# Supplementary material for: Natural variation in BnaA9.NF-YA7 contributes to drought tolerance in Brassica napus L
Source: Nat Commun. 2024 Mar 7;15:2082. doi: 10.1038/s41467-024-46271-2 (PMC10920887; doi:10.1038/s41467-024-46271-2)
Supplement: Supplementary file 4 — Supplementary Data 1 [file 41467_2024_46271_MOESM4_ESM.xlsx]

## Sheet: Sheet1
Supplementary Data 1. Natural variation information within the BnaA9.NF-YA7 gene and promoter regions.
Position	Region	Alleles	MAF	Variation_type
19156587	Promoter	A/G	0.05	upstream_gene_variant
19156597	Promoter	A/C	0.05	upstream_gene_variant
19156635	Promoter	C/T	0.05	upstream_gene_variant
19156648	Promoter	A/G	0.05	upstream_gene_variant
19156698	Promoter	G/A	0.05	upstream_gene_variant
19156761	Promoter	A/G	0.12	upstream_gene_variant
19156767	Promoter	T/C	0.12	upstream_gene_variant
19156776	Promoter	G/T	0.12	upstream_gene_variant
19156815	Promoter	G/A	0.02	upstream_gene_variant
19156921	Promoter	C/T	0.03	upstream_gene_variant
19157010	Promoter	C/T	0.02	upstream_gene_variant
19157031	Promoter	T/C	0.06	upstream_gene_variant
19157055	Promoter	C/T	0.02	upstream_gene_variant
19157238	Promoter	G/A	0.03	upstream_gene_variant
19157298	Promoter	T/C	0.08	upstream_gene_variant
19157343	Promoter	T/C	0.02	upstream_gene_variant
19157380	Promoter	A/C	0.01	upstream_gene_variant
19157385	Promoter	T/C	0.02	upstream_gene_variant
19157457	Promoter	C/T	0.02	upstream_gene_variant
19157496	Promoter	C/T	0.1	upstream_gene_variant
19157693	Promoter	T/C	0.02	upstream_gene_variant
19157695	Promoter	ATTTGG/A	0.02	upstream_gene_variant
19157718	Promoter	C/A	0.02	upstream_gene_variant
19157857	Promoter	C/G	0.08	upstream_gene_variant
19157879	Promoter	A/G	0.02	upstream_gene_variant
19157886	Promoter	C/G	0.02	upstream_gene_variant
19157921	Promoter	G/A	0.11	upstream_gene_variant
19158011	Promoter	G/A	0.08	upstream_gene_variant
19158050	Promoter	A/C	0.08	upstream_gene_variant
19158074	Promoter	A/G	0.07	upstream_gene_variant
19158107	Promoter	GATTTAGTTT/G	0.08	upstream_gene_variant
19158170	Promoter	TG/T	0.08	upstream_gene_variant
19158273	Promoter	T/A	0.09	upstream_gene_variant
19158318	Promoter	C/A	0.11	upstream_gene_variant
19158349	Promoter	T/G	0.02	upstream_gene_variant
19158424	Promoter	C/T	0.04	upstream_gene_variant
19158483	Promoter	C/T	0.02	upstream_gene_variant
19158550	5_prime_UTR	C/G	0.04	5_prime_UTR_variant
19158671	Intron	G/A	0.04	intron_variant
19158731	5_prime_UTR	A/C	0.02	5_prime_UTR_variant
19158884	Intron	C/T	0.04	intron_variant
19159584	Exon	G/C	0.1	nonsynonymous_variant
19159838	Exon	G/A	0.07	synonymous_variant
19159873	Intron	G/T	0.06	intron_variant
19159880	Intron	G/T	0.06	intron_variant
19160069	Exon	T/G	0.06	synonymous_variant
19160109	Intron	G/T	0.06	intron_variant
19160266	3_prime_UTR	A/T	0.05	3_prime_UTR_variant
