# Supplementary material for: Natural variation in BnaA9.NF-YA7 contributes to drought tolerance in Brassica napus L
Source: Nat Commun. 2024 Mar 7;15:2082. doi: 10.1038/s41467-024-46271-2 (PMC10920887; doi:10.1038/s41467-024-46271-2)
Supplement: Supplementary file 5 — Supplementary Data 2 [file 41467_2024_46271_MOESM5_ESM.xlsx]

## Sheet: Sheet1
Supplementary Data 2. The GO term enrichment analysis of different expression genes between Hap3 and Hap4.
GO ID	Description	out (7814)	All (33892)	pvalue	p.adjust	Genes
GO:0009755	hormone-mediated signaling pathway	321	997	1.31323e-11	6.07366e-08	BnaA01g04460D;BnaA01g04710D;BnaA01g06640D;BnaA01g07440D;BnaA01g08280D;BnaA01g09140D;BnaA01g27170D;BnaA01g29070D;BnaA01g29700D;BnaA01g33420D;BnaA02g00330D;BnaA02g00540D;BnaA02g01520D;BnaA02g02560D;BnaA02g05120D;BnaA02g10420D;BnaA02g14570D;BnaA02g15990D;BnaA02g16500D;BnaA02g17040D;BnaA02g24340D;BnaA02g29980D;BnaA02g31590D;BnaA02g32260D;BnaA02g36840D;BnaA03g00330D;BnaA03g03760D;BnaA03g04250D;BnaA03g…
GO:0071495	cellular response to endogenous stimulus	344	1087	2.6017e-11	6.07366e-08	BnaA01g04460D;BnaA01g04710D;BnaA01g06640D;BnaA01g07440D;BnaA01g08280D;BnaA01g09140D;BnaA01g26980D;BnaA01g27170D;BnaA01g29070D;BnaA01g29700D;BnaA01g33420D;BnaA02g00330D;BnaA02g00540D;BnaA02g01520D;BnaA02g02560D;BnaA02g05120D;BnaA02g09470D;BnaA02g10420D;BnaA02g14570D;BnaA02g15990D;BnaA02g16500D;BnaA02g17040D;BnaA02g24340D;BnaA02g29980D;BnaA02g31590D;BnaA02g32260D;BnaA02g36840D;BnaA03g00330D;BnaA03g…
GO:0032870	cellular response to hormone stimulus	336	1063	5.20371e-11	8.0987e-08	BnaA01g04460D;BnaA01g04710D;BnaA01g06640D;BnaA01g07440D;BnaA01g08280D;BnaA01g09140D;BnaA01g26980D;BnaA01g27170D;BnaA01g29070D;BnaA01g29700D;BnaA01g33420D;BnaA02g00330D;BnaA02g00540D;BnaA02g01520D;BnaA02g02560D;BnaA02g05120D;BnaA02g09470D;BnaA02g10420D;BnaA02g14570D;BnaA02g15990D;BnaA02g16500D;BnaA02g17040D;BnaA02g24340D;BnaA02g29980D;BnaA02g31590D;BnaA02g32260D;BnaA02g36840D;BnaA03g00330D;BnaA03g…
GO:2000022	regulation of jasmonic acid mediated signaling pathway	42	71	6.98914e-11	8.15808e-08	BnaA01g04460D;BnaA01g27170D;BnaA02g01520D;BnaA02g05120D;BnaA02g15990D;BnaA02g17040D;BnaA03g04250D;BnaA05g22360D;BnaA06g13250D;BnaA07g21950D;BnaA07g21960D;BnaA07g30200D;BnaA07g31880D;BnaA08g12140D;BnaA08g17540D;BnaA08g22180D;BnaA08g23150D;BnaA09g26390D;BnaA10g20060D;BnaAnng41010D;BnaC01g34620D;BnaC02g04570D;BnaC02g45660D;BnaC03g59110D;BnaC03g67120D;BnaC03g71460D;BnaC04g46710D;BnaC04g46730D;BnaC05g…
GO:0009719	response to endogenous stimulus	577	2021	1.98712e-09	1.85557e-06	BnaA01g00580D;BnaA01g01780D;BnaA01g02130D;BnaA01g02420D;BnaA01g04460D;BnaA01g04710D;BnaA01g05190D;BnaA01g06640D;BnaA01g06680D;BnaA01g06690D;BnaA01g07440D;BnaA01g08280D;BnaA01g09140D;BnaA01g12340D;BnaA01g18270D;BnaA01g19870D;BnaA01g22590D;BnaA01g26030D;BnaA01g26980D;BnaA01g27170D;BnaA01g29070D;BnaA01g29700D;BnaA01g33420D;BnaA02g00330D;BnaA02g00540D;BnaA02g00790D;BnaA02g01510D;BnaA02g01520D;BnaA02g…
GO:1901700	response to oxygen-containing compound	437	1482	2.89679e-09	2.25419e-06	BnaA01g01780D;BnaA01g04460D;BnaA01g06640D;BnaA01g06680D;BnaA01g06690D;BnaA01g18270D;BnaA01g19870D;BnaA01g22590D;BnaA01g26030D;BnaA01g26980D;BnaA01g27170D;BnaA01g29070D;BnaA02g00330D;BnaA02g00540D;BnaA02g01510D;BnaA02g01520D;BnaA02g02560D;BnaA02g03070D;BnaA02g05120D;BnaA02g06890D;BnaA02g07900D;BnaA02g10420D;BnaA02g10980D;BnaA02g11500D;BnaA02g15990D;BnaA02g17040D;BnaA02g19120D;BnaA02g29980D;BnaA02g…
GO:0009725	response to hormone	530	1853	7.13324e-09	4.75787e-06	BnaA01g00580D;BnaA01g01780D;BnaA01g02420D;BnaA01g04460D;BnaA01g04710D;BnaA01g05190D;BnaA01g06640D;BnaA01g06680D;BnaA01g06690D;BnaA01g07440D;BnaA01g08280D;BnaA01g09140D;BnaA01g12340D;BnaA01g18270D;BnaA01g22590D;BnaA01g26030D;BnaA01g26980D;BnaA01g27170D;BnaA01g29070D;BnaA01g29700D;BnaA01g33420D;BnaA02g00330D;BnaA02g00540D;BnaA02g00790D;BnaA02g01510D;BnaA02g01520D;BnaA02g02560D;BnaA02g03880D;BnaA02g…
GO:0031407	oxylipin metabolic process	22	31	2.0259e-08	1.12717e-05	BnaA02g11430D;BnaA02g13230D;BnaA02g16020D;BnaA03g15390D;BnaA07g19600D;BnaA07g24860D;BnaA07g24960D;BnaA07g38540D;BnaA07g38550D;BnaA08g23120D;BnaA09g45010D;BnaC01g31590D;BnaC02g15950D;BnaC02g21440D;BnaC02g29610D;BnaC02g45800D;BnaC06g18870D;BnaC06g26190D;BnaC06g26670D;BnaC08g37760D;BnaC08g48320D;BnaCnng70040D
GO:0001101	response to acid chemical	325	1075	2.17273e-08	1.12717e-05	BnaA01g01780D;BnaA01g04460D;BnaA01g18270D;BnaA01g22590D;BnaA01g26030D;BnaA01g26980D;BnaA01g27170D;BnaA01g29070D;BnaA02g01510D;BnaA02g01520D;BnaA02g02560D;BnaA02g05120D;BnaA02g07900D;BnaA02g10420D;BnaA02g10980D;BnaA02g15990D;BnaA02g17040D;BnaA02g19120D;BnaA02g29980D;BnaA02g31590D;BnaA02g32260D;BnaA02g34800D;BnaA02g36030D;BnaA02g36840D;BnaA03g00330D;BnaA03g01260D;BnaA03g04250D;BnaA03g04400D;BnaA03g…
GO:0042221	response to chemical	785	2889	3.75935e-08	1.64794e-05	BnaA01g00580D;BnaA01g01780D;BnaA01g02130D;BnaA01g02420D;BnaA01g04460D;BnaA01g04710D;BnaA01g05190D;BnaA01g06640D;BnaA01g06680D;BnaA01g06690D;BnaA01g07440D;BnaA01g08280D;BnaA01g09140D;BnaA01g10830D;BnaA01g12340D;BnaA01g18270D;BnaA01g19870D;BnaA01g22590D;BnaA01g23140D;BnaA01g26030D;BnaA01g26980D;BnaA01g27170D;BnaA01g28880D;BnaA01g29070D;BnaA01g29700D;BnaA01g32650D;BnaA01g33420D;BnaA02g00330D;BnaA02g…
GO:0071310	cellular response to organic substance	373	1264	3.8825e-08	1.64794e-05	BnaA01g04460D;BnaA01g04710D;BnaA01g06640D;BnaA01g07440D;BnaA01g08280D;BnaA01g09140D;BnaA01g10830D;BnaA01g26980D;BnaA01g27170D;BnaA01g28880D;BnaA01g29070D;BnaA01g29700D;BnaA01g33420D;BnaA02g00330D;BnaA02g00540D;BnaA02g01520D;BnaA02g02560D;BnaA02g05120D;BnaA02g09470D;BnaA02g10420D;BnaA02g14570D;BnaA02g15990D;BnaA02g16500D;BnaA02g17040D;BnaA02g24340D;BnaA02g29980D;BnaA02g30370D;BnaA02g31590D;BnaA02g…
GO:0031408	oxylipin biosynthetic process	20	28	7.63198e-08	2.96948e-05	BnaA02g11430D;BnaA02g13230D;BnaA02g16020D;BnaA07g19600D;BnaA07g24860D;BnaA07g24960D;BnaA07g38540D;BnaA07g38550D;BnaA08g23120D;BnaA09g45010D;BnaC01g31590D;BnaC02g15950D;BnaC02g21440D;BnaC02g45800D;BnaC06g18870D;BnaC06g26190D;BnaC06g26670D;BnaC08g37760D;BnaC08g48320D;BnaCnng70040D
GO:0070887	cellular response to chemical stimulus	426	1478	8.7387e-08	3.13452e-05	BnaA01g02130D;BnaA01g04460D;BnaA01g04710D;BnaA01g06640D;BnaA01g07440D;BnaA01g08280D;BnaA01g09140D;BnaA01g10830D;BnaA01g26980D;BnaA01g27170D;BnaA01g28880D;BnaA01g29070D;BnaA01g29700D;BnaA01g32650D;BnaA01g33420D;BnaA02g00330D;BnaA02g00540D;BnaA02g01520D;BnaA02g02560D;BnaA02g03070D;BnaA02g05120D;BnaA02g09470D;BnaA02g10420D;BnaA02g14570D;BnaA02g15990D;BnaA02g16500D;BnaA02g17040D;BnaA02g24340D;BnaA02g…
GO:0010033	response to organic substance	619	2239	9.39886e-08	3.13452e-05	BnaA01g00580D;BnaA01g01780D;BnaA01g02130D;BnaA01g02420D;BnaA01g04460D;BnaA01g04710D;BnaA01g05190D;BnaA01g06640D;BnaA01g06680D;BnaA01g06690D;BnaA01g07440D;BnaA01g08280D;BnaA01g09140D;BnaA01g10830D;BnaA01g12340D;BnaA01g18270D;BnaA01g19870D;BnaA01g22590D;BnaA01g26030D;BnaA01g26980D;BnaA01g27170D;BnaA01g28880D;BnaA01g29070D;BnaA01g29700D;BnaA01g33420D;BnaA02g00330D;BnaA02g00540D;BnaA02g00790D;BnaA02g…
GO:0009628	response to abiotic stimulus	466	1669	1.21665e-06	0.000378703	BnaA01g01630D;BnaA01g02130D;BnaA01g02620D;BnaA01g04970D;BnaA01g06690D;BnaA01g08640D;BnaA01g10730D;BnaA01g11670D;BnaA01g18270D;BnaA01g19030D;BnaA01g22590D;BnaA01g24440D;BnaA01g24900D;BnaA01g26030D;BnaA01g29070D;BnaA01g34060D;BnaA02g00330D;BnaA02g00540D;BnaA02g00740D;BnaA02g00920D;BnaA02g02610D;BnaA02g06890D;BnaA02g07900D;BnaA02g08140D;BnaA02g13770D;BnaA02g17040D;BnaA02g18850D;BnaA02g19120D;BnaA02g…
GO:0071229	cellular response to acid chemical	181	577	2.36952e-06	0.000691454	BnaA01g04460D;BnaA01g26980D;BnaA01g27170D;BnaA01g29070D;BnaA02g01520D;BnaA02g02560D;BnaA02g05120D;BnaA02g10420D;BnaA02g15990D;BnaA02g17040D;BnaA02g29980D;BnaA02g31590D;BnaA02g32260D;BnaA02g36840D;BnaA03g00330D;BnaA03g04250D;BnaA03g04400D;BnaA03g05320D;BnaA03g12450D;BnaA03g13270D;BnaA03g15250D;BnaA03g17720D;BnaA03g19660D;BnaA03g21360D;BnaA03g23630D;BnaA03g26790D;BnaA03g35690D;BnaA03g35730D;BnaA03g…
GO:0010446	response to alkaline pH	10	11	3.67445e-06	0.000868912	BnaA02g17040D;BnaA06g13250D;BnaA07g21960D;BnaA07g31880D;BnaA08g22180D;BnaC05g14810D;BnaC06g22690D;BnaC06g35750D;BnaC08g18640D;BnaCnng08230D
GO:0071469	cellular response to alkaline pH	10	11	3.67445e-06	0.000868912	BnaA02g17040D;BnaA06g13250D;BnaA07g21960D;BnaA07g31880D;BnaA08g22180D;BnaC05g14810D;BnaC06g22690D;BnaC06g35750D;BnaC08g18640D;BnaCnng08230D
GO:1900067	regulation of cellular response to alkaline pH	10	11	3.67445e-06	0.000868912	BnaA02g17040D;BnaA06g13250D;BnaA07g21960D;BnaA07g31880D;BnaA08g22180D;BnaC05g14810D;BnaC06g22690D;BnaC06g35750D;BnaC08g18640D;BnaCnng08230D
GO:0006082	organic acid metabolic process	592	2189	3.72205e-06	0.000868912	BnaA01g02450D;BnaA01g03860D;BnaA01g08240D;BnaA01g13280D;BnaA01g15640D;BnaA01g15800D;BnaA01g16000D;BnaA01g16010D;BnaA01g18160D;BnaA01g21560D;BnaA01g24280D;BnaA01g29410D;BnaA01g34060D;BnaA01g34070D;BnaA01g34720D;BnaA02g00750D;BnaA02g01540D;BnaA02g02020D;BnaA02g02310D;BnaA02g03040D;BnaA02g03140D;BnaA02g03770D;BnaA02g04300D;BnaA02g05780D;BnaA02g05940D;BnaA02g09300D;BnaA02g09370D;BnaA02g09890D;BnaA02g…
GO:0043436	oxoacid metabolic process	590	2183	4.19925e-06	0.000933634	BnaA01g02450D;BnaA01g03860D;BnaA01g08240D;BnaA01g13280D;BnaA01g15640D;BnaA01g15800D;BnaA01g16000D;BnaA01g16010D;BnaA01g18160D;BnaA01g21560D;BnaA01g24280D;BnaA01g29410D;BnaA01g34060D;BnaA01g34070D;BnaA01g34720D;BnaA02g00750D;BnaA02g01540D;BnaA02g02020D;BnaA02g02310D;BnaA02g03040D;BnaA02g03140D;BnaA02g03770D;BnaA02g04300D;BnaA02g05780D;BnaA02g05940D;BnaA02g09300D;BnaA02g09370D;BnaA02g09890D;BnaA02g…
GO:0009734	auxin-activated signaling pathway	114	338	4.73243e-06	0.00100435	BnaA01g04710D;BnaA01g08280D;BnaA01g29700D;BnaA01g33420D;BnaA02g00330D;BnaA02g14570D;BnaA02g16500D;BnaA03g03760D;BnaA03g10430D;BnaA03g33930D;BnaA03g34220D;BnaA03g36950D;BnaA03g49980D;BnaA03g51960D;BnaA03g58910D;BnaA04g13090D;BnaA04g19890D;BnaA04g20290D;BnaA04g27430D;BnaA05g01310D;BnaA05g09790D;BnaA05g16700D;BnaA05g23300D;BnaA05g34270D;BnaA06g00600D;BnaA06g02010D;BnaA06g14040D;BnaA06g27950D;BnaA07g…
GO:1901701	cellular response to oxygen-containing compound	228	761	5.30973e-06	0.0010672	BnaA01g04460D;BnaA01g06640D;BnaA01g26980D;BnaA01g27170D;BnaA01g29070D;BnaA02g00330D;BnaA02g00540D;BnaA02g01520D;BnaA02g02560D;BnaA02g03070D;BnaA02g05120D;BnaA02g10420D;BnaA02g15990D;BnaA02g17040D;BnaA02g29980D;BnaA02g31590D;BnaA02g32260D;BnaA02g36840D;BnaA03g00330D;BnaA03g04250D;BnaA03g04400D;BnaA03g05320D;BnaA03g12450D;BnaA03g13270D;BnaA03g15250D;BnaA03g17720D;BnaA03g19660D;BnaA03g21360D;BnaA03g…
GO:0033993	response to lipid	215	712	5.48572e-06	0.0010672	BnaA01g06640D;BnaA01g06680D;BnaA01g06690D;BnaA01g18270D;BnaA01g22590D;BnaA01g26030D;BnaA01g26980D;BnaA01g29070D;BnaA02g00330D;BnaA02g00540D;BnaA02g01510D;BnaA02g02560D;BnaA02g09470D;BnaA02g10420D;BnaA02g10980D;BnaA02g19120D;BnaA02g29980D;BnaA02g32260D;BnaA02g35350D;BnaA02g36030D;BnaA02g36840D;BnaA03g00330D;BnaA03g04400D;BnaA03g05320D;BnaA03g12450D;BnaA03g12660D;BnaA03g13270D;BnaA03g15390D;BnaA03g…
GO:0044281	small molecule metabolic process	956	3681	6.02051e-06	0.00112439	BnaA01g00210D;BnaA01g02050D;BnaA01g02440D;BnaA01g02450D;BnaA01g02470D;BnaA01g03730D;BnaA01g03860D;BnaA01g07360D;BnaA01g08240D;BnaA01g09220D;BnaA01g13280D;BnaA01g14660D;BnaA01g15640D;BnaA01g15800D;BnaA01g16000D;BnaA01g16010D;BnaA01g18160D;BnaA01g21560D;BnaA01g23900D;BnaA01g24280D;BnaA01g27130D;BnaA01g29410D;BnaA01g32050D;BnaA01g33010D;BnaA01g33410D;BnaA01g33900D;BnaA01g34060D;BnaA01g34070D;BnaA01g…
GO:0050896	response to stimulus	1829	7325	6.84321e-06	0.00122888	BnaA01g00580D;BnaA01g00790D;BnaA01g01460D;BnaA01g01630D;BnaA01g01780D;BnaA01g02040D;BnaA01g02130D;BnaA01g02420D;BnaA01g02620D;BnaA01g03070D;BnaA01g03520D;BnaA01g04460D;BnaA01g04710D;BnaA01g04970D;BnaA01g04980D;BnaA01g05190D;BnaA01g06180D;BnaA01g06640D;BnaA01g06680D;BnaA01g06690D;BnaA01g07440D;BnaA01g07950D;BnaA01g07980D;BnaA01g08280D;BnaA01g08640D;BnaA01g08650D;BnaA01g09140D;BnaA01g09520D;BnaA01g…
GO:0016053	organic acid biosynthetic process	279	963	9.44313e-06	0.00157464	BnaA01g16000D;BnaA01g16010D;BnaA01g21560D;BnaA01g34070D;BnaA01g34720D;BnaA02g00750D;BnaA02g01540D;BnaA02g02020D;BnaA02g03040D;BnaA02g03140D;BnaA02g03770D;BnaA02g05780D;BnaA02g09370D;BnaA02g11430D;BnaA02g12430D;BnaA02g13230D;BnaA02g16020D;BnaA02g22360D;BnaA02g24400D;BnaA02g31430D;BnaA03g01690D;BnaA03g02830D;BnaA03g02840D;BnaA03g03620D;BnaA03g05080D;BnaA03g05470D;BnaA03g06000D;BnaA03g08190D;BnaA03g…
GO:0046394	carboxylic acid biosynthetic process	279	963	9.44313e-06	0.00157464	BnaA01g16000D;BnaA01g16010D;BnaA01g21560D;BnaA01g34070D;BnaA01g34720D;BnaA02g00750D;BnaA02g01540D;BnaA02g02020D;BnaA02g03040D;BnaA02g03140D;BnaA02g03770D;BnaA02g05780D;BnaA02g09370D;BnaA02g11430D;BnaA02g12430D;BnaA02g13230D;BnaA02g16020D;BnaA02g22360D;BnaA02g24400D;BnaA02g31430D;BnaA03g01690D;BnaA03g02830D;BnaA03g02840D;BnaA03g03620D;BnaA03g05080D;BnaA03g05470D;BnaA03g06000D;BnaA03g08190D;BnaA03g…
GO:0006790	sulfur compound metabolic process	179	584	1.25095e-05	0.00201403	BnaA01g07620D;BnaA01g11840D;BnaA01g34060D;BnaA01g34070D;BnaA01g34620D;BnaA01g36920D;BnaA02g03440D;BnaA02g03770D;BnaA02g11520D;BnaA02g22360D;BnaA02g22560D;BnaA02g27980D;BnaA02g30450D;BnaA02g34000D;BnaA03g08190D;BnaA03g11710D;BnaA03g14140D;BnaA03g16860D;BnaA03g20210D;BnaA03g21970D;BnaA03g27090D;BnaA03g27620D;BnaA03g27900D;BnaA03g36860D;BnaA03g38670D;BnaA03g48550D;BnaA03g49420D;BnaA03g49430D;BnaA03g…
GO:0009966	regulation of signal transduction	183	600	1.38905e-05	0.00209876	BnaA01g02040D;BnaA01g02130D;BnaA01g04460D;BnaA01g26980D;BnaA01g27170D;BnaA01g29070D;BnaA02g01520D;BnaA02g05120D;BnaA02g10420D;BnaA02g15990D;BnaA02g17040D;BnaA02g29980D;BnaA02g30370D;BnaA02g36840D;BnaA03g00330D;BnaA03g04250D;BnaA03g04400D;BnaA03g12450D;BnaA03g13270D;BnaA03g19660D;BnaA03g47480D;BnaA03g50640D;BnaA04g08320D;BnaA04g24230D;BnaA05g01620D;BnaA05g02550D;BnaA05g22360D;BnaA05g26700D;BnaA05g…
GO:0071365	cellular response to auxin stimulus	117	356	1.39348e-05	0.00209876	BnaA01g04710D;BnaA01g08280D;BnaA01g29700D;BnaA01g33420D;BnaA02g00330D;BnaA02g14570D;BnaA02g16500D;BnaA03g03760D;BnaA03g10430D;BnaA03g21360D;BnaA03g33930D;BnaA03g34220D;BnaA03g36950D;BnaA03g49980D;BnaA03g51960D;BnaA03g58910D;BnaA04g13090D;BnaA04g19890D;BnaA04g20290D;BnaA04g27430D;BnaA05g01310D;BnaA05g09790D;BnaA05g16700D;BnaA05g23300D;BnaA05g34270D;BnaA06g00600D;BnaA06g02010D;BnaA06g14040D;BnaA06g…
GO:0009072	aromatic amino acid family metabolic process	53	136	2.28448e-05	0.00333321	BnaA01g34720D;BnaA02g00750D;BnaA02g05780D;BnaA02g09890D;BnaA03g01690D;BnaA03g50940D;BnaA03g56550D;BnaA03g57920D;BnaA04g08710D;BnaA04g22680D;BnaA05g05590D;BnaA05g28470D;BnaA06g07360D;BnaA06g19810D;BnaA07g16060D;BnaA07g34140D;BnaA08g20870D;BnaA09g34470D;BnaA09g35410D;BnaA09g48960D;BnaA10g13820D;BnaA10g16850D;BnaAnng27440D;BnaC01g00830D;BnaC02g02230D;BnaC02g07710D;BnaC02g13840D;BnaC03g02240D;BnaC03g…
GO:0071368	cellular response to cytokinin stimulus	31	67	2.44924e-05	0.0034653	BnaA01g07440D;BnaA01g09140D;BnaA02g24340D;BnaA03g19660D;BnaA04g24230D;BnaA05g02550D;BnaA05g16090D;BnaA05g26700D;BnaA07g33970D;BnaA07g35640D;BnaA08g18230D;BnaA09g24720D;BnaA09g30790D;BnaA09g37260D;BnaA09g38190D;BnaA09g56660D;BnaAnng01790D;BnaC01g09070D;BnaC02g32110D;BnaC03g23550D;BnaC03g58790D;BnaC04g48020D;BnaC05g24100D;BnaC05g29210D;BnaC06g38620D;BnaC06g40570D;BnaC07g18950D;BnaC07g27880D;BnaC08g…
GO:0023051	regulation of signaling	184	610	2.67676e-05	0.00359299	BnaA01g02040D;BnaA01g02130D;BnaA01g04460D;BnaA01g26980D;BnaA01g27170D;BnaA01g29070D;BnaA02g01520D;BnaA02g05120D;BnaA02g10420D;BnaA02g15990D;BnaA02g17040D;BnaA02g29980D;BnaA02g30370D;BnaA02g36840D;BnaA03g00330D;BnaA03g04250D;BnaA03g04400D;BnaA03g12450D;BnaA03g13270D;BnaA03g19660D;BnaA03g47480D;BnaA03g50640D;BnaA04g08320D;BnaA04g24230D;BnaA05g01620D;BnaA05g02550D;BnaA05g22360D;BnaA05g26700D;BnaA05g…
GO:0007165	signal transduction	749	2864	2.6934e-05	0.00359299	BnaA01g01460D;BnaA01g01630D;BnaA01g02040D;BnaA01g02130D;BnaA01g04460D;BnaA01g04710D;BnaA01g06180D;BnaA01g06640D;BnaA01g07440D;BnaA01g07950D;BnaA01g07980D;BnaA01g08280D;BnaA01g08650D;BnaA01g09140D;BnaA01g09520D;BnaA01g09530D;BnaA01g10730D;BnaA01g13140D;BnaA01g13960D;BnaA01g17490D;BnaA01g19210D;BnaA01g24490D;BnaA01g25020D;BnaA01g26550D;BnaA01g26980D;BnaA01g27170D;BnaA01g29070D;BnaA01g29700D;BnaA01g…
GO:0044283	small molecule biosynthetic process	356	1279	2.88372e-05	0.00374003	BnaA01g00210D;BnaA01g16000D;BnaA01g16010D;BnaA01g21560D;BnaA01g34070D;BnaA01g34720D;BnaA01g37200D;BnaA02g00400D;BnaA02g00750D;BnaA02g01540D;BnaA02g02020D;BnaA02g02880D;BnaA02g03040D;BnaA02g03140D;BnaA02g03770D;BnaA02g05780D;BnaA02g06860D;BnaA02g09370D;BnaA02g11430D;BnaA02g12430D;BnaA02g13230D;BnaA02g16020D;BnaA02g19770D;BnaA02g22360D;BnaA02g24400D;BnaA02g27980D;BnaA02g31430D;BnaA03g01690D;BnaA03g…
GO:0044700	single organism signaling	761	2918	3.37418e-05	0.00425785	BnaA01g01460D;BnaA01g01630D;BnaA01g02040D;BnaA01g02130D;BnaA01g04460D;BnaA01g04710D;BnaA01g06180D;BnaA01g06640D;BnaA01g07440D;BnaA01g07950D;BnaA01g07980D;BnaA01g08280D;BnaA01g08650D;BnaA01g09140D;BnaA01g09520D;BnaA01g09530D;BnaA01g10730D;BnaA01g13140D;BnaA01g13960D;BnaA01g17490D;BnaA01g19210D;BnaA01g24490D;BnaA01g25020D;BnaA01g26550D;BnaA01g26980D;BnaA01g27170D;BnaA01g29070D;BnaA01g29700D;BnaA01g…
GO:0009611	response to wounding	67	185	3.50101e-05	0.00430164	BnaA01g01780D;BnaA01g04460D;BnaA01g22590D;BnaA01g27170D;BnaA02g01520D;BnaA02g05120D;BnaA02g15990D;BnaA02g17040D;BnaA03g04250D;BnaA05g01330D;BnaA05g17480D;BnaA05g22360D;BnaA06g06520D;BnaA06g13250D;BnaA07g21950D;BnaA07g21960D;BnaA07g30200D;BnaA07g31880D;BnaA08g12140D;BnaA08g17540D;BnaA08g22180D;BnaA08g23150D;BnaA09g23460D;BnaA09g26390D;BnaA09g27780D;BnaA10g20060D;BnaA10g21950D;BnaA10g21960D;BnaAnng…
GO:0023052	signaling	761	2920	3.69876e-05	0.00442808	BnaA01g01460D;BnaA01g01630D;BnaA01g02040D;BnaA01g02130D;BnaA01g04460D;BnaA01g04710D;BnaA01g06180D;BnaA01g06640D;BnaA01g07440D;BnaA01g07950D;BnaA01g07980D;BnaA01g08280D;BnaA01g08650D;BnaA01g09140D;BnaA01g09520D;BnaA01g09530D;BnaA01g10730D;BnaA01g13140D;BnaA01g13960D;BnaA01g17490D;BnaA01g19210D;BnaA01g24490D;BnaA01g25020D;BnaA01g26550D;BnaA01g26980D;BnaA01g27170D;BnaA01g29070D;BnaA01g29700D;BnaA01g…
GO:0019752	carboxylic acid metabolic process	562	2112	4.41571e-05	0.00515423	BnaA01g02450D;BnaA01g03860D;BnaA01g08240D;BnaA01g13280D;BnaA01g15640D;BnaA01g15800D;BnaA01g16000D;BnaA01g16010D;BnaA01g18160D;BnaA01g21560D;BnaA01g24280D;BnaA01g29410D;BnaA01g34070D;BnaA01g34720D;BnaA02g00750D;BnaA02g01540D;BnaA02g02020D;BnaA02g02310D;BnaA02g03040D;BnaA02g03140D;BnaA02g03770D;BnaA02g04300D;BnaA02g05780D;BnaA02g05940D;BnaA02g09300D;BnaA02g09370D;BnaA02g09890D;BnaA02g10820D;BnaA02g…
GO:0009867	jasmonic acid mediated signaling pathway	76	218	4.91242e-05	0.00559417	BnaA01g04460D;BnaA01g27170D;BnaA02g01520D;BnaA02g05120D;BnaA02g15990D;BnaA02g17040D;BnaA02g31590D;BnaA03g04250D;BnaA03g15250D;BnaA03g21360D;BnaA03g23630D;BnaA03g35690D;BnaA03g35730D;BnaA04g14850D;BnaA04g23860D;BnaA05g22360D;BnaA06g13250D;BnaA06g39530D;BnaA07g21950D;BnaA07g21960D;BnaA07g30200D;BnaA07g31880D;BnaA08g12140D;BnaA08g17540D;BnaA08g22180D;BnaA08g23150D;BnaA09g00010D;BnaA09g04280D;BnaA09g…
GO:0070813	hydrogen sulfide metabolic process	10	13	5.98207e-05	0.00649541	BnaA01g34620D;BnaA03g38670D;BnaA03g54400D;BnaA06g25000D;BnaA08g16110D;BnaA09g08410D;BnaC01g00790D;BnaC05g47640D;BnaC07g51290D;BnaC09g08710D
GO:0070814	hydrogen sulfide biosynthetic process	10	13	5.98207e-05	0.00649541	BnaA01g34620D;BnaA03g38670D;BnaA03g54400D;BnaA06g25000D;BnaA08g16110D;BnaA09g08410D;BnaC01g00790D;BnaC05g47640D;BnaC07g51290D;BnaC09g08710D
GO:0071395	cellular response to jasmonic acid stimulus	76	220	6.92855e-05	0.00713867	BnaA01g04460D;BnaA01g27170D;BnaA02g01520D;BnaA02g05120D;BnaA02g15990D;BnaA02g17040D;BnaA02g31590D;BnaA03g04250D;BnaA03g15250D;BnaA03g21360D;BnaA03g23630D;BnaA03g35690D;BnaA03g35730D;BnaA04g14850D;BnaA04g23860D;BnaA05g22360D;BnaA06g13250D;BnaA06g39530D;BnaA07g21950D;BnaA07g21960D;BnaA07g30200D;BnaA07g31880D;BnaA08g12140D;BnaA08g17540D;BnaA08g22180D;BnaA08g23150D;BnaA09g00010D;BnaA09g04280D;BnaA09g…
GO:0010646	regulation of cell communication	187	631	6.93243e-05	0.00713867	BnaA01g02040D;BnaA01g02130D;BnaA01g04460D;BnaA01g26980D;BnaA01g27170D;BnaA01g29070D;BnaA02g01520D;BnaA02g05120D;BnaA02g10420D;BnaA02g15990D;BnaA02g17040D;BnaA02g29980D;BnaA02g30370D;BnaA02g36840D;BnaA03g00330D;BnaA03g04250D;BnaA03g04400D;BnaA03g04780D;BnaA03g12450D;BnaA03g13270D;BnaA03g19660D;BnaA03g47480D;BnaA03g50640D;BnaA04g08320D;BnaA04g24230D;BnaA05g01620D;BnaA05g02550D;BnaA05g22360D;BnaA05g…
GO:0009753	response to jasmonic acid	92	277	7.03317e-05	0.00713867	BnaA01g01780D;BnaA01g04460D;BnaA01g22590D;BnaA01g27170D;BnaA02g01520D;BnaA02g05120D;BnaA02g15990D;BnaA02g17040D;BnaA02g31590D;BnaA03g01260D;BnaA03g04250D;BnaA03g15250D;BnaA03g21360D;BnaA03g23630D;BnaA03g35690D;BnaA03g35730D;BnaA04g14850D;BnaA04g23860D;BnaA05g22360D;BnaA06g01390D;BnaA06g13250D;BnaA06g39530D;BnaA07g21950D;BnaA07g21960D;BnaA07g30200D;BnaA07g31880D;BnaA08g12140D;BnaA08g17540D;BnaA08g…
GO:0006568	tryptophan metabolic process	21	41	7.94886e-05	0.00773193	BnaA03g01690D;BnaA03g50940D;BnaA03g56550D;BnaA03g57920D;BnaA04g08710D;BnaA04g22680D;BnaA05g05590D;BnaA09g34470D;BnaA09g35410D;BnaA10g16850D;BnaC02g02230D;BnaC02g07710D;BnaC03g02240D;BnaC03g22390D;BnaC03g44420D;BnaC04g53300D;BnaC04g56750D;BnaC07g10890D;BnaC07g44780D;BnaC08g05690D;BnaC08g26770D
GO:0006586	indolalkylamine metabolic process	21	41	7.94886e-05	0.00773193	BnaA03g01690D;BnaA03g50940D;BnaA03g56550D;BnaA03g57920D;BnaA04g08710D;BnaA04g22680D;BnaA05g05590D;BnaA09g34470D;BnaA09g35410D;BnaA10g16850D;BnaC02g02230D;BnaC02g07710D;BnaC03g02240D;BnaC03g22390D;BnaC03g44420D;BnaC04g53300D;BnaC04g56750D;BnaC07g10890D;BnaC07g44780D;BnaC08g05690D;BnaC08g26770D
GO:0042814	monopolar cell growth	12	18	9.98476e-05	0.0087138	BnaA02g02680D;BnaA02g16740D;BnaA03g27770D;BnaA08g22530D;BnaA09g40390D;BnaA09g56100D;BnaA10g18650D;BnaC02g22700D;BnaC03g32810D;BnaC05g48460D;BnaC08g18160D;BnaC08g37130D
GO:0051513	regulation of monopolar cell growth	12	18	9.98476e-05	0.0087138	BnaA02g02680D;BnaA02g16740D;BnaA03g27770D;BnaA08g22530D;BnaA09g40390D;BnaA09g56100D;BnaA10g18650D;BnaC02g22700D;BnaC03g32810D;BnaC05g48460D;BnaC08g18160D;BnaC08g37130D
GO:0009736	cytokinin-activated signaling pathway	29	65	0.000100359	0.0087138	BnaA01g07440D;BnaA01g09140D;BnaA02g24340D;BnaA03g19660D;BnaA04g24230D;BnaA05g02550D;BnaA05g16090D;BnaA05g26700D;BnaA07g33970D;BnaA07g35640D;BnaA09g24720D;BnaA09g30790D;BnaA09g37260D;BnaA09g38190D;BnaA09g56660D;BnaAnng01790D;BnaC01g09070D;BnaC02g32110D;BnaC03g23550D;BnaC04g48020D;BnaC05g24100D;BnaC05g29210D;BnaC06g38620D;BnaC06g40570D;BnaC07g18950D;BnaC07g27880D;BnaC08g28990D;BnaC08g30150D;BnaCnng…
GO:0016143	S-glycoside metabolic process	26	56	0.000100781	0.0087138	BnaA01g34060D;BnaA02g22560D;BnaA02g30450D;BnaA05g04020D;BnaA05g34460D;BnaA06g01390D;BnaA06g01540D;BnaA06g39610D;BnaA07g25620D;BnaA08g28060D;BnaA10g02900D;BnaAnng10080D;BnaC02g38780D;BnaC03g27210D;BnaC04g52970D;BnaC05g02780D;BnaC06g06830D;BnaC06g27430D;BnaC07g10980D;BnaC07g17990D;BnaC07g26800D;BnaC08g00970D;BnaC08g05690D;BnaC09g05620D;BnaCnng19040D;BnaCnng72090D
GO:0019757	glycosinolate metabolic process	26	56	0.000100781	0.0087138	BnaA01g34060D;BnaA02g22560D;BnaA02g30450D;BnaA05g04020D;BnaA05g34460D;BnaA06g01390D;BnaA06g01540D;BnaA06g39610D;BnaA07g25620D;BnaA08g28060D;BnaA10g02900D;BnaAnng10080D;BnaC02g38780D;BnaC03g27210D;BnaC04g52970D;BnaC05g02780D;BnaC06g06830D;BnaC06g27430D;BnaC07g10980D;BnaC07g17990D;BnaC07g26800D;BnaC08g00970D;BnaC08g05690D;BnaC09g05620D;BnaCnng19040D;BnaCnng72090D
GO:0019760	glucosinolate metabolic process	26	56	0.000100781	0.0087138	BnaA01g34060D;BnaA02g22560D;BnaA02g30450D;BnaA05g04020D;BnaA05g34460D;BnaA06g01390D;BnaA06g01540D;BnaA06g39610D;BnaA07g25620D;BnaA08g28060D;BnaA10g02900D;BnaAnng10080D;BnaC02g38780D;BnaC03g27210D;BnaC04g52970D;BnaC05g02780D;BnaC06g06830D;BnaC06g27430D;BnaC07g10980D;BnaC07g17990D;BnaC07g26800D;BnaC08g00970D;BnaC08g05690D;BnaC09g05620D;BnaCnng19040D;BnaCnng72090D
GO:1901605	alpha-amino acid metabolic process	207	713	0.000110516	0.00938178	BnaA01g02450D;BnaA01g03860D;BnaA01g16000D;BnaA01g16010D;BnaA01g21560D;BnaA01g34070D;BnaA02g01540D;BnaA02g02020D;BnaA02g03140D;BnaA02g03770D;BnaA02g05780D;BnaA02g09370D;BnaA02g09890D;BnaA02g12430D;BnaA02g12600D;BnaA02g19000D;BnaA02g22360D;BnaA03g01690D;BnaA03g02840D;BnaA03g03620D;BnaA03g03750D;BnaA03g05080D;BnaA03g08190D;BnaA03g14730D;BnaA03g18760D;BnaA03g20590D;BnaA03g22610D;BnaA03g27620D;BnaA03g…
GO:0009642	response to light intensity	48	127	0.000131163	0.0109357	BnaA01g24440D;BnaA02g06890D;BnaA02g07900D;BnaA03g03740D;BnaA03g09920D;BnaA03g12700D;BnaA03g13270D;BnaA03g38080D;BnaA04g05400D;BnaA04g05860D;BnaA04g21050D;BnaA05g10180D;BnaA05g18520D;BnaA05g25820D;BnaA06g05150D;BnaA06g20900D;BnaA08g00950D;BnaA09g05170D;BnaA09g20620D;BnaA09g27780D;BnaA09g32950D;BnaA10g04800D;BnaA10g18880D;BnaC01g20320D;BnaC01g37610D;BnaC01g40650D;BnaC02g04180D;BnaC02g10990D;BnaC03g…
GO:0042430	indole-containing compound metabolic process	24	53	0.000295354	0.0241931	BnaA03g01690D;BnaA03g48550D;BnaA03g50940D;BnaA03g56550D;BnaA03g57920D;BnaA04g08710D;BnaA04g22680D;BnaA05g05590D;BnaA09g34470D;BnaA09g35410D;BnaA10g16850D;BnaC02g02230D;BnaC02g07710D;BnaC03g02240D;BnaC03g22390D;BnaC03g44420D;BnaC03g68610D;BnaC04g53300D;BnaC04g56750D;BnaC07g10890D;BnaC07g44780D;BnaC08g05690D;BnaC08g26770D;BnaC08g42870D
GO:0044272	sulfur compound biosynthetic process	80	244	0.000316255	0.0254384	BnaA01g34070D;BnaA01g34620D;BnaA01g36920D;BnaA02g03770D;BnaA02g11520D;BnaA02g22360D;BnaA02g27980D;BnaA02g30450D;BnaA03g08190D;BnaA03g11710D;BnaA03g16860D;BnaA03g20210D;BnaA03g27900D;BnaA03g38670D;BnaA03g48550D;BnaA03g52750D;BnaA03g54400D;BnaA04g00700D;BnaA04g25390D;BnaA05g13500D;BnaA05g16960D;BnaA05g34460D;BnaA06g25000D;BnaA06g39610D;BnaA07g05920D;BnaA07g09080D;BnaA08g16110D;BnaA08g28060D;BnaA09g…
GO:0009644	response to high light intensity	31	75	0.000321453	0.0254384	BnaA01g24440D;BnaA02g06890D;BnaA02g07900D;BnaA03g03740D;BnaA03g09920D;BnaA03g38080D;BnaA04g05400D;BnaA04g05860D;BnaA04g21050D;BnaA08g00950D;BnaA09g20620D;BnaA09g27780D;BnaA09g32950D;BnaA10g04800D;BnaA10g18880D;BnaC01g20320D;BnaC02g04180D;BnaC02g10990D;BnaC03g48070D;BnaC03g58080D;BnaC04g28150D;BnaC04g40580D;BnaC05g21480D;BnaC06g05390D;BnaC07g11700D;BnaC09g05330D;BnaC09g54700D;BnaCnng05940D;BnaCnng…
GO:0009737	response to abscisic acid	144	483	0.000331265	0.0257779	BnaA01g18270D;BnaA01g22590D;BnaA01g26030D;BnaA01g26980D;BnaA01g29070D;BnaA02g01510D;BnaA02g10420D;BnaA02g10980D;BnaA02g32260D;BnaA02g36030D;BnaA02g36840D;BnaA03g00330D;BnaA03g04400D;BnaA03g12450D;BnaA03g12660D;BnaA03g13270D;BnaA03g15390D;BnaA03g17720D;BnaA03g19660D;BnaA03g26790D;BnaA03g27740D;BnaA03g38050D;BnaA03g47530D;BnaA03g50640D;BnaA03g53240D;BnaA03g55770D;BnaA04g21960D;BnaA04g24230D;BnaA05g…
GO:0044262	cellular carbohydrate metabolic process	217	766	0.000351314	0.0266425	BnaA01g02350D;BnaA01g04600D;BnaA01g06730D;BnaA01g06740D;BnaA01g12320D;BnaA01g14260D;BnaA01g15000D;BnaA01g23900D;BnaA01g32440D;BnaA01g35070D;BnaA02g00400D;BnaA02g03310D;BnaA02g11230D;BnaA02g14790D;BnaA02g17370D;BnaA02g30450D;BnaA02g34000D;BnaA02g34580D;BnaA02g35250D;BnaA02g35320D;BnaA02g35330D;BnaA03g03230D;BnaA03g05560D;BnaA03g06500D;BnaA03g06610D;BnaA03g08110D;BnaA03g28170D;BnaA03g38180D;BnaA03g…
GO:0042537	benzene-containing compound metabolic process	29	69	0.000353788	0.0266425	BnaA02g31430D;BnaA03g50940D;BnaA03g56550D;BnaA04g22680D;BnaA05g05590D;BnaA05g10480D;BnaA05g28470D;BnaA06g11500D;BnaA07g07780D;BnaA07g16060D;BnaA08g17810D;BnaA08g18370D;BnaA09g27290D;BnaA09g35410D;BnaA09g41920D;BnaA10g19970D;BnaC03g22390D;BnaC03g58590D;BnaC03g59280D;BnaC04g53300D;BnaC04g56750D;BnaC05g13350D;BnaC05g42780D;BnaC07g44780D;BnaC08g26770D;BnaC08g37910D;BnaC08g37940D;BnaC09g43750D;BnaCnng…
GO:0097305	response to alcohol	181	627	0.000389012	0.0278922	BnaA01g06640D;BnaA01g18270D;BnaA01g22590D;BnaA01g26030D;BnaA01g26980D;BnaA01g29070D;BnaA02g00330D;BnaA02g00540D;BnaA02g01510D;BnaA02g10420D;BnaA02g10980D;BnaA02g19120D;BnaA02g32260D;BnaA02g36030D;BnaA02g36840D;BnaA03g00330D;BnaA03g04400D;BnaA03g12450D;BnaA03g12660D;BnaA03g13270D;BnaA03g15390D;BnaA03g17720D;BnaA03g19660D;BnaA03g23810D;BnaA03g26790D;BnaA03g27740D;BnaA03g38050D;BnaA03g40910D;BnaA03g…
GO:0019441	tryptophan catabolic process to kynurenine	10	15	0.000394278	0.0278922	BnaA03g50940D;BnaA03g56550D;BnaA04g22680D;BnaA05g05590D;BnaA09g35410D;BnaC03g22390D;BnaC04g53300D;BnaC04g56750D;BnaC07g44780D;BnaC08g26770D
GO:0070189	kynurenine metabolic process	10	15	0.000394278	0.0278922	BnaA03g50940D;BnaA03g56550D;BnaA04g22680D;BnaA05g05590D;BnaA09g35410D;BnaC03g22390D;BnaC04g53300D;BnaC04g56750D;BnaC07g44780D;BnaC08g26770D
GO:0071467	cellular response to pH	10	15	0.000394278	0.0278922	BnaA02g17040D;BnaA06g13250D;BnaA07g21960D;BnaA07g31880D;BnaA08g22180D;BnaC05g14810D;BnaC06g22690D;BnaC06g35750D;BnaC08g18640D;BnaCnng08230D
GO:0006952	defense response	292	1065	0.000422479	0.0281916	BnaA01g04460D;BnaA01g04970D;BnaA01g14330D;BnaA01g19940D;BnaA01g19960D;BnaA01g21960D;BnaA01g26980D;BnaA01g27170D;BnaA01g31900D;BnaA01g31910D;BnaA01g32650D;BnaA02g00540D;BnaA02g01520D;BnaA02g05120D;BnaA02g09020D;BnaA02g09030D;BnaA02g09040D;BnaA02g13300D;BnaA02g15250D;BnaA02g15990D;BnaA02g17040D;BnaA02g20700D;BnaA02g25150D;BnaA02g26210D;BnaA02g32570D;BnaA02g32670D;BnaA02g32710D;BnaA02g35030D;BnaA02g…
GO:0016144	S-glycoside biosynthetic process	12	20	0.000422663	0.0281916	BnaA02g30450D;BnaA05g34460D;BnaA06g39610D;BnaA08g28060D;BnaA10g02900D;BnaC02g38780D;BnaC04g52970D;BnaC05g02780D;BnaC07g26800D;BnaC08g00970D;BnaC08g05690D;BnaC09g05620D
GO:0019758	glycosinolate biosynthetic process	12	20	0.000422663	0.0281916	BnaA02g30450D;BnaA05g34460D;BnaA06g39610D;BnaA08g28060D;BnaA10g02900D;BnaC02g38780D;BnaC04g52970D;BnaC05g02780D;BnaC07g26800D;BnaC08g00970D;BnaC08g05690D;BnaC09g05620D
GO:0019761	glucosinolate biosynthetic process	12	20	0.000422663	0.0281916	BnaA02g30450D;BnaA05g34460D;BnaA06g39610D;BnaA08g28060D;BnaA10g02900D;BnaC02g38780D;BnaC04g52970D;BnaC05g02780D;BnaC07g26800D;BnaC08g00970D;BnaC08g05690D;BnaC09g05620D
GO:0007143	female meiotic division	9	13	0.00051997	0.0340202	BnaA01g23140D;BnaA02g26130D;BnaA02g30390D;BnaA06g30010D;BnaA09g56950D;BnaC02g34250D;BnaC05g10830D;BnaC07g26700D;BnaC09g02540D
GO:1901659	glycosyl compound biosynthetic process	91	288	0.000524621	0.0340202	BnaA01g02050D;BnaA01g07360D;BnaA01g09220D;BnaA01g32050D;BnaA01g36920D;BnaA02g01640D;BnaA02g19770D;BnaA02g30450D;BnaA03g02620D;BnaA03g02630D;BnaA03g16860D;BnaA03g22370D;BnaA03g27900D;BnaA03g34770D;BnaA03g35870D;BnaA03g44510D;BnaA03g58310D;BnaA04g19150D;BnaA04g20900D;BnaA05g09000D;BnaA05g15290D;BnaA05g26520D;BnaA05g34460D;BnaA06g25860D;BnaA06g39610D;BnaA07g07050D;BnaA07g17380D;BnaA08g00260D;BnaA08g…
GO:0072330	monocarboxylic acid biosynthetic process	124	412	0.000549337	0.035135	BnaA02g11430D;BnaA02g13230D;BnaA02g16020D;BnaA02g24400D;BnaA02g31430D;BnaA03g02830D;BnaA03g05470D;BnaA03g06000D;BnaA03g14390D;BnaA03g15390D;BnaA03g17570D;BnaA03g20210D;BnaA03g41660D;BnaA04g05980D;BnaA04g07120D;BnaA04g12710D;BnaA04g16560D;BnaA04g18360D;BnaA05g01150D;BnaA05g06640D;BnaA05g11380D;BnaA05g28470D;BnaA06g04280D;BnaA06g05310D;BnaA06g13360D;BnaA06g13570D;BnaA07g05070D;BnaA07g08340D;BnaA07g…
GO:0080167	response to karrikin	24	55	0.000578389	0.0364932	BnaA01g06690D;BnaA01g24440D;BnaA02g35160D;BnaA02g35350D;BnaA03g53980D;BnaA04g20290D;BnaA06g06160D;BnaA06g30160D;BnaAnng08160D;BnaAnng37080D;BnaAnng38970D;BnaC01g19450D;BnaC02g11320D;BnaC02g15670D;BnaC03g50540D;BnaC03g54440D;BnaC04g00020D;BnaC04g00150D;BnaC05g07890D;BnaC05g18020D;BnaC07g26560D;BnaC09g47360D;BnaCnng14300D;BnaCnng37300D
GO:0044711	single-organism biosynthetic process	832	3282	0.000611058	0.0380404	BnaA01g00210D;BnaA01g02050D;BnaA01g02440D;BnaA01g02510D;BnaA01g04600D;BnaA01g07360D;BnaA01g09220D;BnaA01g12320D;BnaA01g14260D;BnaA01g14660D;BnaA01g15140D;BnaA01g16000D;BnaA01g16010D;BnaA01g21560D;BnaA01g21660D;BnaA01g23810D;BnaA01g24440D;BnaA01g24900D;BnaA01g25510D;BnaA01g28260D;BnaA01g32050D;BnaA01g32440D;BnaA01g34070D;BnaA01g34720D;BnaA01g36920D;BnaA01g37200D;BnaA02g00400D;BnaA02g00750D;BnaA02g…
GO:0045471	response to ethanol	5	5	0.000650809	0.0398343	BnaA05g12530D;BnaA05g12540D;BnaC03g38800D;BnaC04g54510D;BnaC04g54520D
GO:0010438	cellular response to sulfur starvation	8	11	0.000662288	0.0398343	BnaA02g30450D;BnaA06g39610D;BnaA08g28060D;BnaA10g02900D;BnaC02g38780D;BnaC05g02780D;BnaC07g26800D;BnaC08g00970D
GO:1901419	regulation of response to alcohol	58	170	0.000665469	0.0398343	BnaA01g29070D;BnaA02g10420D;BnaA02g36840D;BnaA03g00330D;BnaA03g04400D;BnaA03g12450D;BnaA03g13270D;BnaA03g19660D;BnaA03g50640D;BnaA04g24230D;BnaA05g02550D;BnaA05g33740D;BnaA06g09810D;BnaA07g25620D;BnaA07g28890D;BnaA08g19150D;BnaA08g19440D;BnaA09g10790D;BnaA09g12920D;BnaA09g37260D;BnaA10g06520D;BnaA10g21160D;BnaAnng00110D;BnaAnng01790D;BnaAnng14100D;BnaAnng27640D;BnaAnng37440D;BnaC02g13880D;BnaC02g…
GO:0051716	cellular response to stimulus	1060	4240	0.000759098	0.0441228	BnaA01g00790D;BnaA01g01460D;BnaA01g01630D;BnaA01g02040D;BnaA01g02130D;BnaA01g03070D;BnaA01g04460D;BnaA01g04710D;BnaA01g04980D;BnaA01g06180D;BnaA01g06640D;BnaA01g07440D;BnaA01g07950D;BnaA01g07980D;BnaA01g08280D;BnaA01g08640D;BnaA01g08650D;BnaA01g09140D;BnaA01g09520D;BnaA01g09530D;BnaA01g10730D;BnaA01g10830D;BnaA01g13140D;BnaA01g13960D;BnaA01g14330D;BnaA01g17490D;BnaA01g19030D;BnaA01g19210D;BnaA01g…
GO:0015996	chlorophyll catabolic process	12	21	0.000779555	0.0441228	BnaA02g18330D;BnaA03g04500D;BnaA03g24900D;BnaA03g45630D;BnaA06g13830D;BnaA09g52160D;BnaAnng38540D;BnaC02g05020D;BnaC03g06040D;BnaC03g72930D;BnaC05g15260D;BnaCnng01410D
GO:0046149	pigment catabolic process	12	21	0.000779555	0.0441228	BnaA02g18330D;BnaA03g04500D;BnaA03g24900D;BnaA03g45630D;BnaA06g13830D;BnaA09g52160D;BnaAnng38540D;BnaC02g05020D;BnaC03g06040D;BnaC03g72930D;BnaC05g15260D;BnaCnng01410D
GO:0044036	cell wall macromolecule metabolic process	79	247	0.000790141	0.0441228	BnaA01g06730D;BnaA01g06740D;BnaA01g14260D;BnaA01g15000D;BnaA02g35250D;BnaA02g35320D;BnaA02g35330D;BnaA03g05560D;BnaA03g20290D;BnaA03g20300D;BnaA03g20320D;BnaA03g32270D;BnaA03g32280D;BnaA03g38180D;BnaA03g39860D;BnaA03g50050D;BnaA05g03420D;BnaA05g07550D;BnaA05g20730D;BnaA05g26640D;BnaA06g18630D;BnaA07g12000D;BnaA07g12020D;BnaA07g20980D;BnaA07g28730D;BnaA07g33910D;BnaA08g06970D;BnaA08g11820D;BnaA08g…
GO:0009739	response to gibberellin	39	105	0.000792581	0.0441228	BnaA02g02560D;BnaA02g29980D;BnaA03g05320D;BnaA03g19660D;BnaA03g24060D;BnaA04g24230D;BnaA05g02550D;BnaA06g02820D;BnaA06g08950D;BnaA08g02160D;BnaA09g37260D;BnaA09g52630D;BnaA10g17240D;BnaA10g22930D;BnaA10g26160D;BnaAnng01790D;BnaAnng38140D;BnaC01g41070D;BnaC02g05960D;BnaC02g17190D;BnaC03g06850D;BnaC03g23550D;BnaC03g28630D;BnaC03g68600D;BnaC04g16940D;BnaC04g48020D;BnaC04g55850D;BnaC05g26390D;BnaC05g…
GO:0010117	photoprotection	7	9	0.000793813	0.0441228	BnaA01g24440D;BnaA09g27780D;BnaC03g58080D;BnaC05g21480D;BnaC07g11700D;BnaCnng14300D;BnaCnng37300D
GO:0006569	tryptophan catabolic process	10	16	0.000833834	0.0447491	BnaA03g50940D;BnaA03g56550D;BnaA04g22680D;BnaA05g05590D;BnaA09g35410D;BnaC03g22390D;BnaC04g53300D;BnaC04g56750D;BnaC07g44780D;BnaC08g26770D
GO:0042436	indole-containing compound catabolic process	10	16	0.000833834	0.0447491	BnaA03g50940D;BnaA03g56550D;BnaA04g22680D;BnaA05g05590D;BnaA09g35410D;BnaC03g22390D;BnaC04g53300D;BnaC04g56750D;BnaC07g44780D;BnaC08g26770D
GO:0046218	indolalkylamine catabolic process	10	16	0.000833834	0.0447491	BnaA03g50940D;BnaA03g56550D;BnaA04g22680D;BnaA05g05590D;BnaA09g35410D;BnaC03g22390D;BnaC04g53300D;BnaC04g56750D;BnaC07g44780D;BnaC08g26770D
