# Supplementary material for: Natural variation in BnaA9.NF-YA7 contributes to drought tolerance in Brassica napus L
Source: Nat Commun. 2024 Mar 7;15:2082. doi: 10.1038/s41467-024-46271-2 (PMC10920887; doi:10.1038/s41467-024-46271-2)
Supplement: Supplementary file 6 — Supplementary Data 3 [file 41467_2024_46271_MOESM6_ESM.xlsx]

## Sheet: Sheet1
Supplementary Data 3. The GO term enrichment analysis of different expression genes between OE and WT.
GO ID	Description	out (841)	All (33892)	pvalue	p.adjust	Genes
GO:0001101	response to acid chemical	96	1075	1.30737e-27	2.13362e-24	BnaA01g26030D;BnaA02g01510D;BnaA02g10970D;BnaA02g13100D;BnaA02g31590D;BnaA02g31600D;BnaA02g36030D;BnaA02g36510D;BnaA03g12450D;BnaA03g12660D;BnaA03g26790D;BnaA03g47530D;BnaA04g02800D;BnaA04g21960D;BnaA04g23660D;BnaA04g28630D;BnaA05g01330D;BnaA05g02510D;BnaA05g08020D;BnaA05g08660D;BnaA06g06160D;BnaA06g13250D;BnaA06g25550D;BnaA06g30810D;BnaA06g35120D;BnaA06g40360D;BnaA07g11450D;BnaA07g21490D;BnaA07g…
GO:1901700	response to oxygen-containing compound	112	1482	6.04738e-26	4.93466e-23	BnaA01g15310D;BnaA01g19870D;BnaA01g26030D;BnaA02g01510D;BnaA02g10970D;BnaA02g13100D;BnaA02g31590D;BnaA02g31600D;BnaA02g36030D;BnaA02g36510D;BnaA03g09250D;BnaA03g12450D;BnaA03g12660D;BnaA03g26790D;BnaA03g43770D;BnaA03g47530D;BnaA04g02800D;BnaA04g19600D;BnaA04g21960D;BnaA04g23660D;BnaA04g28630D;BnaA05g01330D;BnaA05g02510D;BnaA05g08020D;BnaA05g08660D;BnaA06g06160D;BnaA06g13250D;BnaA06g25550D;BnaA06g…
GO:0009415	response to water	46	274	9.41401e-25	5.12122e-22	BnaA01g26030D;BnaA02g13100D;BnaA02g36030D;BnaA02g36510D;BnaA03g26790D;BnaA04g02800D;BnaA04g23660D;BnaA05g08660D;BnaA06g06160D;BnaA06g25550D;BnaA07g11450D;BnaA07g21490D;BnaA07g23760D;BnaA07g25040D;BnaA07g32420D;BnaA09g07980D;BnaA09g27780D;BnaA09g36180D;BnaA10g29280D;BnaAnng17910D;BnaAnng29030D;BnaC02g02300D;BnaC02g02310D;BnaC02g36700D;BnaC02g45160D;BnaC02g45740D;BnaC03g48070D;BnaC03g58080D;BnaC04g…
GO:0009414	response to water deprivation	37	253	4.36865e-18	1.78241e-15	BnaA01g26030D;BnaA02g13100D;BnaA02g36030D;BnaA02g36510D;BnaA03g26790D;BnaA04g02800D;BnaA04g23660D;BnaA05g08660D;BnaA06g06160D;BnaA06g25550D;BnaA07g21490D;BnaA07g23760D;BnaA07g25040D;BnaA09g27780D;BnaA09g36180D;BnaA10g29280D;BnaAnng17910D;BnaC02g02300D;BnaC02g02310D;BnaC02g36700D;BnaC02g45740D;BnaC03g48070D;BnaC03g58080D;BnaC04g09800D;BnaC04g24800D;BnaC04g56800D;BnaC05g07890D;BnaC05g21480D;BnaC06g…
GO:0009737	response to abscisic acid	50	483	2.00151e-17	6.53293e-15	BnaA01g26030D;BnaA02g01510D;BnaA02g10970D;BnaA02g36030D;BnaA02g36510D;BnaA03g12450D;BnaA03g12660D;BnaA03g26790D;BnaA03g47530D;BnaA04g21960D;BnaA05g01330D;BnaA05g02510D;BnaA05g08020D;BnaA05g08660D;BnaA06g25550D;BnaA06g30810D;BnaA06g35120D;BnaA06g40360D;BnaA07g21490D;BnaA07g23760D;BnaA08g07050D;BnaA08g19150D;BnaA09g27780D;BnaA09g36850D;BnaAnng27640D;BnaC02g02300D;BnaC02g02310D;BnaC02g04560D;BnaC02g…
GO:0097305	response to alcohol	53	627	1.13669e-14	3.0918e-12	BnaA01g26030D;BnaA02g01510D;BnaA02g10970D;BnaA02g36030D;BnaA02g36510D;BnaA03g12450D;BnaA03g12660D;BnaA03g26790D;BnaA03g43770D;BnaA03g47530D;BnaA04g21960D;BnaA05g01330D;BnaA05g02510D;BnaA05g08020D;BnaA05g08660D;BnaA06g25550D;BnaA06g30810D;BnaA06g35120D;BnaA06g40360D;BnaA07g21490D;BnaA07g23760D;BnaA08g07050D;BnaA08g19150D;BnaA09g27780D;BnaA09g36850D;BnaAnng27640D;BnaC02g02300D;BnaC02g02310D;BnaC02g…
GO:0033993	response to lipid	56	712	4.15545e-14	9.68813e-12	BnaA01g26030D;BnaA02g01510D;BnaA02g10970D;BnaA02g36030D;BnaA02g36510D;BnaA03g12450D;BnaA03g12660D;BnaA03g26790D;BnaA03g43770D;BnaA03g47530D;BnaA04g21960D;BnaA05g01330D;BnaA05g02510D;BnaA05g08020D;BnaA05g08660D;BnaA06g25550D;BnaA06g30810D;BnaA06g35120D;BnaA06g40360D;BnaA07g21490D;BnaA07g23760D;BnaA08g07050D;BnaA08g19150D;BnaA09g27780D;BnaA09g36850D;BnaAnng27640D;BnaC01g41070D;BnaC02g02300D;BnaC02g…
GO:0009651	response to salt stress	35	318	2.27137e-13	4.63359e-11	BnaA01g26030D;BnaA03g26790D;BnaA04g02800D;BnaA04g23660D;BnaA05g08660D;BnaA05g30980D;BnaA06g06160D;BnaA06g25550D;BnaA06g35120D;BnaA08g18370D;BnaA08g19150D;BnaA09g27290D;BnaA09g27780D;BnaA09g36180D;BnaA10g29280D;BnaAnng08350D;BnaAnng27640D;BnaC02g33670D;BnaC03g26060D;BnaC03g48070D;BnaC03g58080D;BnaC03g58590D;BnaC04g09800D;BnaC04g24800D;BnaC04g38300D;BnaC04g56800D;BnaC05g07890D;BnaC05g21480D;BnaC05g…
GO:0042221	response to chemical	136	2889	2.57303e-13	4.66576e-11	BnaA01g12340D;BnaA01g15310D;BnaA01g19870D;BnaA01g26030D;BnaA02g01510D;BnaA02g03440D;BnaA02g10970D;BnaA02g13100D;BnaA02g31590D;BnaA02g31600D;BnaA02g36030D;BnaA02g36510D;BnaA03g09250D;BnaA03g12450D;BnaA03g12660D;BnaA03g26790D;BnaA03g33930D;BnaA03g43770D;BnaA03g47530D;BnaA03g51960D;BnaA04g02800D;BnaA04g19600D;BnaA04g20290D;BnaA04g21960D;BnaA04g23660D;BnaA04g28630D;BnaA05g01330D;BnaA05g02510D;BnaA05g…
GO:0009628	response to abiotic stimulus	91	1669	1.88778e-12	3.08086e-10	BnaA01g11670D;BnaA01g26030D;BnaA02g13100D;BnaA02g36030D;BnaA02g36510D;BnaA03g14030D;BnaA03g26790D;BnaA04g02800D;BnaA04g14570D;BnaA04g20290D;BnaA04g23660D;BnaA05g08660D;BnaA05g10180D;BnaA05g30980D;BnaA06g06160D;BnaA06g13250D;BnaA06g25550D;BnaA06g30160D;BnaA06g35120D;BnaA07g03600D;BnaA07g11450D;BnaA07g16700D;BnaA07g21490D;BnaA07g23760D;BnaA07g25040D;BnaA07g32420D;BnaA08g00950D;BnaA08g18010D;BnaA08g…
GO:0010035	response to inorganic substance	51	698	9.1164e-12	1.35254e-09	BnaA01g26030D;BnaA02g13100D;BnaA02g36030D;BnaA02g36510D;BnaA03g26790D;BnaA04g02800D;BnaA04g23660D;BnaA05g08660D;BnaA05g17150D;BnaA06g06160D;BnaA06g25550D;BnaA07g11450D;BnaA07g21490D;BnaA07g23760D;BnaA07g25040D;BnaA07g32420D;BnaA08g00950D;BnaA09g07980D;BnaA09g27780D;BnaA09g29540D;BnaA09g36180D;BnaA10g29280D;BnaAnng17910D;BnaAnng29030D;BnaC02g02300D;BnaC02g02310D;BnaC02g36700D;BnaC02g45160D;BnaC02g…
GO:0006970	response to osmotic stress	36	389	1.71947e-11	2.33848e-09	BnaA01g26030D;BnaA03g26790D;BnaA04g02800D;BnaA04g23660D;BnaA05g08660D;BnaA05g30980D;BnaA06g06160D;BnaA06g25550D;BnaA06g35120D;BnaA08g18370D;BnaA08g19150D;BnaA09g27290D;BnaA09g27780D;BnaA09g36180D;BnaA10g29280D;BnaAnng08350D;BnaAnng27640D;BnaC02g33670D;BnaC03g03670D;BnaC03g26060D;BnaC03g48070D;BnaC03g58080D;BnaC03g58590D;BnaC04g09800D;BnaC04g24800D;BnaC04g38300D;BnaC04g56800D;BnaC05g07890D;BnaC05g…
GO:0009719	response to endogenous stimulus	100	2021	3.82766e-11	4.80518e-09	BnaA01g12340D;BnaA01g15310D;BnaA01g19870D;BnaA01g26030D;BnaA02g01510D;BnaA02g10970D;BnaA02g31590D;BnaA02g31600D;BnaA02g36030D;BnaA02g36510D;BnaA03g09250D;BnaA03g12450D;BnaA03g12660D;BnaA03g26790D;BnaA03g33930D;BnaA03g43770D;BnaA03g47530D;BnaA03g51960D;BnaA04g19600D;BnaA04g20290D;BnaA04g21960D;BnaA04g28630D;BnaA05g01330D;BnaA05g02510D;BnaA05g08020D;BnaA05g08660D;BnaA06g06160D;BnaA06g13250D;BnaA06g…
GO:0010033	response to organic substance	105	2239	2.5241e-10	2.94238e-08	BnaA01g12340D;BnaA01g15310D;BnaA01g19870D;BnaA01g26030D;BnaA02g01510D;BnaA02g10970D;BnaA02g31590D;BnaA02g31600D;BnaA02g36030D;BnaA02g36510D;BnaA03g09250D;BnaA03g12450D;BnaA03g12660D;BnaA03g26790D;BnaA03g33930D;BnaA03g43770D;BnaA03g47530D;BnaA03g51960D;BnaA04g19600D;BnaA04g20290D;BnaA04g21960D;BnaA04g28630D;BnaA05g01330D;BnaA05g02510D;BnaA05g08020D;BnaA05g08660D;BnaA06g06160D;BnaA06g13250D;BnaA06g…
GO:0050896	response to stimulus	258	7325	3.40645e-10	3.70622e-08	BnaA01g00790D;BnaA01g01570D;BnaA01g06180D;BnaA01g11670D;BnaA01g12340D;BnaA01g15310D;BnaA01g19870D;BnaA01g26030D;BnaA01g32410D;BnaA02g01510D;BnaA02g03440D;BnaA02g10970D;BnaA02g13100D;BnaA02g29910D;BnaA02g31590D;BnaA02g31600D;BnaA02g35860D;BnaA02g36030D;BnaA02g36510D;BnaA03g09250D;BnaA03g12450D;BnaA03g12660D;BnaA03g13900D;BnaA03g14030D;BnaA03g19320D;BnaA03g25330D;BnaA03g26790D;BnaA03g33930D;BnaA03g…
GO:0009725	response to hormone	90	1853	1.01366e-09	1.03393e-07	BnaA01g12340D;BnaA01g26030D;BnaA02g01510D;BnaA02g10970D;BnaA02g31590D;BnaA02g31600D;BnaA02g36030D;BnaA02g36510D;BnaA03g12450D;BnaA03g12660D;BnaA03g26790D;BnaA03g33930D;BnaA03g43770D;BnaA03g47530D;BnaA03g51960D;BnaA04g20290D;BnaA04g21960D;BnaA04g28630D;BnaA05g01330D;BnaA05g02510D;BnaA05g08020D;BnaA05g08660D;BnaA06g06160D;BnaA06g13250D;BnaA06g25550D;BnaA06g30810D;BnaA06g35120D;BnaA06g40360D;BnaA07g…
GO:0042537	benzene-containing compound metabolic process	14	69	1.31715e-09	1.26447e-07	BnaA03g56550D;BnaA04g22680D;BnaA05g28470D;BnaA07g07780D;BnaA08g17810D;BnaA08g18370D;BnaA09g27290D;BnaC03g22390D;BnaC03g58590D;BnaC03g59280D;BnaC04g53300D;BnaC04g56750D;BnaC08g26770D;BnaCnng52250D
GO:0010200	response to chitin	16	103	5.3932e-09	4.88983e-07	BnaA01g15310D;BnaA01g19870D;BnaA01g26030D;BnaA03g09250D;BnaA04g19600D;BnaA08g18790D;BnaA09g27780D;BnaA10g12460D;BnaA10g25850D;BnaC01g24660D;BnaC03g58080D;BnaC05g21480D;BnaC05g38410D;BnaC07g11700D;BnaC09g34760D;BnaC09g34770D
GO:0006952	defense response	59	1065	1.03865e-08	8.92142e-07	BnaA01g01570D;BnaA01g15310D;BnaA02g36510D;BnaA03g47040D;BnaA03g56550D;BnaA04g04450D;BnaA04g19600D;BnaA04g22680D;BnaA05g06750D;BnaA06g13250D;BnaA06g30050D;BnaA06g34320D;BnaA07g07780D;BnaA07g08720D;BnaA07g30200D;BnaA07g32130D;BnaA08g10520D;BnaA08g10610D;BnaA08g17540D;BnaA08g17810D;BnaA08g18370D;BnaA08g22180D;BnaA08g23150D;BnaA09g23770D;BnaA09g26390D;BnaA09g27290D;BnaA09g31620D;BnaA09g47670D;BnaA10g…
GO:0010410	hemicellulose metabolic process	19	167	3.99974e-08	3.26379e-06	BnaA01g15000D;BnaA01g26600D;BnaA02g35250D;BnaA02g35330D;BnaA03g50050D;BnaA03g50060D;BnaA03g54320D;BnaA05g20730D;BnaA09g45510D;BnaAnng35740D;BnaAnng39260D;BnaC01g08110D;BnaC01g17710D;BnaC06g07780D;BnaC07g42520D;BnaC07g42530D;BnaC08g39360D;BnaC09g32750D;BnaCnng13310D
GO:0006950	response to stress	136	3461	4.38242e-08	3.40577e-06	BnaA01g00790D;BnaA01g01570D;BnaA01g11670D;BnaA01g15310D;BnaA01g26030D;BnaA02g13100D;BnaA02g35860D;BnaA02g36030D;BnaA02g36510D;BnaA03g26790D;BnaA03g47040D;BnaA03g56550D;BnaA04g02800D;BnaA04g04450D;BnaA04g14570D;BnaA04g19600D;BnaA04g22680D;BnaA04g23660D;BnaA05g01330D;BnaA05g06750D;BnaA05g08660D;BnaA05g19460D;BnaA05g30980D;BnaA06g06160D;BnaA06g13250D;BnaA06g25550D;BnaA06g30050D;BnaA06g30060D;BnaA06g…
GO:0071229	cellular response to acid chemical	38	577	6.56908e-08	4.87307e-06	BnaA02g31590D;BnaA02g31600D;BnaA02g36510D;BnaA03g12450D;BnaA03g26790D;BnaA04g21960D;BnaA05g02510D;BnaA05g08660D;BnaA06g13250D;BnaA06g35120D;BnaA06g40360D;BnaA07g30200D;BnaA08g17540D;BnaA08g19150D;BnaA08g22180D;BnaA08g23150D;BnaA09g26390D;BnaA09g36850D;BnaAnng05410D;BnaAnng27640D;BnaC02g33670D;BnaC02g40310D;BnaC02g45660D;BnaC04g09800D;BnaC04g48020D;BnaC04g56560D;BnaC05g09700D;BnaC05g14810D;BnaC05g…
GO:0080134	regulation of response to stress	34	484	7.07381e-08	5.01933e-06	BnaA02g13100D;BnaA02g36510D;BnaA03g47040D;BnaA06g06160D;BnaA06g13250D;BnaA06g30050D;BnaA06g35120D;BnaA07g25040D;BnaA07g30200D;BnaA08g17540D;BnaA08g19150D;BnaA08g22180D;BnaA08g23150D;BnaA09g26390D;BnaA10g25190D;BnaA10g29280D;BnaAnng05410D;BnaAnng27640D;BnaC02g33670D;BnaC02g45660D;BnaC02g45740D;BnaC05g07890D;BnaC05g14810D;BnaC05g23060D;BnaC05g38410D;BnaC06g26780D;BnaC06g38810D;BnaC07g38370D;BnaC07g…
GO:0005976	polysaccharide metabolic process	51	919	1.00335e-07	6.82281e-06	BnaA01g05450D;BnaA01g15000D;BnaA01g20160D;BnaA01g26600D;BnaA02g12160D;BnaA02g35250D;BnaA02g35330D;BnaA03g46920D;BnaA03g50050D;BnaA03g50060D;BnaA03g54320D;BnaA03g55860D;BnaA03g58390D;BnaA04g18860D;BnaA05g10650D;BnaA05g10780D;BnaA05g20730D;BnaA06g20920D;BnaA06g20930D;BnaA06g22590D;BnaA06g36370D;BnaA08g05660D;BnaA09g06500D;BnaA09g45510D;BnaA10g11500D;BnaAnng20820D;BnaAnng35740D;BnaAnng39260D;BnaC01g…
GO:0010411	xyloglucan metabolic process	15	111	1.09626e-07	7.1564e-06	BnaA01g15000D;BnaA02g35250D;BnaA02g35330D;BnaA03g50050D;BnaA03g50060D;BnaA03g54320D;BnaA09g45510D;BnaAnng35740D;BnaC01g08110D;BnaC01g17710D;BnaC07g42520D;BnaC07g42530D;BnaC08g39360D;BnaC09g32750D;BnaCnng13310D
GO:0005975	carbohydrate metabolic process	129	3291	1.19974e-07	7.53066e-06	BnaA01g05450D;BnaA01g12320D;BnaA01g13540D;BnaA01g15000D;BnaA01g15330D;BnaA01g20160D;BnaA01g24750D;BnaA01g26600D;BnaA01g34710D;BnaA02g12160D;BnaA02g17610D;BnaA02g30740D;BnaA02g35250D;BnaA02g35330D;BnaA03g04180D;BnaA03g11520D;BnaA03g22360D;BnaA03g44890D;BnaA03g46920D;BnaA03g50050D;BnaA03g50060D;BnaA03g50660D;BnaA03g54320D;BnaA03g55860D;BnaA03g58390D;BnaA04g02500D;BnaA04g03610D;BnaA04g18860D;BnaA05g…
GO:0044264	cellular polysaccharide metabolic process	33	474	1.35284e-07	8.17714e-06	BnaA01g05450D;BnaA01g15000D;BnaA01g26600D;BnaA02g12160D;BnaA02g35250D;BnaA02g35330D;BnaA03g50050D;BnaA03g50060D;BnaA03g54320D;BnaA03g55860D;BnaA03g58390D;BnaA04g18860D;BnaA05g10650D;BnaA05g20730D;BnaA06g36370D;BnaA09g45510D;BnaA10g11500D;BnaAnng35740D;BnaC01g08110D;BnaC01g17710D;BnaC02g11480D;BnaC03g03990D;BnaC03g70880D;BnaC04g33380D;BnaC06g07780D;BnaC07g17610D;BnaC07g42520D;BnaC07g42530D;BnaC07g…
GO:2000022	regulation of jasmonic acid mediated signaling pathway	12	71	1.68635e-07	9.5975e-06	BnaA06g13250D;BnaA07g30200D;BnaA08g17540D;BnaA08g22180D;BnaA08g23150D;BnaA09g26390D;BnaAnng05410D;BnaC02g45660D;BnaC05g14810D;BnaC05g23060D;BnaC08g18640D;BnaC08g48340D
GO:0010383	cell wall polysaccharide metabolic process	19	183	1.72931e-07	9.5975e-06	BnaA01g15000D;BnaA01g26600D;BnaA02g35250D;BnaA02g35330D;BnaA03g50050D;BnaA03g50060D;BnaA03g54320D;BnaA05g20730D;BnaA09g45510D;BnaAnng35740D;BnaAnng39260D;BnaC01g08110D;BnaC01g17710D;BnaC06g07780D;BnaC07g42520D;BnaC07g42530D;BnaC08g39360D;BnaC09g32750D;BnaCnng13310D
GO:0009074	aromatic amino acid family catabolic process	9	36	1.76425e-07	9.5975e-06	BnaA03g56550D;BnaA04g21230D;BnaA04g22680D;BnaA05g28470D;BnaC03g22390D;BnaC04g53300D;BnaC04g56750D;BnaC08g26770D;BnaCnng52250D
GO:0006073	cellular glucan metabolic process	30	419	2.75456e-07	1.45015e-05	BnaA01g05450D;BnaA01g15000D;BnaA02g12160D;BnaA02g35250D;BnaA02g35330D;BnaA03g50050D;BnaA03g50060D;BnaA03g54320D;BnaA03g55860D;BnaA03g58390D;BnaA04g18860D;BnaA05g10650D;BnaA06g36370D;BnaA09g45510D;BnaA10g11500D;BnaAnng35740D;BnaC01g08110D;BnaC01g17710D;BnaC02g11480D;BnaC03g03990D;BnaC03g70880D;BnaC04g33380D;BnaC07g17610D;BnaC07g42520D;BnaC07g42530D;BnaC07g47330D;BnaC07g50180D;BnaC08g39360D;BnaC09g…
GO:0009310	amine catabolic process	7	20	3.30392e-07	1.62767e-05	BnaA03g56550D;BnaA04g22680D;BnaC03g06000D;BnaC03g22390D;BnaC04g53300D;BnaC04g56750D;BnaC08g26770D
GO:0042402	cellular biogenic amine catabolic process	7	20	3.30392e-07	1.62767e-05	BnaA03g56550D;BnaA04g22680D;BnaC03g06000D;BnaC03g22390D;BnaC04g53300D;BnaC04g56750D;BnaC08g26770D
GO:0010337	regulation of salicylic acid metabolic process	6	13	3.39098e-07	1.62767e-05	BnaA07g07780D;BnaA08g17810D;BnaA08g18370D;BnaA09g27290D;BnaC03g58590D;BnaC03g59280D
GO:0044042	glucan metabolic process	30	425	3.72406e-07	1.73648e-05	BnaA01g05450D;BnaA01g15000D;BnaA02g12160D;BnaA02g35250D;BnaA02g35330D;BnaA03g50050D;BnaA03g50060D;BnaA03g54320D;BnaA03g55860D;BnaA03g58390D;BnaA04g18860D;BnaA05g10650D;BnaA06g36370D;BnaA09g45510D;BnaA10g11500D;BnaAnng35740D;BnaC01g08110D;BnaC01g17710D;BnaC02g11480D;BnaC03g03990D;BnaC03g70880D;BnaC04g33380D;BnaC07g17610D;BnaC07g42520D;BnaC07g42530D;BnaC07g47330D;BnaC07g50180D;BnaC08g39360D;BnaC09g…
GO:0080167	response to karrikin	10	55	8.94035e-07	3.96631e-05	BnaA04g20290D;BnaA06g06160D;BnaA06g30160D;BnaA09g25210D;BnaAnng37080D;BnaC01g19450D;BnaC05g07890D;BnaC08g09120D;BnaC09g47360D;BnaCnng35280D
GO:0009611	response to wounding	18	185	9.47092e-07	3.96631e-05	BnaA02g36510D;BnaA05g01330D;BnaA06g13250D;BnaA07g30200D;BnaA08g17540D;BnaA08g22180D;BnaA08g23150D;BnaA09g26390D;BnaA09g27780D;BnaC02g45660D;BnaC03g58080D;BnaC05g09700D;BnaC05g14810D;BnaC05g21480D;BnaC05g23060D;BnaC07g11700D;BnaC08g18640D;BnaC08g48340D
GO:0019441	tryptophan catabolic process to kynurenine	6	15	9.47831e-07	3.96631e-05	BnaA03g56550D;BnaA04g22680D;BnaC03g22390D;BnaC04g53300D;BnaC04g56750D;BnaC08g26770D
GO:0070189	kynurenine metabolic process	6	15	9.47831e-07	3.96631e-05	BnaA03g56550D;BnaA04g22680D;BnaC03g22390D;BnaC04g53300D;BnaC04g56750D;BnaC08g26770D
GO:0006869	lipid transport	23	287	9.94424e-07	4.05725e-05	BnaA01g29290D;BnaA02g07110D;BnaA02g07120D;BnaA02g16070D;BnaA03g09530D;BnaA03g13140D;BnaA05g06750D;BnaA07g08720D;BnaA07g27250D;BnaA07g30400D;BnaC01g36720D;BnaC02g10050D;BnaC02g10060D;BnaC02g46240D;BnaC03g12050D;BnaC04g07620D;BnaC04g45500D;BnaC07g01540D;BnaC07g11810D;BnaC08g03340D;BnaCnng10250D;BnaCnng42980D;BnaCnng42990D
GO:0006569	tryptophan catabolic process	6	16	1.48462e-06	5.63466e-05	BnaA03g56550D;BnaA04g22680D;BnaC03g22390D;BnaC04g53300D;BnaC04g56750D;BnaC08g26770D
GO:0042436	indole-containing compound catabolic process	6	16	1.48462e-06	5.63466e-05	BnaA03g56550D;BnaA04g22680D;BnaC03g22390D;BnaC04g53300D;BnaC04g56750D;BnaC08g26770D
GO:0046218	indolalkylamine catabolic process	6	16	1.48462e-06	5.63466e-05	BnaA03g56550D;BnaA04g22680D;BnaC03g22390D;BnaC04g53300D;BnaC04g56750D;BnaC08g26770D
GO:0055129	L-proline biosynthetic process	6	17	2.24616e-06	8.33123e-05	BnaA03g18760D;BnaA04g22810D;BnaA05g05760D;BnaC03g72600D;BnaC04g05620D;BnaC04g46630D
GO:0048583	regulation of response to stimulus	51	1037	3.50974e-06	0.000127287	BnaA02g13100D;BnaA02g36510D;BnaA03g12450D;BnaA03g47040D;BnaA05g02510D;BnaA05g08970D;BnaA06g06160D;BnaA06g13250D;BnaA06g30050D;BnaA06g30060D;BnaA06g35120D;BnaA07g03600D;BnaA07g25040D;BnaA07g30200D;BnaA08g02360D;BnaA08g17540D;BnaA08g19150D;BnaA08g22180D;BnaA08g23150D;BnaA09g03100D;BnaA09g25580D;BnaA09g26390D;BnaA09g36850D;BnaA10g25190D;BnaA10g29280D;BnaAnng05410D;BnaAnng27640D;BnaC02g33670D;BnaC02g…
GO:1901701	cellular response to oxygen-containing compound	41	761	3.73794e-06	0.000132616	BnaA02g31590D;BnaA02g31600D;BnaA02g36510D;BnaA03g12450D;BnaA03g26790D;BnaA03g43770D;BnaA04g19600D;BnaA04g21960D;BnaA05g02510D;BnaA05g08660D;BnaA06g13250D;BnaA06g35120D;BnaA06g40360D;BnaA07g30200D;BnaA08g17540D;BnaA08g19150D;BnaA08g22180D;BnaA08g23150D;BnaA09g26390D;BnaA09g36850D;BnaAnng05410D;BnaAnng27640D;BnaC02g33670D;BnaC02g40310D;BnaC02g45660D;BnaC04g09800D;BnaC04g48020D;BnaC04g56560D;BnaC05g…
GO:0044036	cell wall macromolecule metabolic process	20	247	4.25626e-06	0.000147792	BnaA01g15000D;BnaA01g26600D;BnaA02g35250D;BnaA02g35330D;BnaA03g50050D;BnaA03g50060D;BnaA03g54320D;BnaA05g08640D;BnaA05g20730D;BnaA09g45510D;BnaAnng35740D;BnaAnng39260D;BnaC01g08110D;BnaC01g17710D;BnaC06g07780D;BnaC07g42520D;BnaC07g42530D;BnaC08g39360D;BnaC09g32750D;BnaCnng13310D
GO:0010876	lipid localization	23	316	5.05082e-06	0.000171728	BnaA01g29290D;BnaA02g07110D;BnaA02g07120D;BnaA02g16070D;BnaA03g09530D;BnaA03g13140D;BnaA05g06750D;BnaA07g08720D;BnaA07g27250D;BnaA07g30400D;BnaC01g36720D;BnaC02g10050D;BnaC02g10060D;BnaC02g46240D;BnaC03g12050D;BnaC04g07620D;BnaC04g45500D;BnaC07g01540D;BnaC07g11810D;BnaC08g03340D;BnaCnng10250D;BnaCnng42980D;BnaCnng42990D
GO:0048584	positive regulation of response to stimulus	24	343	6.20459e-06	0.000206651	BnaA02g13100D;BnaA03g12450D;BnaA03g47040D;BnaA05g08970D;BnaA06g30050D;BnaA06g30060D;BnaA06g35120D;BnaA07g25040D;BnaA08g19150D;BnaA09g03100D;BnaA09g25580D;BnaA10g29280D;BnaAnng05410D;BnaAnng27640D;BnaC02g33670D;BnaC02g45740D;BnaC05g38410D;BnaC06g26780D;BnaC07g26650D;BnaC07g39220D;BnaC07g48760D;BnaC09g33600D;BnaCnng04920D;BnaCnng49530D
GO:0010243	response to organonitrogen compound	18	217	9.10843e-06	0.000297299	BnaA01g15310D;BnaA01g19870D;BnaA01g26030D;BnaA03g09250D;BnaA04g19600D;BnaA06g06160D;BnaA08g18790D;BnaA09g27780D;BnaA10g12460D;BnaA10g25850D;BnaC01g24660D;BnaC03g58080D;BnaC05g07890D;BnaC05g21480D;BnaC05g38410D;BnaC07g11700D;BnaC09g34760D;BnaC09g34770D
GO:0044262	cellular carbohydrate metabolic process	40	766	1.01735e-05	0.000325551	BnaA01g05450D;BnaA01g12320D;BnaA01g15000D;BnaA01g26600D;BnaA01g34710D;BnaA02g12160D;BnaA02g35250D;BnaA02g35330D;BnaA03g50050D;BnaA03g50060D;BnaA03g54320D;BnaA03g55860D;BnaA03g58390D;BnaA04g18860D;BnaA05g10650D;BnaA05g20730D;BnaA06g36370D;BnaA09g00710D;BnaA09g42760D;BnaA09g45510D;BnaA10g11500D;BnaAnng35740D;BnaC01g08110D;BnaC01g14030D;BnaC01g17710D;BnaC02g11480D;BnaC03g03990D;BnaC03g70880D;BnaC04g…
GO:0071395	cellular response to jasmonic acid stimulus	18	220	1.09949e-05	0.00034507	BnaA02g31590D;BnaA02g31600D;BnaA06g13250D;BnaA07g30200D;BnaA08g17540D;BnaA08g22180D;BnaA08g23150D;BnaA09g26390D;BnaAnng05410D;BnaC02g40310D;BnaC02g45660D;BnaC05g09700D;BnaC05g14810D;BnaC05g23060D;BnaC05g38410D;BnaC07g38370D;BnaC08g18640D;BnaC08g48340D
GO:0035264	multicellular organism growth	4	7	1.24124e-05	0.000382209	BnaA09g27780D;BnaC03g58080D;BnaC05g21480D;BnaC07g11700D
GO:0042180	cellular ketone metabolic process	14	142	1.28805e-05	0.000389277	BnaA03g56550D;BnaA04g22680D;BnaA07g07780D;BnaA08g17810D;BnaA08g18370D;BnaA09g27290D;BnaC03g17440D;BnaC03g22390D;BnaC03g56530D;BnaC03g58590D;BnaC03g59280D;BnaC04g53300D;BnaC04g56750D;BnaC08g26770D
GO:0009696	salicylic acid metabolic process	6	23	1.61309e-05	0.000464206	BnaA07g07780D;BnaA08g17810D;BnaA08g18370D;BnaA09g27290D;BnaC03g58590D;BnaC03g59280D
GO:0032350	regulation of hormone metabolic process	6	23	1.61309e-05	0.000464206	BnaA07g07780D;BnaA08g17810D;BnaA08g18370D;BnaA09g27290D;BnaC03g58590D;BnaC03g59280D
GO:0009644	response to high light intensity	10	75	1.62131e-05	0.000464206	BnaA06g25550D;BnaA08g00950D;BnaA09g27780D;BnaA10g29280D;BnaC03g48070D;BnaC03g58080D;BnaC03g78270D;BnaC05g21480D;BnaC07g11700D;BnaC09g33600D
GO:0047484	regulation of response to osmotic stress	9	61	1.86773e-05	0.000525541	BnaA06g35120D;BnaA08g19150D;BnaA10g29280D;BnaAnng27640D;BnaC02g33670D;BnaC06g38810D;BnaC07g48760D;BnaC09g33600D;BnaCnng04920D
GO:0009738	abscisic acid-activated signaling pathway	18	231	2.12735e-05	0.000579025	BnaA03g12450D;BnaA03g26790D;BnaA04g21960D;BnaA05g02510D;BnaA05g08660D;BnaA06g35120D;BnaA06g40360D;BnaA08g19150D;BnaA09g36850D;BnaAnng27640D;BnaC02g33670D;BnaC04g09800D;BnaC04g48020D;BnaC04g56560D;BnaC07g48760D;BnaC08g28530D;BnaC09g34350D;BnaCnng04920D
GO:0009966	regulation of signal transduction	33	600	2.16113e-05	0.000579025	BnaA03g12450D;BnaA05g02510D;BnaA05g08970D;BnaA06g13250D;BnaA06g30060D;BnaA06g35120D;BnaA07g30200D;BnaA08g02360D;BnaA08g17540D;BnaA08g19150D;BnaA08g22180D;BnaA08g23150D;BnaA09g03100D;BnaA09g25580D;BnaA09g26390D;BnaA09g36850D;BnaAnng05410D;BnaAnng27640D;BnaC02g33670D;BnaC02g45660D;BnaC04g48020D;BnaC05g14810D;BnaC05g23060D;BnaC07g26650D;BnaC07g48760D;BnaC08g02590D;BnaC08g18640D;BnaC08g28530D;BnaC08g…
GO:1903506	regulation of nucleic acid-templated transcription	139	3990	2.19973e-05	0.000579025	BnaA01g01640D;BnaA01g16400D;BnaA01g17860D;BnaA01g19870D;BnaA01g21080D;BnaA01g26030D;BnaA02g18390D;BnaA02g33230D;BnaA03g02640D;BnaA03g15750D;BnaA03g27980D;BnaA03g32520D;BnaA03g33930D;BnaA03g47040D;BnaA03g48570D;BnaA03g51900D;BnaA03g51960D;BnaA03g54290D;BnaA04g00500D;BnaA04g14570D;BnaA04g19530D;BnaA05g01070D;BnaA05g01190D;BnaA05g01330D;BnaA05g02730D;BnaA05g08020D;BnaA05g20480D;BnaA05g20870D;BnaA05g…
GO:2001141	regulation of RNA biosynthetic process	139	3990	2.19973e-05	0.000579025	BnaA01g01640D;BnaA01g16400D;BnaA01g17860D;BnaA01g19870D;BnaA01g21080D;BnaA01g26030D;BnaA02g18390D;BnaA02g33230D;BnaA03g02640D;BnaA03g15750D;BnaA03g27980D;BnaA03g32520D;BnaA03g33930D;BnaA03g47040D;BnaA03g48570D;BnaA03g51900D;BnaA03g51960D;BnaA03g54290D;BnaA04g00500D;BnaA04g14570D;BnaA04g19530D;BnaA05g01070D;BnaA05g01190D;BnaA05g01330D;BnaA05g02730D;BnaA05g08020D;BnaA05g20480D;BnaA05g20870D;BnaA05g…
GO:0052542	defense response by callose deposition	4	8	2.43356e-05	0.000630407	BnaA08g18370D;BnaA09g27290D;BnaC03g58590D;BnaC08g05690D
GO:0023051	regulation of signaling	33	610	2.9961e-05	0.000764005	BnaA03g12450D;BnaA05g02510D;BnaA05g08970D;BnaA06g13250D;BnaA06g30060D;BnaA06g35120D;BnaA07g30200D;BnaA08g02360D;BnaA08g17540D;BnaA08g19150D;BnaA08g22180D;BnaA08g23150D;BnaA09g03100D;BnaA09g25580D;BnaA09g26390D;BnaA09g36850D;BnaAnng05410D;BnaAnng27640D;BnaC02g33670D;BnaC02g45660D;BnaC04g48020D;BnaC05g14810D;BnaC05g23060D;BnaC07g26650D;BnaC07g48760D;BnaC08g02590D;BnaC08g18640D;BnaC08g28530D;BnaC08g…
GO:0009867	jasmonic acid mediated signaling pathway	17	218	3.53761e-05	0.000888213	BnaA02g31590D;BnaA02g31600D;BnaA06g13250D;BnaA07g30200D;BnaA08g17540D;BnaA08g22180D;BnaA08g23150D;BnaA09g26390D;BnaAnng05410D;BnaC02g40310D;BnaC02g45660D;BnaC05g14810D;BnaC05g23060D;BnaC05g38410D;BnaC07g38370D;BnaC08g18640D;BnaC08g48340D
GO:0006576	cellular biogenic amine metabolic process	15	176	3.63379e-05	0.000898538	BnaA03g56550D;BnaA04g22680D;BnaA06g05310D;BnaA08g10990D;BnaA09g15990D;BnaAnng08250D;BnaC02g14570D;BnaC03g06000D;BnaC03g22390D;BnaC04g53300D;BnaC04g56750D;BnaC05g06800D;BnaC07g45200D;BnaC08g05690D;BnaC08g26770D
GO:0010117	photoprotection	4	9	4.29413e-05	0.0009851	BnaA09g27780D;BnaC03g58080D;BnaC05g21480D;BnaC07g11700D
GO:0048659	smooth muscle cell proliferation	4	9	4.29413e-05	0.0009851	BnaA06g30060D;BnaA09g03100D;BnaC07g26650D;BnaCnng49530D
GO:0048660	regulation of smooth muscle cell proliferation	4	9	4.29413e-05	0.0009851	BnaA06g30060D;BnaA09g03100D;BnaC07g26650D;BnaCnng49530D
GO:0048661	positive regulation of smooth muscle cell proliferation	4	9	4.29413e-05	0.0009851	BnaA06g30060D;BnaA09g03100D;BnaC07g26650D;BnaCnng49530D
GO:0070498	interleukin-1-mediated signaling pathway	4	9	4.29413e-05	0.0009851	BnaA06g30060D;BnaA09g03100D;BnaC07g26650D;BnaCnng49530D
GO:0006561	proline biosynthetic process	6	27	4.34603e-05	0.0009851	BnaA03g18760D;BnaA04g22810D;BnaA05g05760D;BnaC03g72600D;BnaC04g05620D;BnaC04g46630D
GO:0018958	phenol-containing compound metabolic process	6	28	5.41557e-05	0.00117938	BnaA07g07780D;BnaA08g17810D;BnaA08g18370D;BnaA09g27290D;BnaC03g58590D;BnaC03g59280D
GO:0031408	oxylipin biosynthetic process	6	28	5.41557e-05	0.00117938	BnaA02g16020D;BnaA08g23120D;BnaA09g45010D;BnaC02g21440D;BnaC08g37760D;BnaC08g48320D
GO:0071215	cellular response to abscisic acid stimulus	18	248	5.41994e-05	0.00117938	BnaA03g12450D;BnaA03g26790D;BnaA04g21960D;BnaA05g02510D;BnaA05g08660D;BnaA06g35120D;BnaA06g40360D;BnaA08g19150D;BnaA09g36850D;BnaAnng27640D;BnaC02g33670D;BnaC04g09800D;BnaC04g48020D;BnaC04g56560D;BnaC07g48760D;BnaC08g28530D;BnaC09g34350D;BnaCnng04920D
GO:0009698	phenylpropanoid metabolic process	11	104	5.6408e-05	0.00121129	BnaA02g06580D;BnaA05g06610D;BnaA05g16430D;BnaA05g28470D;BnaA10g26680D;BnaAnng18410D;BnaC02g03260D;BnaC04g07220D;BnaC04g45660D;BnaC07g44880D;BnaCnng52250D
GO:0010646	regulation of cell communication	33	631	5.77436e-05	0.00122386	BnaA03g12450D;BnaA05g02510D;BnaA05g08970D;BnaA06g13250D;BnaA06g30060D;BnaA06g35120D;BnaA07g30200D;BnaA08g02360D;BnaA08g17540D;BnaA08g19150D;BnaA08g22180D;BnaA08g23150D;BnaA09g03100D;BnaA09g25580D;BnaA09g26390D;BnaA09g36850D;BnaAnng05410D;BnaAnng27640D;BnaC02g33670D;BnaC02g45660D;BnaC04g48020D;BnaC05g14810D;BnaC05g23060D;BnaC07g26650D;BnaC07g48760D;BnaC08g02590D;BnaC08g18640D;BnaC08g28530D;BnaC08g…
GO:0044106	cellular amine metabolic process	15	184	6.06279e-05	0.00123922	BnaA03g56550D;BnaA04g22680D;BnaA06g05310D;BnaA08g10990D;BnaA09g15990D;BnaAnng08250D;BnaC02g14570D;BnaC03g06000D;BnaC03g22390D;BnaC04g53300D;BnaC04g56750D;BnaC05g06800D;BnaC07g45200D;BnaC08g05690D;BnaC08g26770D
GO:0006568	tryptophan metabolic process	7	41	6.08778e-05	0.00123922	BnaA03g56550D;BnaA04g22680D;BnaC03g22390D;BnaC04g53300D;BnaC04g56750D;BnaC08g05690D;BnaC08g26770D
GO:0006586	indolalkylamine metabolic process	7	41	6.08778e-05	0.00123922	BnaA03g56550D;BnaA04g22680D;BnaC03g22390D;BnaC04g53300D;BnaC04g56750D;BnaC08g05690D;BnaC08g26770D
GO:0042546	cell wall biogenesis	21	321	6.15056e-05	0.00123922	BnaA01g15000D;BnaA01g17740D;BnaA01g26600D;BnaA01g27540D;BnaA02g35250D;BnaA02g35330D;BnaA03g00780D;BnaA03g50050D;BnaA03g50060D;BnaA03g54320D;BnaA05g20730D;BnaA09g45510D;BnaAnng35740D;BnaC01g08110D;BnaC01g17710D;BnaC06g07780D;BnaC07g42520D;BnaC07g42530D;BnaC08g39360D;BnaC09g32750D;BnaCnng13310D
GO:0033002	muscle cell proliferation	4	10	7.01606e-05	0.00134708	BnaA06g30060D;BnaA09g03100D;BnaC07g26650D;BnaCnng49530D
GO:0034389	lipid particle organization	4	10	7.01606e-05	0.00134708	BnaA02g13100D;BnaA07g25040D;BnaC02g45740D;BnaC06g26780D
GO:0046209	nitric oxide metabolic process	4	10	7.01606e-05	0.00134708	BnaA07g33680D;BnaA07g33690D;BnaC06g38300D;BnaC06g43540D
GO:0051092	positive regulation of NF-kappaB transcription factor activity	4	10	7.01606e-05	0.00134708	BnaA06g30060D;BnaA09g03100D;BnaC07g26650D;BnaCnng49530D
GO:0009642	response to light intensity	12	127	7.99547e-05	0.00151728	BnaA02g36510D;BnaA05g10180D;BnaA06g25550D;BnaA08g00950D;BnaA09g27780D;BnaA10g29280D;BnaC03g48070D;BnaC03g58080D;BnaC03g78270D;BnaC05g21480D;BnaC07g11700D;BnaC09g33600D
GO:0009409	response to cold	17	234	8.5485e-05	0.00160358	BnaA02g36030D;BnaA02g36510D;BnaA03g26790D;BnaA04g14570D;BnaA06g25550D;BnaA07g16700D;BnaA07g21490D;BnaA09g27780D;BnaA10g29280D;BnaAnng08350D;BnaC03g48070D;BnaC03g58080D;BnaC05g21480D;BnaC07g11700D;BnaC08g26920D;BnaC09g08130D;BnaC09g33600D
GO:0009808	lignin metabolic process	8	58	8.9013e-05	0.00165079	BnaA02g06580D;BnaA05g06610D;BnaA10g26680D;BnaAnng18410D;BnaC02g03260D;BnaC04g07220D;BnaC04g45660D;BnaC07g44880D
GO:0051252	regulation of RNA metabolic process	139	4113	9.21711e-05	0.00169015	BnaA01g01640D;BnaA01g16400D;BnaA01g17860D;BnaA01g19870D;BnaA01g21080D;BnaA01g26030D;BnaA02g18390D;BnaA02g33230D;BnaA03g02640D;BnaA03g15750D;BnaA03g27980D;BnaA03g32520D;BnaA03g33930D;BnaA03g47040D;BnaA03g48570D;BnaA03g51900D;BnaA03g51960D;BnaA03g54290D;BnaA04g00500D;BnaA04g14570D;BnaA04g19530D;BnaA05g01070D;BnaA05g01190D;BnaA05g01330D;BnaA05g02730D;BnaA05g08020D;BnaA05g20480D;BnaA05g20870D;BnaA05g…
GO:0031407	oxylipin metabolic process	6	31	9.93391e-05	0.0017931	BnaA02g16020D;BnaA08g23120D;BnaA09g45010D;BnaC02g21440D;BnaC08g37760D;BnaC08g48320D
GO:0009755	hormone-mediated signaling pathway	45	997	9.99829e-05	0.0017931	BnaA02g31590D;BnaA02g31600D;BnaA03g12450D;BnaA03g26790D;BnaA03g33930D;BnaA03g43770D;BnaA03g51960D;BnaA04g20290D;BnaA04g21960D;BnaA05g02510D;BnaA05g08660D;BnaA06g13250D;BnaA06g35120D;BnaA06g40360D;BnaA07g30200D;BnaA08g07050D;BnaA08g17540D;BnaA08g19150D;BnaA08g22180D;BnaA08g23150D;BnaA08g27770D;BnaA09g26390D;BnaA09g36850D;BnaAnng05410D;BnaAnng27640D;BnaC02g33670D;BnaC02g40310D;BnaC02g45660D;BnaC03g…
GO:1901606	alpha-amino acid catabolic process	11	111	0.000102343	0.00181548	BnaA03g56550D;BnaA04g21230D;BnaA04g22680D;BnaA05g28470D;BnaA08g10990D;BnaC03g22390D;BnaC04g53300D;BnaC04g56750D;BnaC07g45200D;BnaC08g26770D;BnaCnng52250D
GO:0010446	response to alkaline pH	4	11	0.000108085	0.00185678	BnaA06g13250D;BnaA08g22180D;BnaC05g14810D;BnaC08g18640D
GO:0071469	cellular response to alkaline pH	4	11	0.000108085	0.00185678	BnaA06g13250D;BnaA08g22180D;BnaC05g14810D;BnaC08g18640D
GO:1900067	regulation of cellular response to alkaline pH	4	11	0.000108085	0.00185678	BnaA06g13250D;BnaA08g22180D;BnaC05g14810D;BnaC08g18640D
GO:0009266	response to temperature stimulus	26	465	0.000120262	0.00204445	BnaA01g11670D;BnaA02g36030D;BnaA02g36510D;BnaA03g26790D;BnaA04g14570D;BnaA06g25550D;BnaA07g16700D;BnaA07g21490D;BnaA08g00950D;BnaA09g27780D;BnaA10g29280D;BnaAnng08350D;BnaC02g02300D;BnaC02g02310D;BnaC02g36700D;BnaC03g48070D;BnaC03g56530D;BnaC03g58080D;BnaC03g78270D;BnaC05g21480D;BnaC06g21190D;BnaC07g11700D;BnaC07g38370D;BnaC08g26920D;BnaC09g08130D;BnaC09g33600D
GO:1901605	alpha-amino acid metabolic process	35	713	0.000121547	0.002045	BnaA01g10530D;BnaA03g18760D;BnaA03g56550D;BnaA04g21230D;BnaA04g22680D;BnaA04g22810D;BnaA04g25390D;BnaA05g05760D;BnaA05g28470D;BnaA06g23950D;BnaA06g33260D;BnaA07g25530D;BnaA08g10990D;BnaA09g03550D;BnaA09g36390D;BnaA09g53100D;BnaA10g13820D;BnaC01g12060D;BnaC02g16960D;BnaC03g22390D;BnaC03g49300D;BnaC03g72600D;BnaC04g05620D;BnaC04g10980D;BnaC04g46630D;BnaC04g53300D;BnaC04g56750D;BnaC05g23810D;BnaC07g…
GO:0070555	response to interleukin-1	4	12	0.000158942	0.00262013	BnaA06g30060D;BnaA09g03100D;BnaC07g26650D;BnaCnng49530D
GO:0071347	cellular response to interleukin-1	4	12	0.000158942	0.00262013	BnaA06g30060D;BnaA09g03100D;BnaC07g26650D;BnaCnng49530D
GO:0071495	cellular response to endogenous stimulus	47	1087	0.000190001	0.00310081	BnaA02g31590D;BnaA02g31600D;BnaA03g12450D;BnaA03g26790D;BnaA03g33930D;BnaA03g43770D;BnaA03g51960D;BnaA04g19600D;BnaA04g20290D;BnaA04g21960D;BnaA05g02510D;BnaA05g08660D;BnaA06g13250D;BnaA06g35120D;BnaA06g40360D;BnaA07g30200D;BnaA08g07050D;BnaA08g17540D;BnaA08g19150D;BnaA08g22180D;BnaA08g23150D;BnaA08g27770D;BnaA09g26390D;BnaA09g36850D;BnaAnng05410D;BnaAnng27640D;BnaC02g33670D;BnaC02g40310D;BnaC02g…
GO:0046271	phenylpropanoid catabolic process	7	49	0.000195876	0.00313402	BnaA02g06580D;BnaA05g06610D;BnaA10g26680D;BnaAnng18410D;BnaC02g03260D;BnaC04g07220D;BnaC04g45660D
GO:0046274	lignin catabolic process	7	49	0.000195876	0.00313402	BnaA02g06580D;BnaA05g06610D;BnaA10g26680D;BnaAnng18410D;BnaC02g03260D;BnaC04g07220D;BnaC04g45660D
GO:0009064	glutamine family amino acid metabolic process	16	228	0.000203178	0.00321929	BnaA01g10530D;BnaA03g18760D;BnaA04g22810D;BnaA05g05760D;BnaA06g23950D;BnaA07g25530D;BnaA08g10990D;BnaC01g12060D;BnaC02g16960D;BnaC03g49300D;BnaC03g72600D;BnaC04g05620D;BnaC04g46630D;BnaC05g23810D;BnaC07g45200D;BnaC09g41340D
GO:0032870	cellular response to hormone stimulus	46	1063	0.000217648	0.00339246	BnaA02g31590D;BnaA02g31600D;BnaA03g12450D;BnaA03g26790D;BnaA03g33930D;BnaA03g43770D;BnaA03g51960D;BnaA04g20290D;BnaA04g21960D;BnaA05g02510D;BnaA05g08660D;BnaA06g13250D;BnaA06g35120D;BnaA06g40360D;BnaA07g30200D;BnaA08g07050D;BnaA08g17540D;BnaA08g19150D;BnaA08g22180D;BnaA08g23150D;BnaA08g27770D;BnaA09g26390D;BnaA09g36850D;BnaAnng05410D;BnaAnng27640D;BnaC02g33670D;BnaC02g40310D;BnaC02g45660D;BnaC03g…
GO:0009753	response to jasmonic acid	18	277	0.000218265	0.00339246	BnaA02g31590D;BnaA02g31600D;BnaA06g13250D;BnaA07g30200D;BnaA08g17540D;BnaA08g22180D;BnaA08g23150D;BnaA09g26390D;BnaAnng05410D;BnaC02g40310D;BnaC02g45660D;BnaC05g09700D;BnaC05g14810D;BnaC05g23060D;BnaC05g38410D;BnaC07g38370D;BnaC08g18640D;BnaC08g48340D
GO:1902584	positive regulation of response to water deprivation	4	13	0.000225076	0.00346533	BnaA02g13100D;BnaA07g25040D;BnaC02g45740D;BnaC06g26780D
GO:0009063	cellular amino acid catabolic process	11	122	0.000237411	0.00362107	BnaA03g56550D;BnaA04g21230D;BnaA04g22680D;BnaA05g28470D;BnaA08g10990D;BnaC03g22390D;BnaC04g53300D;BnaC04g56750D;BnaC07g45200D;BnaC08g26770D;BnaCnng52250D
GO:0071555	cell wall organization	44	1007	0.00024127	0.00364586	BnaA01g05450D;BnaA01g15000D;BnaA01g17740D;BnaA01g20160D;BnaA01g27540D;BnaA02g14340D;BnaA02g35250D;BnaA02g35330D;BnaA03g18690D;BnaA03g50050D;BnaA03g50060D;BnaA03g54320D;BnaA03g55860D;BnaA03g58390D;BnaA04g18860D;BnaA04g22910D;BnaA06g20920D;BnaA06g20930D;BnaA06g36370D;BnaA09g45510D;BnaA10g11500D;BnaAnng20820D;BnaAnng35740D;BnaC01g08110D;BnaC01g17710D;BnaC02g11480D;BnaC03g03990D;BnaC03g70880D;BnaC04g…
GO:0042493	response to drug	19	306	0.000263462	0.00394467	BnaA01g15310D;BnaA01g19870D;BnaA01g26030D;BnaA02g36510D;BnaA04g28630D;BnaA08g00950D;BnaA09g27780D;BnaA10g12460D;BnaA10g25850D;BnaC01g24660D;BnaC02g02300D;BnaC02g02310D;BnaC02g36700D;BnaC03g58080D;BnaC03g78270D;BnaC05g09700D;BnaC05g21480D;BnaC07g11700D;BnaC09g34760D
GO:0031347	regulation of defense response	19	307	0.000274472	0.00407217	BnaA02g36510D;BnaA03g47040D;BnaA06g13250D;BnaA06g30050D;BnaA07g30200D;BnaA08g17540D;BnaA08g22180D;BnaA08g23150D;BnaA09g26390D;BnaA10g25190D;BnaAnng05410D;BnaC02g45660D;BnaC05g14810D;BnaC05g23060D;BnaC05g38410D;BnaC07g38370D;BnaC07g39220D;BnaC08g18640D;BnaC08g48340D
GO:1900458	negative regulation of brassinosteroid mediated signaling pathway	3	6	0.000287909	0.00423303	BnaA05g02510D;BnaA09g36850D;BnaC08g28530D
GO:0071310	cellular response to organic substance	52	1264	0.000292592	0.00426349	BnaA02g31590D;BnaA02g31600D;BnaA03g12450D;BnaA03g26790D;BnaA03g33930D;BnaA03g43770D;BnaA03g51960D;BnaA04g19600D;BnaA04g20290D;BnaA04g21960D;BnaA05g02510D;BnaA05g08660D;BnaA06g13250D;BnaA06g30060D;BnaA06g35120D;BnaA06g40360D;BnaA07g30200D;BnaA08g07050D;BnaA08g17540D;BnaA08g19150D;BnaA08g22180D;BnaA08g23150D;BnaA08g27770D;BnaA09g03100D;BnaA09g26390D;BnaA09g36850D;BnaAnng05410D;BnaAnng27640D;BnaC02g…
GO:0080186	developmental vegetative growth	4	14	0.000308927	0.00446168	BnaA02g13100D;BnaA07g25040D;BnaC02g45740D;BnaC06g26780D
GO:0006560	proline metabolic process	6	38	0.000321382	0.00449999	BnaA03g18760D;BnaA04g22810D;BnaA05g05760D;BnaC03g72600D;BnaC04g05620D;BnaC04g46630D
GO:2000070	regulation of response to water deprivation	6	38	0.000321382	0.00449999	BnaA02g13100D;BnaA06g06160D;BnaA07g25040D;BnaC02g45740D;BnaC05g07890D;BnaC06g26780D
GO:0010565	regulation of cellular ketone metabolic process	7	53	0.00032261	0.00449999	BnaA07g07780D;BnaA08g17810D;BnaA08g18370D;BnaA09g27290D;BnaC03g56530D;BnaC03g58590D;BnaC03g59280D
GO:0042430	indole-containing compound metabolic process	7	53	0.00032261	0.00449999	BnaA03g56550D;BnaA04g22680D;BnaC03g22390D;BnaC04g53300D;BnaC04g56750D;BnaC08g05690D;BnaC08g26770D
GO:0045229	external encapsulating structure organization	44	1024	0.000343886	0.00475611	BnaA01g05450D;BnaA01g15000D;BnaA01g17740D;BnaA01g20160D;BnaA01g27540D;BnaA02g14340D;BnaA02g35250D;BnaA02g35330D;BnaA03g18690D;BnaA03g50050D;BnaA03g50060D;BnaA03g54320D;BnaA03g55860D;BnaA03g58390D;BnaA04g18860D;BnaA04g22910D;BnaA06g20920D;BnaA06g20930D;BnaA06g36370D;BnaA09g45510D;BnaA10g11500D;BnaAnng20820D;BnaAnng35740D;BnaC01g08110D;BnaC01g17710D;BnaC02g11480D;BnaC03g03990D;BnaC03g70880D;BnaC04g…
GO:0019219	regulation of nucleobase-containing compound metabolic process	140	4281	0.000369469	0.00506701	BnaA01g01640D;BnaA01g16400D;BnaA01g17860D;BnaA01g19870D;BnaA01g21080D;BnaA01g26030D;BnaA02g18390D;BnaA02g33230D;BnaA03g02640D;BnaA03g15750D;BnaA03g27980D;BnaA03g32520D;BnaA03g33930D;BnaA03g47040D;BnaA03g48570D;BnaA03g51900D;BnaA03g51960D;BnaA03g54290D;BnaA04g00500D;BnaA04g14570D;BnaA04g19530D;BnaA05g01070D;BnaA05g01190D;BnaA05g01330D;BnaA05g02730D;BnaA05g08020D;BnaA05g20480D;BnaA05g20870D;BnaA05g…
GO:0055083	monovalent inorganic anion homeostasis	4	15	0.00041301	0.00557051	BnaA06g38140D;BnaA10g25850D;BnaA10g29280D;BnaC09g33600D
GO:0071467	cellular response to pH	4	15	0.00041301	0.00557051	BnaA06g13250D;BnaA08g22180D;BnaC05g14810D;BnaC08g18640D
GO:0009626	plant-type hypersensitive response	6	40	0.000428437	0.00568463	BnaA07g07780D;BnaA08g17810D;BnaA08g18370D;BnaA09g27290D;BnaC03g58590D;BnaC03g59280D
GO:0034050	host programmed cell death induced by symbiont	6	40	0.000428437	0.00568463	BnaA07g07780D;BnaA08g17810D;BnaA08g18370D;BnaA09g27290D;BnaC03g58590D;BnaC03g59280D
GO:0009889	regulation of biosynthetic process	143	4407	0.000442024	0.00581761	BnaA01g01640D;BnaA01g16400D;BnaA01g17860D;BnaA01g19870D;BnaA01g21080D;BnaA01g26030D;BnaA02g03440D;BnaA02g18390D;BnaA02g33230D;BnaA03g02640D;BnaA03g15750D;BnaA03g27980D;BnaA03g32520D;BnaA03g33930D;BnaA03g47040D;BnaA03g48570D;BnaA03g51900D;BnaA03g51960D;BnaA03g54290D;BnaA04g00500D;BnaA04g14570D;BnaA04g19530D;BnaA05g01070D;BnaA05g01190D;BnaA05g01330D;BnaA05g02730D;BnaA05g08020D;BnaA05g20480D;BnaA05g…
GO:0010556	regulation of macromolecule biosynthetic process	140	4306	0.000471923	0.00616143	BnaA01g01640D;BnaA01g16400D;BnaA01g17860D;BnaA01g19870D;BnaA01g21080D;BnaA01g26030D;BnaA02g18390D;BnaA02g33230D;BnaA03g02640D;BnaA03g15750D;BnaA03g27980D;BnaA03g32520D;BnaA03g33930D;BnaA03g47040D;BnaA03g48570D;BnaA03g51900D;BnaA03g51960D;BnaA03g54290D;BnaA04g00500D;BnaA04g14570D;BnaA04g19530D;BnaA05g01070D;BnaA05g01190D;BnaA05g01330D;BnaA05g02730D;BnaA05g08020D;BnaA05g20480D;BnaA05g20870D;BnaA05g…
GO:0097306	cellular response to alcohol	20	347	0.000480156	0.00621917	BnaA03g12450D;BnaA03g26790D;BnaA03g43770D;BnaA04g21960D;BnaA05g02510D;BnaA05g08660D;BnaA06g35120D;BnaA06g40360D;BnaA08g19150D;BnaA09g36850D;BnaAnng27640D;BnaC02g33670D;BnaC04g09800D;BnaC04g48020D;BnaC04g56560D;BnaC07g35530D;BnaC07g48760D;BnaC08g28530D;BnaC09g34350D;BnaCnng04920D
GO:0007165	signal transduction	99	2864	0.000500339	0.00642956	BnaA01g06180D;BnaA01g32410D;BnaA02g29910D;BnaA02g31590D;BnaA02g31600D;BnaA02g35860D;BnaA03g12450D;BnaA03g13900D;BnaA03g19320D;BnaA03g25330D;BnaA03g26790D;BnaA03g33930D;BnaA03g43770D;BnaA03g51960D;BnaA04g02760D;BnaA04g11170D;BnaA04g20290D;BnaA04g21960D;BnaA05g02510D;BnaA05g08660D;BnaA05g08970D;BnaA05g27550D;BnaA05g31730D;BnaA06g13250D;BnaA06g18440D;BnaA06g26980D;BnaA06g30050D;BnaA06g30060D;BnaA06g…
GO:0043123	positive regulation of I-kappaB kinase/NF-kappaB signaling	4	16	0.000539899	0.00688371	BnaA06g30060D;BnaA09g03100D;BnaC07g26650D;BnaCnng49530D
GO:0009072	aromatic amino acid family metabolic process	11	136	0.000603183	0.00763097	BnaA03g56550D;BnaA04g21230D;BnaA04g22680D;BnaA05g28470D;BnaA10g13820D;BnaC03g22390D;BnaC04g53300D;BnaC04g56750D;BnaC08g05690D;BnaC08g26770D;BnaCnng52250D
GO:0098755	maintenance of seed dormancy by absisic acid	2	2	0.000615026	0.00772095	BnaA02g01510D;BnaC02g04560D
GO:0006355	regulation of transcription, DNA-templated	129	3940	0.00061995	0.00772335	BnaA01g01640D;BnaA01g16400D;BnaA01g17860D;BnaA01g19870D;BnaA01g21080D;BnaA01g26030D;BnaA02g18390D;BnaA02g33230D;BnaA03g02640D;BnaA03g15750D;BnaA03g27980D;BnaA03g32520D;BnaA03g33930D;BnaA03g47040D;BnaA03g48570D;BnaA03g51900D;BnaA03g51960D;BnaA03g54290D;BnaA04g00500D;BnaA04g14570D;BnaA04g19530D;BnaA05g01070D;BnaA05g01190D;BnaA05g01330D;BnaA05g02730D;BnaA05g08020D;BnaA05g20480D;BnaA05g20870D;BnaA05g…
GO:0006012	galactose metabolic process	7	59	0.000628003	0.00773334	BnaA01g13540D;BnaA05g09030D;BnaA09g15290D;BnaAnng10090D;BnaC07g18010D;BnaCnng22570D;BnaCnng63310D
GO:0044723	single-organism carbohydrate metabolic process	57	1468	0.000630229	0.00773334	BnaA01g05450D;BnaA01g12320D;BnaA01g13540D;BnaA01g26600D;BnaA01g34710D;BnaA03g04180D;BnaA03g55860D;BnaA03g58390D;BnaA04g18860D;BnaA05g09030D;BnaA05g20730D;BnaA06g21680D;BnaA06g22090D;BnaA06g24340D;BnaA06g36370D;BnaA07g00260D;BnaA07g27130D;BnaA07g32870D;BnaA07g33900D;BnaA07g38690D;BnaA08g18970D;BnaA08g22020D;BnaA08g24480D;BnaA09g00710D;BnaA09g15290D;BnaA09g29530D;BnaA09g42760D;BnaA10g27470D;BnaAnng…
GO:0031326	regulation of cellular biosynthetic process	141	4376	0.000652633	0.00794848	BnaA01g01640D;BnaA01g16400D;BnaA01g17860D;BnaA01g19870D;BnaA01g21080D;BnaA01g26030D;BnaA02g18390D;BnaA02g33230D;BnaA03g02640D;BnaA03g15750D;BnaA03g27980D;BnaA03g32520D;BnaA03g33930D;BnaA03g47040D;BnaA03g48570D;BnaA03g51900D;BnaA03g51960D;BnaA03g54290D;BnaA04g00500D;BnaA04g14570D;BnaA04g19530D;BnaA05g01070D;BnaA05g01190D;BnaA05g01330D;BnaA05g02730D;BnaA05g08020D;BnaA05g20480D;BnaA05g20870D;BnaA05g…
GO:0050794	regulation of cellular process	244	8203	0.000689394	0.0082459	BnaA01g01640D;BnaA01g06180D;BnaA01g16400D;BnaA01g17860D;BnaA01g19870D;BnaA01g21080D;BnaA01g26030D;BnaA01g32410D;BnaA02g18390D;BnaA02g29910D;BnaA02g31590D;BnaA02g31600D;BnaA02g33230D;BnaA02g35860D;BnaA03g02640D;BnaA03g12450D;BnaA03g13900D;BnaA03g15750D;BnaA03g19320D;BnaA03g25330D;BnaA03g26790D;BnaA03g27980D;BnaA03g32520D;BnaA03g32530D;BnaA03g33930D;BnaA03g43770D;BnaA03g47040D;BnaA03g48570D;BnaA03g…
GO:0033037	polysaccharide localization	4	17	0.000692211	0.0082459	BnaA08g18370D;BnaA09g27290D;BnaC03g58590D;BnaC08g05690D
GO:0052545	callose localization	4	17	0.000692211	0.0082459	BnaA08g18370D;BnaA09g27290D;BnaC03g58590D;BnaC08g05690D
GO:0072330	monocarboxylic acid biosynthetic process	22	412	0.000718041	0.00846836	BnaA02g16020D;BnaA04g16560D;BnaA05g28470D;BnaA06g05310D;BnaA08g23120D;BnaA09g07610D;BnaA09g15990D;BnaA09g19570D;BnaA09g45010D;BnaA10g02480D;BnaC02g21440D;BnaC03g56530D;BnaC05g02350D;BnaC05g04140D;BnaC05g06800D;BnaC08g01670D;BnaC08g05690D;BnaC08g37760D;BnaC08g48320D;BnaC08g48380D;BnaC09g52550D;BnaCnng52250D
GO:0010286	heat acclimation	6	44	0.000724452	0.00846836	BnaA10g29280D;BnaC02g02300D;BnaC02g02310D;BnaC02g36700D;BnaC06g21190D;BnaC09g33600D
GO:0009308	amine metabolic process	17	281	0.000726452	0.00846836	BnaA03g56550D;BnaA04g22680D;BnaA06g05310D;BnaA08g10990D;BnaA09g15990D;BnaAnng08250D;BnaAnng09190D;BnaC02g02030D;BnaC02g14570D;BnaC03g06000D;BnaC03g22390D;BnaC04g53300D;BnaC04g56750D;BnaC05g06800D;BnaC07g45200D;BnaC08g05690D;BnaC08g26770D
GO:0071554	cell wall organization or biogenesis	50	1253	0.000745924	0.00863368	BnaA01g05450D;BnaA01g15000D;BnaA01g17740D;BnaA01g20160D;BnaA01g26600D;BnaA01g27540D;BnaA02g14340D;BnaA02g35250D;BnaA02g35330D;BnaA03g00780D;BnaA03g18690D;BnaA03g50050D;BnaA03g50060D;BnaA03g54320D;BnaA03g55860D;BnaA03g58390D;BnaA04g18860D;BnaA04g22910D;BnaA05g08640D;BnaA05g20730D;BnaA06g20920D;BnaA06g20930D;BnaA06g36370D;BnaA09g45510D;BnaA10g11500D;BnaAnng20820D;BnaAnng35740D;BnaAnng39260D;BnaC01g…
GO:0009967	positive regulation of signal transduction	13	185	0.000767886	0.00878232	BnaA03g12450D;BnaA05g08970D;BnaA06g30060D;BnaA06g35120D;BnaA08g19150D;BnaA09g03100D;BnaA09g25580D;BnaAnng27640D;BnaC02g33670D;BnaC07g26650D;BnaC07g48760D;BnaCnng04920D;BnaCnng49530D
GO:0006857	oligopeptide transport	7	61	0.000769529	0.00878232	BnaA04g04460D;BnaA08g20790D;BnaA09g47380D;BnaC08g06020D;BnaC08g41560D;BnaC09g20890D;BnaCnng61860D
GO:0023056	positive regulation of signaling	13	187	0.000848319	0.00961428	BnaA03g12450D;BnaA05g08970D;BnaA06g30060D;BnaA06g35120D;BnaA08g19150D;BnaA09g03100D;BnaA09g25580D;BnaAnng27640D;BnaC02g33670D;BnaC07g26650D;BnaC07g48760D;BnaCnng04920D;BnaCnng49530D
GO:0097659	nucleic acid-templated transcription	147	4624	0.000865814	0.00974488	BnaA01g01640D;BnaA01g01750D;BnaA01g16400D;BnaA01g17860D;BnaA01g19870D;BnaA01g21080D;BnaA01g26030D;BnaA02g18390D;BnaA02g33230D;BnaA03g02640D;BnaA03g15750D;BnaA03g27980D;BnaA03g32520D;BnaA03g33930D;BnaA03g43770D;BnaA03g47040D;BnaA03g48570D;BnaA03g51900D;BnaA03g51960D;BnaA03g54290D;BnaA04g00500D;BnaA04g14570D;BnaA04g19530D;BnaA05g01070D;BnaA05g01190D;BnaA05g01330D;BnaA05g02730D;BnaA05g08020D;BnaA05g…
GO:0051171	regulation of nitrogen compound metabolic process	151	4773	0.000893438	0.00996132	BnaA01g01640D;BnaA01g16400D;BnaA01g17860D;BnaA01g19870D;BnaA01g21080D;BnaA01g26030D;BnaA02g18390D;BnaA02g33230D;BnaA03g02640D;BnaA03g12450D;BnaA03g15750D;BnaA03g26790D;BnaA03g27980D;BnaA03g32520D;BnaA03g33930D;BnaA03g47040D;BnaA03g48570D;BnaA03g51900D;BnaA03g51960D;BnaA03g54290D;BnaA04g00500D;BnaA04g14570D;BnaA04g19530D;BnaA04g21960D;BnaA05g01070D;BnaA05g01190D;BnaA05g01330D;BnaA05g02730D;BnaA05g…
GO:0032774	RNA biosynthetic process	147	4628	0.000897251	0.00996132	BnaA01g01640D;BnaA01g01750D;BnaA01g16400D;BnaA01g17860D;BnaA01g19870D;BnaA01g21080D;BnaA01g26030D;BnaA02g18390D;BnaA02g33230D;BnaA03g02640D;BnaA03g15750D;BnaA03g27980D;BnaA03g32520D;BnaA03g33930D;BnaA03g43770D;BnaA03g47040D;BnaA03g48570D;BnaA03g51900D;BnaA03g51960D;BnaA03g54290D;BnaA04g00500D;BnaA04g14570D;BnaA04g19530D;BnaA05g01070D;BnaA05g01190D;BnaA05g01330D;BnaA05g02730D;BnaA05g08020D;BnaA05g…
GO:0044700	single organism signaling	99	2918	0.000924197	0.0101253	BnaA01g06180D;BnaA01g32410D;BnaA02g29910D;BnaA02g31590D;BnaA02g31600D;BnaA02g35860D;BnaA03g12450D;BnaA03g13900D;BnaA03g19320D;BnaA03g25330D;BnaA03g26790D;BnaA03g33930D;BnaA03g43770D;BnaA03g51960D;BnaA04g02760D;BnaA04g11170D;BnaA04g20290D;BnaA04g21960D;BnaA05g02510D;BnaA05g08660D;BnaA05g08970D;BnaA05g27550D;BnaA05g31730D;BnaA06g13250D;BnaA06g18440D;BnaA06g26980D;BnaA06g30050D;BnaA06g30060D;BnaA06g…
GO:0009699	phenylpropanoid biosynthetic process	5	31	0.000924433	0.0101253	BnaA05g16430D;BnaA05g28470D;BnaC02g03260D;BnaC07g44880D;BnaCnng52250D
GO:0023052	signaling	99	2920	0.000944784	0.0102792	BnaA01g06180D;BnaA01g32410D;BnaA02g29910D;BnaA02g31590D;BnaA02g31600D;BnaA02g35860D;BnaA03g12450D;BnaA03g13900D;BnaA03g19320D;BnaA03g25330D;BnaA03g26790D;BnaA03g33930D;BnaA03g43770D;BnaA03g51960D;BnaA04g02760D;BnaA04g11170D;BnaA04g20290D;BnaA04g21960D;BnaA05g02510D;BnaA05g08660D;BnaA05g08970D;BnaA05g27550D;BnaA05g31730D;BnaA06g13250D;BnaA06g18440D;BnaA06g26980D;BnaA06g30050D;BnaA06g30060D;BnaA06g…
GO:1901698	response to nitrogen compound	18	314	0.000957517	0.0103083	BnaA01g15310D;BnaA01g19870D;BnaA01g26030D;BnaA03g09250D;BnaA04g19600D;BnaA06g06160D;BnaA08g18790D;BnaA09g27780D;BnaA10g12460D;BnaA10g25850D;BnaC01g24660D;BnaC03g58080D;BnaC05g07890D;BnaC05g21480D;BnaC05g38410D;BnaC07g11700D;BnaC09g34760D;BnaC09g34770D
GO:0034637	cellular carbohydrate biosynthetic process	20	367	0.000960086	0.0103083	BnaA01g05450D;BnaA01g12320D;BnaA01g26600D;BnaA01g34710D;BnaA03g55860D;BnaA03g58390D;BnaA04g18860D;BnaA05g20730D;BnaA06g36370D;BnaA09g42760D;BnaC01g14030D;BnaC03g03990D;BnaC03g70880D;BnaC04g33380D;BnaC06g07780D;BnaC07g17610D;BnaC07g47330D;BnaC07g50180D;BnaC08g35240D;BnaC09g51060D
GO:0050789	regulation of biological process	269	9217	0.00104416	0.0111377	BnaA01g01640D;BnaA01g06180D;BnaA01g16400D;BnaA01g17860D;BnaA01g19870D;BnaA01g21080D;BnaA01g26030D;BnaA01g32410D;BnaA02g01510D;BnaA02g03440D;BnaA02g13100D;BnaA02g18390D;BnaA02g29910D;BnaA02g31590D;BnaA02g31600D;BnaA02g33230D;BnaA02g35860D;BnaA02g36510D;BnaA03g02640D;BnaA03g12450D;BnaA03g13900D;BnaA03g15750D;BnaA03g19320D;BnaA03g25330D;BnaA03g26790D;BnaA03g27980D;BnaA03g32520D;BnaA03g32530D;BnaA03g…
GO:0007249	I-kappaB kinase/NF-kappaB signaling	4	19	0.0010837	0.0114103	BnaA06g30060D;BnaA09g03100D;BnaC07g26650D;BnaCnng49530D
GO:0043122	regulation of I-kappaB kinase/NF-kappaB signaling	4	19	0.0010837	0.0114103	BnaA06g30060D;BnaA09g03100D;BnaC07g26650D;BnaCnng49530D
GO:0055067	monovalent inorganic cation homeostasis	7	65	0.00112758	0.0117962	BnaA04g04560D;BnaA05g30980D;BnaA10g29280D;BnaC05g45460D;BnaC05g46790D;BnaC08g24720D;BnaC09g33600D
GO:0006809	nitric oxide biosynthetic process	3	9	0.0011435	0.0118866	BnaA07g33680D;BnaA07g33690D;BnaC06g38300D
GO:1901419	regulation of response to alcohol	12	170	0.0011605	0.0119869	BnaA03g12450D;BnaA05g02510D;BnaA06g35120D;BnaA08g19150D;BnaA09g36850D;BnaAnng27640D;BnaC02g33670D;BnaC04g48020D;BnaC07g48760D;BnaC08g28530D;BnaC09g34350D;BnaCnng04920D
GO:0043436	oxoacid metabolic process	77	2183	0.00124231	0.0126918	BnaA01g08240D;BnaA01g10530D;BnaA02g16020D;BnaA03g18760D;BnaA03g56550D;BnaA04g16560D;BnaA04g21230D;BnaA04g22680D;BnaA04g22810D;BnaA04g25390D;BnaA04g28670D;BnaA05g05760D;BnaA05g28470D;BnaA05g36800D;BnaA06g05000D;BnaA06g05310D;BnaA06g23950D;BnaA06g33260D;BnaA07g07780D;BnaA07g25530D;BnaA07g33680D;BnaA07g33690D;BnaA07g33900D;BnaA08g10990D;BnaA08g17810D;BnaA08g18370D;BnaA08g22020D;BnaA08g23120D;BnaA09g…
GO:0010647	positive regulation of cell communication	13	195	0.00124429	0.0126918	BnaA03g12450D;BnaA05g08970D;BnaA06g30060D;BnaA06g35120D;BnaA08g19150D;BnaA09g03100D;BnaA09g25580D;BnaAnng27640D;BnaC02g33670D;BnaC07g26650D;BnaC07g48760D;BnaCnng04920D;BnaCnng49530D
GO:0065007	biological regulation	285	9866	0.00129743	0.0131515	BnaA01g01640D;BnaA01g05040D;BnaA01g06180D;BnaA01g16400D;BnaA01g17860D;BnaA01g19870D;BnaA01g21080D;BnaA01g26030D;BnaA01g32410D;BnaA02g01510D;BnaA02g03440D;BnaA02g13100D;BnaA02g18390D;BnaA02g29910D;BnaA02g31590D;BnaA02g31600D;BnaA02g33230D;BnaA02g35860D;BnaA02g36510D;BnaA03g02640D;BnaA03g12450D;BnaA03g13900D;BnaA03g15750D;BnaA03g19320D;BnaA03g25330D;BnaA03g26790D;BnaA03g27980D;BnaA03g32520D;BnaA03g…
GO:0006082	organic acid metabolic process	77	2189	0.00133787	0.0134216	BnaA01g08240D;BnaA01g10530D;BnaA02g16020D;BnaA03g18760D;BnaA03g56550D;BnaA04g16560D;BnaA04g21230D;BnaA04g22680D;BnaA04g22810D;BnaA04g25390D;BnaA04g28670D;BnaA05g05760D;BnaA05g28470D;BnaA05g36800D;BnaA06g05000D;BnaA06g05310D;BnaA06g23950D;BnaA06g33260D;BnaA07g07780D;BnaA07g25530D;BnaA07g33680D;BnaA07g33690D;BnaA07g33900D;BnaA08g10990D;BnaA08g17810D;BnaA08g18370D;BnaA08g22020D;BnaA08g23120D;BnaA09g…
GO:1901362	organic cyclic compound biosynthetic process	178	5815	0.00134052	0.0134216	BnaA01g01640D;BnaA01g01750D;BnaA01g10530D;BnaA01g16400D;BnaA01g17860D;BnaA01g19870D;BnaA01g21080D;BnaA01g26030D;BnaA02g18390D;BnaA02g33230D;BnaA03g02640D;BnaA03g15750D;BnaA03g18760D;BnaA03g27980D;BnaA03g32520D;BnaA03g33930D;BnaA03g43770D;BnaA03g47040D;BnaA03g48570D;BnaA03g51900D;BnaA03g51960D;BnaA03g54290D;BnaA04g00500D;BnaA04g14570D;BnaA04g19530D;BnaA04g22810D;BnaA04g26430D;BnaA05g01070D;BnaA05g…
GO:0019748	secondary metabolic process	18	326	0.00145741	0.0145031	BnaA02g03440D;BnaA02g06580D;BnaA04g28630D;BnaA05g06610D;BnaA05g16430D;BnaA05g28470D;BnaA06g06160D;BnaA09g29540D;BnaA10g26680D;BnaAnng18410D;BnaC02g03260D;BnaC03g56530D;BnaC04g07220D;BnaC04g45660D;BnaC05g07890D;BnaC07g44880D;BnaC08g05690D;BnaCnng52250D
GO:0007254	JNK cascade	4	21	0.00160873	0.0158752	BnaA06g30060D;BnaA09g03100D;BnaC07g26650D;BnaCnng49530D
GO:0071396	cellular response to lipid	21	411	0.00161476	0.0158752	BnaA03g12450D;BnaA03g26790D;BnaA03g43770D;BnaA04g21960D;BnaA05g02510D;BnaA05g08660D;BnaA06g35120D;BnaA06g40360D;BnaA08g19150D;BnaA09g36850D;BnaAnng27640D;BnaC02g33670D;BnaC04g09800D;BnaC04g48020D;BnaC04g56560D;BnaC07g35530D;BnaC07g48760D;BnaC08g28530D;BnaC09g07830D;BnaC09g34350D;BnaCnng04920D
GO:0060416	response to growth hormone	2	3	0.00181463	0.0176514	BnaA06g06160D;BnaC05g07890D
GO:0030244	cellulose biosynthetic process	9	111	0.00181705	0.0176514	BnaA01g05450D;BnaA03g55860D;BnaA03g58390D;BnaA04g18860D;BnaA06g36370D;BnaC03g03990D;BnaC03g70880D;BnaC07g17610D;BnaC07g50180D
GO:0031323	regulation of cellular metabolic process	158	5118	0.00187447	0.0181014	BnaA01g01640D;BnaA01g16400D;BnaA01g17860D;BnaA01g19870D;BnaA01g21080D;BnaA01g26030D;BnaA02g18390D;BnaA02g33230D;BnaA02g35860D;BnaA03g02640D;BnaA03g12450D;BnaA03g15750D;BnaA03g26790D;BnaA03g27980D;BnaA03g32520D;BnaA03g33930D;BnaA03g47040D;BnaA03g48570D;BnaA03g51900D;BnaA03g51960D;BnaA03g54290D;BnaA04g00500D;BnaA04g14570D;BnaA04g19530D;BnaA04g21960D;BnaA05g01070D;BnaA05g01190D;BnaA05g01330D;BnaA05g…
GO:2001057	reactive nitrogen species metabolic process	4	22	0.00192794	0.0185082	BnaA07g33680D;BnaA07g33690D;BnaC06g38300D;BnaC06g43540D
GO:1900457	regulation of brassinosteroid mediated signaling pathway	3	11	0.00216429	0.0205356	BnaA05g02510D;BnaA09g36850D;BnaC08g28530D
GO:1903409	reactive oxygen species biosynthetic process	3	11	0.00216429	0.0205356	BnaA07g33680D;BnaA07g33690D;BnaC06g38300D
GO:0018130	heterocycle biosynthetic process	171	5622	0.00223733	0.0211059	BnaA01g01640D;BnaA01g01750D;BnaA01g10530D;BnaA01g16400D;BnaA01g17860D;BnaA01g19870D;BnaA01g21080D;BnaA01g26030D;BnaA02g18390D;BnaA02g33230D;BnaA03g02640D;BnaA03g15750D;BnaA03g18760D;BnaA03g27980D;BnaA03g32520D;BnaA03g33930D;BnaA03g43770D;BnaA03g47040D;BnaA03g48570D;BnaA03g51900D;BnaA03g51960D;BnaA03g54290D;BnaA04g00500D;BnaA04g14570D;BnaA04g19530D;BnaA04g22810D;BnaA04g26430D;BnaA05g01070D;BnaA05g…
GO:0002009	morphogenesis of an epithelium	6	56	0.00259268	0.0243175	BnaA04g14770D;BnaA05g08970D;BnaA08g02360D;BnaA09g25580D;BnaC04g56370D;BnaC08g02590D
GO:0098542	defense response to other organism	27	604	0.00265174	0.0247293	BnaA01g15310D;BnaA02g36510D;BnaA03g47040D;BnaA04g04450D;BnaA05g06750D;BnaA06g13250D;BnaA07g08720D;BnaA08g10520D;BnaA08g10610D;BnaA08g22180D;BnaA09g23770D;BnaA10g25190D;BnaAnng05410D;BnaC01g41070D;BnaC02g16630D;BnaC03g33880D;BnaC04g02730D;BnaC04g07620D;BnaC04g26730D;BnaC04g45500D;BnaC05g14810D;BnaC05g38410D;BnaC07g11810D;BnaC07g38370D;BnaC07g39220D;BnaC08g05690D;BnaC08g18640D
GO:0051403	stress-activated MAPK cascade	4	24	0.0026927	0.0248276	BnaA06g30060D;BnaA09g03100D;BnaC07g26650D;BnaCnng49530D
GO:0055081	anion homeostasis	4	24	0.0026927	0.0248276	BnaA06g38140D;BnaA10g25850D;BnaA10g29280D;BnaC09g33600D
GO:0019752	carboxylic acid metabolic process	73	2112	0.00275711	0.0252786	BnaA01g08240D;BnaA01g10530D;BnaA02g16020D;BnaA03g18760D;BnaA03g56550D;BnaA04g16560D;BnaA04g21230D;BnaA04g22680D;BnaA04g22810D;BnaA04g25390D;BnaA04g28670D;BnaA05g05760D;BnaA05g28470D;BnaA05g36800D;BnaA06g05000D;BnaA06g05310D;BnaA06g23950D;BnaA06g33260D;BnaA07g07780D;BnaA07g25530D;BnaA07g33900D;BnaA08g10990D;BnaA08g17810D;BnaA08g18370D;BnaA08g22020D;BnaA08g23120D;BnaA09g03550D;BnaA09g07610D;BnaA09g…
GO:0009607	response to biotic stimulus	33	792	0.00292219	0.0266425	BnaA01g15310D;BnaA02g36510D;BnaA03g47040D;BnaA04g04450D;BnaA05g06750D;BnaA06g13250D;BnaA07g08720D;BnaA08g10520D;BnaA08g10610D;BnaA08g22180D;BnaA09g23770D;BnaA10g22530D;BnaA10g25190D;BnaAnng05410D;BnaAnng08350D;BnaC01g41070D;BnaC02g16630D;BnaC02g27050D;BnaC02g42100D;BnaC03g33880D;BnaC04g02730D;BnaC04g07620D;BnaC04g26730D;BnaC04g45500D;BnaC05g09700D;BnaC05g14810D;BnaC05g38410D;BnaC07g11810D;BnaC07g…
GO:0045087	innate immune response	17	321	0.00299421	0.0271475	BnaA04g04450D;BnaA04g19600D;BnaA05g06750D;BnaA06g30050D;BnaA07g07780D;BnaA08g17810D;BnaA08g18370D;BnaA09g27290D;BnaAnng05410D;BnaC03g58590D;BnaC03g59280D;BnaC04g07620D;BnaC04g26730D;BnaC04g45500D;BnaC05g38410D;BnaC07g38370D;BnaC08g05690D
GO:0032787	monocarboxylic acid metabolic process	30	702	0.00308415	0.0278084	BnaA02g16020D;BnaA04g16560D;BnaA05g28470D;BnaA06g05310D;BnaA07g07780D;BnaA07g33900D;BnaA08g17810D;BnaA08g18370D;BnaA08g23120D;BnaA09g07610D;BnaA09g15990D;BnaA09g19570D;BnaA09g27290D;BnaA09g45010D;BnaA10g02480D;BnaC02g21440D;BnaC03g17440D;BnaC03g56530D;BnaC03g58590D;BnaC03g59280D;BnaC05g02350D;BnaC05g04140D;BnaC05g06800D;BnaC08g01670D;BnaC08g05690D;BnaC08g37760D;BnaC08g48320D;BnaC08g48380D;BnaC09g…
GO:0070887	cellular response to chemical stimulus	54	1478	0.00319548	0.028654	BnaA02g31590D;BnaA02g31600D;BnaA02g36510D;BnaA03g12450D;BnaA03g26790D;BnaA03g33930D;BnaA03g43770D;BnaA03g51960D;BnaA04g19600D;BnaA04g20290D;BnaA04g21960D;BnaA05g02510D;BnaA05g08660D;BnaA06g13250D;BnaA06g30060D;BnaA06g35120D;BnaA06g40360D;BnaA07g30200D;BnaA08g07050D;BnaA08g17540D;BnaA08g19150D;BnaA08g22180D;BnaA08g23150D;BnaA08g27770D;BnaA09g03100D;BnaA09g26390D;BnaA09g36850D;BnaAnng05410D;BnaAnng…
GO:0016054	organic acid catabolic process	11	169	0.00344276	0.0305358	BnaA03g56550D;BnaA04g21230D;BnaA04g22680D;BnaA05g28470D;BnaA08g10990D;BnaC03g22390D;BnaC04g53300D;BnaC04g56750D;BnaC07g45200D;BnaC08g26770D;BnaCnng52250D
GO:0046395	carboxylic acid catabolic process	11	169	0.00344276	0.0305358	BnaA03g56550D;BnaA04g21230D;BnaA04g22680D;BnaA05g28470D;BnaA08g10990D;BnaC03g22390D;BnaC04g53300D;BnaC04g56750D;BnaC07g45200D;BnaC08g26770D;BnaCnng52250D
GO:1902679	negative regulation of RNA biosynthetic process	21	439	0.00351064	0.030803	BnaA01g26030D;BnaA03g47040D;BnaA06g13250D;BnaA06g30810D;BnaA08g17540D;BnaA08g22180D;BnaA08g23150D;BnaA09g26390D;BnaA09g27780D;BnaC02g03280D;BnaC02g45660D;BnaC03g58080D;BnaC04g14380D;BnaC05g14810D;BnaC05g21480D;BnaC05g23060D;BnaC05g38410D;BnaC07g11700D;BnaC07g39220D;BnaC08g18640D;BnaC08g48340D
GO:1903507	negative regulation of nucleic acid-templated transcription	21	439	0.00351064	0.030803	BnaA01g26030D;BnaA03g47040D;BnaA06g13250D;BnaA06g30810D;BnaA08g17540D;BnaA08g22180D;BnaA08g23150D;BnaA09g26390D;BnaA09g27780D;BnaC02g03280D;BnaC02g45660D;BnaC03g58080D;BnaC04g14380D;BnaC05g14810D;BnaC05g21480D;BnaC05g23060D;BnaC05g38410D;BnaC07g11700D;BnaC07g39220D;BnaC08g18640D;BnaC08g48340D
GO:0080090	regulation of primary metabolic process	155	5089	0.00353109	0.0308168	BnaA01g01640D;BnaA01g16400D;BnaA01g17860D;BnaA01g19870D;BnaA01g21080D;BnaA01g26030D;BnaA02g03440D;BnaA02g18390D;BnaA02g33230D;BnaA02g35860D;BnaA03g02640D;BnaA03g12450D;BnaA03g15750D;BnaA03g26790D;BnaA03g27980D;BnaA03g32520D;BnaA03g33930D;BnaA03g47040D;BnaA03g48570D;BnaA03g51900D;BnaA03g51960D;BnaA03g54290D;BnaA04g00500D;BnaA04g14570D;BnaA04g19530D;BnaA04g21960D;BnaA05g01070D;BnaA05g01190D;BnaA05g…
GO:0051707	response to other organism	31	740	0.00355881	0.0308222	BnaA01g15310D;BnaA02g36510D;BnaA03g47040D;BnaA04g04450D;BnaA05g06750D;BnaA06g13250D;BnaA07g08720D;BnaA08g10520D;BnaA08g10610D;BnaA08g22180D;BnaA09g23770D;BnaA10g22530D;BnaA10g25190D;BnaAnng05410D;BnaAnng08350D;BnaC01g41070D;BnaC02g16630D;BnaC02g42100D;BnaC03g33880D;BnaC04g02730D;BnaC04g07620D;BnaC04g26730D;BnaC04g45500D;BnaC05g09700D;BnaC05g14810D;BnaC05g38410D;BnaC07g11810D;BnaC07g38370D;BnaC07g…
GO:0045921	positive regulation of exocytosis	2	4	0.00356948	0.0308222	BnaA03g53420D;BnaC07g45690D
GO:0019221	cytokine-mediated signaling pathway	4	26	0.00364276	0.0311256	BnaA06g30060D;BnaA09g03100D;BnaC07g26650D;BnaCnng49530D
GO:0051091	positive regulation of sequence-specific DNA binding transcription factor activity	4	26	0.00364276	0.0311256	BnaA06g30060D;BnaA09g03100D;BnaC07g26650D;BnaCnng49530D
GO:0016053	organic acid biosynthetic process	38	963	0.00369799	0.03127	BnaA02g16020D;BnaA03g18760D;BnaA04g16560D;BnaA04g22810D;BnaA04g25390D;BnaA05g05760D;BnaA05g28470D;BnaA06g05310D;BnaA06g23950D;BnaA06g33260D;BnaA08g23120D;BnaA09g03550D;BnaA09g07610D;BnaA09g15990D;BnaA09g19570D;BnaA09g36390D;BnaA09g45010D;BnaA10g02480D;BnaA10g13820D;BnaC02g21440D;BnaC03g49300D;BnaC03g56530D;BnaC03g72600D;BnaC04g05620D;BnaC04g10980D;BnaC04g46630D;BnaC05g02350D;BnaC05g04140D;BnaC05g…
GO:0046394	carboxylic acid biosynthetic process	38	963	0.00369799	0.03127	BnaA02g16020D;BnaA03g18760D;BnaA04g16560D;BnaA04g22810D;BnaA04g25390D;BnaA05g05760D;BnaA05g28470D;BnaA06g05310D;BnaA06g23950D;BnaA06g33260D;BnaA08g23120D;BnaA09g03550D;BnaA09g07610D;BnaA09g15990D;BnaA09g19570D;BnaA09g36390D;BnaA09g45010D;BnaA10g02480D;BnaA10g13820D;BnaC02g21440D;BnaC03g49300D;BnaC03g56530D;BnaC03g72600D;BnaC04g05620D;BnaC04g10980D;BnaC04g46630D;BnaC05g02350D;BnaC05g04140D;BnaC05g…
GO:0043207	response to external biotic stimulus	31	745	0.0039223	0.0329958	BnaA01g15310D;BnaA02g36510D;BnaA03g47040D;BnaA04g04450D;BnaA05g06750D;BnaA06g13250D;BnaA07g08720D;BnaA08g10520D;BnaA08g10610D;BnaA08g22180D;BnaA09g23770D;BnaA10g22530D;BnaA10g25190D;BnaAnng05410D;BnaAnng08350D;BnaC01g41070D;BnaC02g16630D;BnaC02g42100D;BnaC03g33880D;BnaC04g02730D;BnaC04g07620D;BnaC04g26730D;BnaC04g45500D;BnaC05g09700D;BnaC05g14810D;BnaC05g38410D;BnaC07g11810D;BnaC07g38370D;BnaC07g…
GO:0016051	carbohydrate biosynthetic process	24	533	0.00405923	0.0339727	BnaA01g05450D;BnaA01g12320D;BnaA01g26600D;BnaA01g34710D;BnaA03g55860D;BnaA03g58390D;BnaA04g18860D;BnaA05g20730D;BnaA06g36370D;BnaA07g32870D;BnaA09g42760D;BnaC01g14030D;BnaC03g03990D;BnaC03g70880D;BnaC04g33380D;BnaC05g14260D;BnaC06g07780D;BnaC06g16920D;BnaC07g17610D;BnaC07g47330D;BnaC07g50180D;BnaC08g35240D;BnaC09g27610D;BnaC09g51060D
GO:0006885	regulation of pH	5	43	0.00410169	0.0340539	BnaA04g04560D;BnaA05g30980D;BnaC05g45460D;BnaC05g46790D;BnaC08g24720D
GO:0048523	negative regulation of cellular process	46	1230	0.00411067	0.0340539	BnaA01g26030D;BnaA03g12450D;BnaA03g26790D;BnaA03g47040D;BnaA04g21960D;BnaA05g02510D;BnaA05g08970D;BnaA05g28330D;BnaA06g13250D;BnaA06g30810D;BnaA06g40360D;BnaA07g32870D;BnaA08g02360D;BnaA08g17540D;BnaA08g22180D;BnaA08g23150D;BnaA09g25580D;BnaA09g26390D;BnaA09g27780D;BnaA09g31270D;BnaA09g36850D;BnaA09g38350D;BnaAnng07130D;BnaC01g41070D;BnaC02g03280D;BnaC02g45660D;BnaC03g58080D;BnaC04g02730D;BnaC04g…
GO:0051253	negative regulation of RNA metabolic process	21	451	0.00476384	0.0392656	BnaA01g26030D;BnaA03g47040D;BnaA06g13250D;BnaA06g30810D;BnaA08g17540D;BnaA08g22180D;BnaA08g23150D;BnaA09g26390D;BnaA09g27780D;BnaC02g03280D;BnaC02g45660D;BnaC03g58080D;BnaC04g14380D;BnaC05g14810D;BnaC05g21480D;BnaC05g23060D;BnaC05g38410D;BnaC07g11700D;BnaC07g39220D;BnaC08g18640D;BnaC08g48340D
GO:0009789	positive regulation of abscisic acid-activated signaling pathway	7	84	0.00490163	0.0401983	BnaA03g12450D;BnaA06g35120D;BnaA08g19150D;BnaAnng27640D;BnaC02g33670D;BnaC07g48760D;BnaCnng04920D
GO:0051172	negative regulation of nitrogen compound metabolic process	28	666	0.00517241	0.0422069	BnaA01g26030D;BnaA03g12450D;BnaA03g26790D;BnaA03g47040D;BnaA04g21960D;BnaA06g13250D;BnaA06g30810D;BnaA06g40360D;BnaA08g17540D;BnaA08g22180D;BnaA08g23150D;BnaA09g26390D;BnaA09g27780D;BnaC01g41070D;BnaC02g03280D;BnaC02g45660D;BnaC03g58080D;BnaC04g02730D;BnaC04g14380D;BnaC04g56560D;BnaC05g14810D;BnaC05g21480D;BnaC05g23060D;BnaC05g38410D;BnaC07g11700D;BnaC07g39220D;BnaC08g18640D;BnaC08g48340D
GO:0009268	response to pH	4	29	0.00545742	0.0441879	BnaA06g13250D;BnaA08g22180D;BnaC05g14810D;BnaC08g18640D
GO:0048729	tissue morphogenesis	6	65	0.00547003	0.0441879	BnaA04g14770D;BnaA05g08970D;BnaA08g02360D;BnaA09g25580D;BnaC04g56370D;BnaC08g02590D
GO:0031098	stress-activated protein kinase signaling cascade	5	46	0.00549642	0.0441879	BnaA02g35860D;BnaA06g30060D;BnaA09g03100D;BnaC07g26650D;BnaCnng49530D
GO:0033692	cellular polysaccharide biosynthetic process	14	259	0.00561797	0.0449438	BnaA01g05450D;BnaA01g26600D;BnaA03g55860D;BnaA03g58390D;BnaA04g18860D;BnaA05g20730D;BnaA06g36370D;BnaC03g03990D;BnaC03g70880D;BnaC04g33380D;BnaC06g07780D;BnaC07g17610D;BnaC07g47330D;BnaC07g50180D
GO:0033355	ascorbate glutathione cycle	2	5	0.00585135	0.0463564	BnaA08g22020D;BnaC08g18860D
GO:1900384	regulation of flavonol biosynthetic process	2	5	0.00585135	0.0463564	BnaA02g03440D;BnaC03g26060D
GO:0042742	defense response to bacterium	16	317	0.00615035	0.0483359	BnaA01g15310D;BnaA02g36510D;BnaA06g13250D;BnaA08g10520D;BnaA08g10610D;BnaA08g22180D;BnaA09g23770D;BnaAnng05410D;BnaC01g41070D;BnaC02g16630D;BnaC03g33880D;BnaC04g02730D;BnaC05g14810D;BnaC05g38410D;BnaC08g05690D;BnaC08g18640D
GO:0050826	response to freezing	4	30	0.00617528	0.0483359	BnaA07g16700D;BnaA10g29280D;BnaC08g26920D;BnaC09g33600D
GO:0019932	second-messenger-mediated signaling	8	110	0.00619007	0.0483359	BnaA03g19320D;BnaA04g02760D;BnaA05g31730D;BnaC01g30780D;BnaC03g23130D;BnaC04g24860D;BnaC05g46300D;BnaCnng20380D
GO:0019438	aromatic compound biosynthetic process	167	5616	0.00622207	0.0483543	BnaA01g01640D;BnaA01g01750D;BnaA01g10530D;BnaA01g16400D;BnaA01g17860D;BnaA01g19870D;BnaA01g21080D;BnaA01g26030D;BnaA02g18290D;BnaA02g18390D;BnaA02g33230D;BnaA03g02640D;BnaA03g15750D;BnaA03g27980D;BnaA03g32520D;BnaA03g33930D;BnaA03g43770D;BnaA03g47040D;BnaA03g48570D;BnaA03g51900D;BnaA03g51960D;BnaA03g54290D;BnaA04g00500D;BnaA04g14570D;BnaA04g19530D;BnaA04g26430D;BnaA05g01070D;BnaA05g01190D;BnaA05g…
GO:2000112	regulation of cellular macromolecule biosynthetic process	130	4244	0.00639169	0.0494372	BnaA01g01640D;BnaA01g16400D;BnaA01g17860D;BnaA01g19870D;BnaA01g21080D;BnaA01g26030D;BnaA02g18390D;BnaA02g33230D;BnaA03g02640D;BnaA03g15750D;BnaA03g27980D;BnaA03g32520D;BnaA03g33930D;BnaA03g47040D;BnaA03g48570D;BnaA03g51900D;BnaA03g51960D;BnaA03g54290D;BnaA04g00500D;BnaA04g14570D;BnaA04g19530D;BnaA05g01070D;BnaA05g01190D;BnaA05g01330D;BnaA05g02730D;BnaA05g08020D;BnaA05g20480D;BnaA05g20870D;BnaA05g…
GO:0006575	cellular modified amino acid metabolic process	17	347	0.00645858	0.0497189	BnaA02g03440D;BnaA03g56550D;BnaA04g22680D;BnaA04g28630D;BnaA06g06160D;BnaA07g28470D;BnaA08g22020D;BnaA09g29540D;BnaA09g36390D;BnaA09g53100D;BnaC03g22390D;BnaC04g53300D;BnaC04g56750D;BnaC05g07890D;BnaC08g18860D;BnaC08g26770D;BnaC09g12030D
