# Supplementary material for: Natural variation in BnaA9.NF-YA7 contributes to drought tolerance in Brassica napus L
Source: Nat Commun. 2024 Mar 7;15:2082. doi: 10.1038/s41467-024-46271-2 (PMC10920887; doi:10.1038/s41467-024-46271-2)
Supplement: Supplementary file 7 — Supplementary Data 4 [file 41467_2024_46271_MOESM7_ESM.xlsx]

## Sheet: Sheet1
Supplementary Data 4. The GO term enrichment analysis of different expression genes between KO and WT.
GO ID	Description	out (941)	All (33892)	pvalue	p.adjust	Genes
GO:1901700	response to oxygen-containing compound	129	1482	5.03521e-31	8.77134e-28	BnaA01g09700D;BnaA01g15310D;BnaA01g19870D;BnaA01g26030D;BnaA01g27170D;BnaA02g10970D;BnaA02g15990D;BnaA03g09250D;BnaA03g09920D;BnaA03g17720D;BnaA03g18910D;BnaA03g28150D;BnaA03g47530D;BnaA03g48990D;BnaA04g02800D;BnaA04g08270D;BnaA04g10260D;BnaA04g19600D;BnaA04g21960D;BnaA04g23920D;BnaA04g29330D;BnaA05g01330D;BnaA05g02550D;BnaA05g08660D;BnaA05g18100D;BnaA05g22360D;BnaA05g31720D;BnaA06g13250D;BnaA06g…
GO:0001101	response to acid chemical	100	1075	2.78965e-26	2.42978e-23	BnaA01g26030D;BnaA01g27170D;BnaA02g10970D;BnaA02g15990D;BnaA03g09920D;BnaA03g17720D;BnaA03g47530D;BnaA03g48990D;BnaA04g02800D;BnaA04g08270D;BnaA04g10260D;BnaA04g21960D;BnaA04g23920D;BnaA05g01330D;BnaA05g02550D;BnaA05g08660D;BnaA05g22360D;BnaA05g31720D;BnaA06g13250D;BnaA06g25550D;BnaA06g30810D;BnaA06g35120D;BnaA06g40360D;BnaA07g30200D;BnaA07g31880D;BnaA08g02160D;BnaA08g17540D;BnaA08g19150D;BnaA08g…
GO:0042221	response to chemical	180	2889	2.6434e-25	1.53494e-22	BnaA01g05190D;BnaA01g09700D;BnaA01g12340D;BnaA01g15310D;BnaA01g19870D;BnaA01g24190D;BnaA01g26030D;BnaA01g27170D;BnaA02g01100D;BnaA02g03910D;BnaA02g10970D;BnaA02g14570D;BnaA02g15990D;BnaA03g03760D;BnaA03g06800D;BnaA03g06830D;BnaA03g09250D;BnaA03g09920D;BnaA03g15940D;BnaA03g17720D;BnaA03g18910D;BnaA03g28150D;BnaA03g38920D;BnaA03g46460D;BnaA03g47530D;BnaA03g48990D;BnaA04g02800D;BnaA04g08270D;BnaA04g…
GO:0050896	response to stimulus	339	7325	7.90467e-25	3.44248e-22	BnaA01g05190D;BnaA01g09700D;BnaA01g12340D;BnaA01g15310D;BnaA01g19210D;BnaA01g19870D;BnaA01g20660D;BnaA01g22680D;BnaA01g24190D;BnaA01g24300D;BnaA01g24440D;BnaA01g26030D;BnaA01g27170D;BnaA01g33750D;BnaA02g01100D;BnaA02g03910D;BnaA02g07470D;BnaA02g10970D;BnaA02g14570D;BnaA02g15230D;BnaA02g15990D;BnaA02g24500D;BnaA02g26640D;BnaA02g29910D;BnaA02g32550D;BnaA02g33940D;BnaA03g03760D;BnaA03g03830D;BnaA03g…
GO:0009719	response to endogenous stimulus	135	2021	1.77396e-21	6.18046e-19	BnaA01g05190D;BnaA01g09700D;BnaA01g12340D;BnaA01g15310D;BnaA01g19870D;BnaA01g24190D;BnaA01g26030D;BnaA01g27170D;BnaA02g01100D;BnaA02g03910D;BnaA02g10970D;BnaA02g14570D;BnaA02g15990D;BnaA03g03760D;BnaA03g06800D;BnaA03g06830D;BnaA03g09250D;BnaA03g09920D;BnaA03g15940D;BnaA03g17720D;BnaA03g18910D;BnaA03g28150D;BnaA03g47530D;BnaA03g48990D;BnaA04g08270D;BnaA04g10260D;BnaA04g19600D;BnaA04g20290D;BnaA04g…
GO:0010033	response to organic substance	142	2239	1.5733e-20	4.56782e-18	BnaA01g05190D;BnaA01g09700D;BnaA01g12340D;BnaA01g15310D;BnaA01g19870D;BnaA01g24190D;BnaA01g26030D;BnaA01g27170D;BnaA02g01100D;BnaA02g03910D;BnaA02g10970D;BnaA02g14570D;BnaA02g15990D;BnaA03g03760D;BnaA03g06800D;BnaA03g06830D;BnaA03g09250D;BnaA03g09920D;BnaA03g15940D;BnaA03g17720D;BnaA03g18910D;BnaA03g28150D;BnaA03g47530D;BnaA03g48990D;BnaA04g08270D;BnaA04g10260D;BnaA04g19600D;BnaA04g20290D;BnaA04g…
GO:0009415	response to water	41	274	1.58242e-18	3.93797e-16	BnaA01g26030D;BnaA03g09920D;BnaA04g02800D;BnaA04g10260D;BnaA04g23920D;BnaA05g08660D;BnaA05g31720D;BnaA06g25550D;BnaA09g07980D;BnaA09g23850D;BnaA09g27780D;BnaA09g36180D;BnaA10g29280D;BnaAnng17910D;BnaC01g04140D;BnaC01g33270D;BnaC02g02300D;BnaC02g02310D;BnaC02g36700D;BnaC02g45160D;BnaC03g48070D;BnaC03g58080D;BnaC03g73200D;BnaC04g09800D;BnaC04g24800D;BnaC04g47680D;BnaC04g56800D;BnaC05g07900D;BnaC05g…
GO:0009725	response to hormone	120	1853	4.55292e-18	9.91399e-16	BnaA01g05190D;BnaA01g09700D;BnaA01g12340D;BnaA01g24190D;BnaA01g26030D;BnaA01g27170D;BnaA02g01100D;BnaA02g03910D;BnaA02g10970D;BnaA02g14570D;BnaA02g15990D;BnaA03g03760D;BnaA03g06800D;BnaA03g06830D;BnaA03g09920D;BnaA03g15940D;BnaA03g17720D;BnaA03g47530D;BnaA03g48990D;BnaA04g08270D;BnaA04g10260D;BnaA04g20290D;BnaA04g21960D;BnaA04g29330D;BnaA05g01330D;BnaA05g02550D;BnaA05g08660D;BnaA05g22360D;BnaA06g…
GO:0009414	response to water deprivation	37	253	1.61088e-16	3.11795e-14	BnaA01g26030D;BnaA03g09920D;BnaA04g02800D;BnaA04g10260D;BnaA04g23920D;BnaA05g08660D;BnaA05g31720D;BnaA06g25550D;BnaA09g23850D;BnaA09g27780D;BnaA09g36180D;BnaA10g29280D;BnaAnng17910D;BnaC01g04140D;BnaC01g33270D;BnaC02g02300D;BnaC02g02310D;BnaC02g36700D;BnaC03g48070D;BnaC03g58080D;BnaC03g73200D;BnaC04g09800D;BnaC04g24800D;BnaC04g47680D;BnaC04g56800D;BnaC05g07900D;BnaC05g21480D;BnaC06g05910D;BnaC06g…
GO:2000022	regulation of jasmonic acid mediated signaling pathway	21	71	2.43571e-16	4.243e-14	BnaA01g27170D;BnaA02g15990D;BnaA05g22360D;BnaA06g13250D;BnaA07g30200D;BnaA07g31880D;BnaA08g17540D;BnaA08g22180D;BnaA08g23150D;BnaA09g26390D;BnaAnng41010D;BnaC01g34620D;BnaC02g45660D;BnaC05g14810D;BnaC05g35610D;BnaC06g22690D;BnaC06g33640D;BnaC06g35750D;BnaC08g18640D;BnaC08g37780D;BnaC08g48340D
GO:0009628	response to abiotic stimulus	108	1669	2.72575e-16	4.31659e-14	BnaA01g24440D;BnaA01g26030D;BnaA02g07470D;BnaA02g26640D;BnaA02g33940D;BnaA03g09920D;BnaA03g18910D;BnaA03g36210D;BnaA04g02800D;BnaA04g08270D;BnaA04g10260D;BnaA04g20290D;BnaA04g23920D;BnaA05g00920D;BnaA05g01990D;BnaA05g08660D;BnaA05g11930D;BnaA05g31720D;BnaA05g32290D;BnaA06g09060D;BnaA06g13250D;BnaA06g25060D;BnaA06g25550D;BnaA06g33930D;BnaA06g35120D;BnaA07g03600D;BnaA07g07560D;BnaA07g20150D;BnaA07g…
GO:0009611	response to wounding	31	185	9.61945e-16	1.39642e-13	BnaA01g27170D;BnaA02g15990D;BnaA04g08270D;BnaA05g01330D;BnaA05g22360D;BnaA06g13250D;BnaA07g30200D;BnaA07g31880D;BnaA08g17540D;BnaA08g22180D;BnaA08g23150D;BnaA09g26390D;BnaA09g27780D;BnaAnng41010D;BnaC01g34620D;BnaC02g29610D;BnaC02g45660D;BnaC03g58080D;BnaC03g73200D;BnaC04g30430D;BnaC04g34500D;BnaC05g14810D;BnaC05g21480D;BnaC05g35610D;BnaC06g22690D;BnaC06g33640D;BnaC06g35750D;BnaC07g11700D;BnaC08g…
GO:0009737	response to abscisic acid	49	483	7.55453e-15	1.01231e-12	BnaA01g26030D;BnaA02g10970D;BnaA03g17720D;BnaA03g47530D;BnaA03g48990D;BnaA04g08270D;BnaA04g10260D;BnaA04g21960D;BnaA05g01330D;BnaA05g02550D;BnaA05g08660D;BnaA06g25550D;BnaA06g30810D;BnaA06g35120D;BnaA06g40360D;BnaA08g19150D;BnaA09g27780D;BnaA09g36850D;BnaA10g17240D;BnaAnng06850D;BnaC01g04140D;BnaC01g33270D;BnaC02g02300D;BnaC02g02310D;BnaC02g04560D;BnaC02g36700D;BnaC02g42100D;BnaC03g15510D;BnaC03g…
GO:0010035	response to inorganic substance	58	698	1.61837e-13	2.01371e-11	BnaA01g26030D;BnaA03g09920D;BnaA03g46460D;BnaA04g02800D;BnaA04g10260D;BnaA04g23920D;BnaA05g08660D;BnaA05g18100D;BnaA05g31720D;BnaA06g14510D;BnaA06g25550D;BnaA08g00950D;BnaA09g07980D;BnaA09g21800D;BnaA09g23850D;BnaA09g27780D;BnaA09g29540D;BnaA09g36180D;BnaA10g23750D;BnaA10g29280D;BnaAnng17910D;BnaC01g04140D;BnaC01g33270D;BnaC02g02300D;BnaC02g02310D;BnaC02g36700D;BnaC02g45160D;BnaC03g36940D;BnaC03g…
GO:1902679	negative regulation of RNA biosynthetic process	44	439	2.76735e-13	3.01295e-11	BnaA01g26030D;BnaA01g27170D;BnaA02g15990D;BnaA03g47040D;BnaA05g22360D;BnaA05g35230D;BnaA06g13250D;BnaA06g25060D;BnaA06g30810D;BnaA07g31880D;BnaA08g17540D;BnaA08g18430D;BnaA08g22180D;BnaA08g23150D;BnaA09g09460D;BnaA09g23850D;BnaA09g26390D;BnaA09g27780D;BnaA09g32960D;BnaA10g14110D;BnaA10g25490D;BnaAnng00090D;BnaAnng18430D;BnaAnng41010D;BnaC01g33270D;BnaC01g34620D;BnaC02g03280D;BnaC02g45660D;BnaC03g…
GO:1903507	negative regulation of nucleic acid-templated transcription	44	439	2.76735e-13	3.01295e-11	BnaA01g26030D;BnaA01g27170D;BnaA02g15990D;BnaA03g47040D;BnaA05g22360D;BnaA05g35230D;BnaA06g13250D;BnaA06g25060D;BnaA06g30810D;BnaA07g31880D;BnaA08g17540D;BnaA08g18430D;BnaA08g22180D;BnaA08g23150D;BnaA09g09460D;BnaA09g23850D;BnaA09g26390D;BnaA09g27780D;BnaA09g32960D;BnaA10g14110D;BnaA10g25490D;BnaAnng00090D;BnaAnng18430D;BnaAnng41010D;BnaC01g33270D;BnaC01g34620D;BnaC02g03280D;BnaC02g45660D;BnaC03g…
GO:0006952	defense response	74	1065	6.21151e-13	6.36497e-11	BnaA01g15310D;BnaA01g22680D;BnaA01g27170D;BnaA02g15230D;BnaA02g15990D;BnaA03g11410D;BnaA03g18910D;BnaA03g47040D;BnaA03g56550D;BnaA03g60240D;BnaA04g04450D;BnaA04g08270D;BnaA04g19600D;BnaA04g25190D;BnaA05g05590D;BnaA05g18100D;BnaA05g22360D;BnaA06g13250D;BnaA06g30050D;BnaA07g07780D;BnaA07g30200D;BnaA07g31880D;BnaA08g10520D;BnaA08g17540D;BnaA08g17810D;BnaA08g18430D;BnaA08g20650D;BnaA08g22180D;BnaA08g…
GO:0051253	negative regulation of RNA metabolic process	44	451	7.02379e-13	6.79747e-11	BnaA01g26030D;BnaA01g27170D;BnaA02g15990D;BnaA03g47040D;BnaA05g22360D;BnaA05g35230D;BnaA06g13250D;BnaA06g25060D;BnaA06g30810D;BnaA07g31880D;BnaA08g17540D;BnaA08g18430D;BnaA08g22180D;BnaA08g23150D;BnaA09g09460D;BnaA09g23850D;BnaA09g26390D;BnaA09g27780D;BnaA09g32960D;BnaA10g14110D;BnaA10g25490D;BnaAnng00090D;BnaAnng18430D;BnaAnng41010D;BnaC01g33270D;BnaC01g34620D;BnaC02g03280D;BnaC02g45660D;BnaC03g…
GO:0010200	response to chitin	21	103	7.8425e-13	7.19033e-11	BnaA01g15310D;BnaA01g19870D;BnaA01g26030D;BnaA03g09250D;BnaA03g18910D;BnaA03g28150D;BnaA04g19600D;BnaA06g25060D;BnaA08g18790D;BnaA09g21800D;BnaA09g27780D;BnaA09g49380D;BnaA10g25850D;BnaC01g24660D;BnaC01g33270D;BnaC03g48520D;BnaC03g58080D;BnaC05g21480D;BnaC07g11700D;BnaC09g24000D;BnaC09g34760D
GO:0097305	response to alcohol	53	627	9.50932e-13	8.28262e-11	BnaA01g09700D;BnaA01g26030D;BnaA02g10970D;BnaA03g17720D;BnaA03g47530D;BnaA03g48990D;BnaA04g08270D;BnaA04g10260D;BnaA04g21960D;BnaA04g29330D;BnaA05g01330D;BnaA05g02550D;BnaA05g08660D;BnaA06g25550D;BnaA06g30810D;BnaA06g35120D;BnaA06g40360D;BnaA08g19150D;BnaA09g27780D;BnaA09g36850D;BnaA10g17240D;BnaAnng06850D;BnaC01g04140D;BnaC01g11380D;BnaC01g33270D;BnaC02g02300D;BnaC02g02310D;BnaC02g04560D;BnaC02g…
GO:0045934	negative regulation of nucleobase-containing compound metabolic process	44	487	9.40624e-12	7.8027e-10	BnaA01g26030D;BnaA01g27170D;BnaA02g15990D;BnaA03g47040D;BnaA05g22360D;BnaA05g35230D;BnaA06g13250D;BnaA06g25060D;BnaA06g30810D;BnaA07g31880D;BnaA08g17540D;BnaA08g18430D;BnaA08g22180D;BnaA08g23150D;BnaA09g09460D;BnaA09g23850D;BnaA09g26390D;BnaA09g27780D;BnaA09g32960D;BnaA10g14110D;BnaA10g25490D;BnaAnng00090D;BnaAnng18430D;BnaAnng41010D;BnaC01g33270D;BnaC01g34620D;BnaC02g03280D;BnaC02g45660D;BnaC03g…
GO:0009890	negative regulation of biosynthetic process	46	558	7.12665e-11	5.64301e-09	BnaA01g26030D;BnaA01g27170D;BnaA02g15990D;BnaA03g47040D;BnaA05g22360D;BnaA05g35230D;BnaA06g13250D;BnaA06g25060D;BnaA06g30810D;BnaA07g31880D;BnaA08g17540D;BnaA08g18430D;BnaA08g22180D;BnaA08g23150D;BnaA09g09460D;BnaA09g23850D;BnaA09g26390D;BnaA09g27780D;BnaA09g32960D;BnaA09g39860D;BnaA10g14110D;BnaA10g25490D;BnaAnng00090D;BnaAnng18430D;BnaAnng41010D;BnaC01g33270D;BnaC01g34620D;BnaC02g03280D;BnaC02g…
GO:0051172	negative regulation of nitrogen compound metabolic process	51	666	9.39247e-11	7.11377e-09	BnaA01g26030D;BnaA01g27170D;BnaA02g15990D;BnaA03g17720D;BnaA03g47040D;BnaA04g21960D;BnaA05g22360D;BnaA05g35230D;BnaA06g13250D;BnaA06g25060D;BnaA06g30810D;BnaA06g40360D;BnaA07g31880D;BnaA08g17540D;BnaA08g18430D;BnaA08g22180D;BnaA08g23150D;BnaA09g09460D;BnaA09g23850D;BnaA09g26390D;BnaA09g27780D;BnaA09g32960D;BnaA10g14110D;BnaA10g25490D;BnaAnng00090D;BnaAnng18430D;BnaAnng41010D;BnaC01g33270D;BnaC01g…
GO:0033993	response to lipid	53	712	1.12662e-10	8.17741e-09	BnaA01g09700D;BnaA01g26030D;BnaA02g10970D;BnaA03g17720D;BnaA03g47530D;BnaA03g48990D;BnaA04g08270D;BnaA04g10260D;BnaA04g21960D;BnaA04g29330D;BnaA05g01330D;BnaA05g02550D;BnaA05g08660D;BnaA06g25550D;BnaA06g30810D;BnaA06g35120D;BnaA06g40360D;BnaA08g02160D;BnaA08g19150D;BnaA09g27780D;BnaA09g36850D;BnaA10g17240D;BnaAnng06850D;BnaC01g04140D;BnaC01g11380D;BnaC01g33270D;BnaC02g02300D;BnaC02g02310D;BnaC02g…
GO:0010558	negative regulation of macromolecule biosynthetic process	44	528	1.31124e-10	9.13675e-09	BnaA01g26030D;BnaA01g27170D;BnaA02g15990D;BnaA03g47040D;BnaA05g22360D;BnaA05g35230D;BnaA06g13250D;BnaA06g25060D;BnaA06g30810D;BnaA07g31880D;BnaA08g17540D;BnaA08g18430D;BnaA08g22180D;BnaA08g23150D;BnaA09g09460D;BnaA09g23850D;BnaA09g26390D;BnaA09g27780D;BnaA09g32960D;BnaA10g14110D;BnaA10g25490D;BnaAnng00090D;BnaAnng18430D;BnaAnng41010D;BnaC01g33270D;BnaC01g34620D;BnaC02g03280D;BnaC02g45660D;BnaC03g…
GO:0031347	regulation of defense response	32	307	1.81e-10	1.2127e-08	BnaA01g27170D;BnaA02g15990D;BnaA03g47040D;BnaA04g08270D;BnaA05g18100D;BnaA05g22360D;BnaA06g13250D;BnaA06g30050D;BnaA07g30200D;BnaA07g31880D;BnaA08g17540D;BnaA08g18430D;BnaA08g22180D;BnaA08g23150D;BnaA09g26390D;BnaAnng41010D;BnaC01g34620D;BnaC02g45660D;BnaC03g73200D;BnaC04g30430D;BnaC04g34500D;BnaC05g14810D;BnaC05g28510D;BnaC05g35610D;BnaC06g22690D;BnaC06g33640D;BnaC06g35750D;BnaC07g22610D;BnaC08g…
GO:0031327	negative regulation of cellular biosynthetic process	44	546	3.79392e-10	2.44778e-08	BnaA01g26030D;BnaA01g27170D;BnaA02g15990D;BnaA03g47040D;BnaA05g22360D;BnaA05g35230D;BnaA06g13250D;BnaA06g25060D;BnaA06g30810D;BnaA07g31880D;BnaA08g17540D;BnaA08g18430D;BnaA08g22180D;BnaA08g23150D;BnaA09g09460D;BnaA09g23850D;BnaA09g26390D;BnaA09g27780D;BnaA09g32960D;BnaA10g14110D;BnaA10g25490D;BnaAnng00090D;BnaAnng18430D;BnaAnng41010D;BnaC01g33270D;BnaC01g34620D;BnaC02g03280D;BnaC02g45660D;BnaC03g…
GO:0009651	response to salt stress	32	318	4.43653e-10	2.76015e-08	BnaA01g26030D;BnaA03g09920D;BnaA04g02800D;BnaA04g08270D;BnaA05g01990D;BnaA05g08660D;BnaA06g25060D;BnaA06g25550D;BnaA06g35120D;BnaA08g19150D;BnaA09g27780D;BnaA09g36180D;BnaA10g17240D;BnaA10g29280D;BnaC01g33270D;BnaC03g48070D;BnaC03g48520D;BnaC03g51040D;BnaC03g58080D;BnaC03g58590D;BnaC04g09800D;BnaC04g24800D;BnaC04g30430D;BnaC04g34500D;BnaC04g56800D;BnaC05g07900D;BnaC05g21480D;BnaC06g17940D;BnaC07g…
GO:0009416	response to light stimulus	51	703	6.20144e-10	3.72514e-08	BnaA01g24440D;BnaA02g26640D;BnaA02g33940D;BnaA03g09920D;BnaA03g36210D;BnaA04g23920D;BnaA05g00920D;BnaA05g11930D;BnaA06g09060D;BnaA06g25550D;BnaA06g33930D;BnaA07g03600D;BnaA07g07560D;BnaA07g20150D;BnaA07g31900D;BnaA08g00950D;BnaA08g22400D;BnaA09g05170D;BnaA09g27780D;BnaA09g30390D;BnaA09g39860D;BnaA09g41320D;BnaA10g21200D;BnaA10g29280D;BnaC01g02380D;BnaC01g43670D;BnaC02g02300D;BnaC02g02310D;BnaC02g…
GO:0071229	cellular response to acid chemical	45	577	6.79486e-10	3.94555e-08	BnaA01g27170D;BnaA02g15990D;BnaA03g17720D;BnaA04g08270D;BnaA04g21960D;BnaA05g02550D;BnaA05g08660D;BnaA05g22360D;BnaA06g13250D;BnaA06g35120D;BnaA06g40360D;BnaA07g30200D;BnaA07g31880D;BnaA08g17540D;BnaA08g19150D;BnaA08g22180D;BnaA08g23150D;BnaA09g23850D;BnaA09g26390D;BnaA09g36850D;BnaA10g17240D;BnaAnng41010D;BnaC01g34620D;BnaC02g45660D;BnaC03g73200D;BnaC04g09800D;BnaC04g30430D;BnaC04g34500D;BnaC04g…
GO:0031324	negative regulation of cellular metabolic process	53	757	9.98827e-10	5.61276e-08	BnaA01g26030D;BnaA01g27170D;BnaA02g15990D;BnaA03g17720D;BnaA03g47040D;BnaA04g21960D;BnaA05g22360D;BnaA05g35230D;BnaA06g13250D;BnaA06g25060D;BnaA06g30810D;BnaA06g40360D;BnaA07g31880D;BnaA08g17540D;BnaA08g18430D;BnaA08g22180D;BnaA08g23150D;BnaA09g09460D;BnaA09g23850D;BnaA09g26390D;BnaA09g27780D;BnaA09g32960D;BnaA09g39860D;BnaA10g14110D;BnaA10g25490D;BnaAnng00090D;BnaAnng18430D;BnaAnng41010D;BnaC01g…
GO:0080134	regulation of response to stress	40	484	1.15696e-09	6.29823e-08	BnaA01g27170D;BnaA02g15990D;BnaA03g09920D;BnaA03g47040D;BnaA04g08270D;BnaA05g18100D;BnaA05g22360D;BnaA05g31720D;BnaA06g13250D;BnaA06g30050D;BnaA06g35120D;BnaA07g30200D;BnaA07g31880D;BnaA08g17540D;BnaA08g18430D;BnaA08g19150D;BnaA08g22180D;BnaA08g23150D;BnaA09g26390D;BnaA10g29280D;BnaAnng41010D;BnaC01g34620D;BnaC02g45660D;BnaC03g73200D;BnaC04g30430D;BnaC04g34500D;BnaC05g07900D;BnaC05g14810D;BnaC05g…
GO:0009314	response to radiation	51	722	1.53896e-09	8.12382e-08	BnaA01g24440D;BnaA02g26640D;BnaA02g33940D;BnaA03g09920D;BnaA03g36210D;BnaA04g23920D;BnaA05g00920D;BnaA05g11930D;BnaA06g09060D;BnaA06g25550D;BnaA06g33930D;BnaA07g03600D;BnaA07g07560D;BnaA07g20150D;BnaA07g31900D;BnaA08g00950D;BnaA08g22400D;BnaA09g05170D;BnaA09g27780D;BnaA09g30390D;BnaA09g39860D;BnaA09g41320D;BnaA10g21200D;BnaA10g29280D;BnaC01g02380D;BnaC01g43670D;BnaC02g02300D;BnaC02g02310D;BnaC02g…
GO:0006950	response to stress	154	3461	2.4733e-09	1.2672e-07	BnaA01g15310D;BnaA01g20660D;BnaA01g22680D;BnaA01g24440D;BnaA01g26030D;BnaA01g27170D;BnaA02g07470D;BnaA02g15230D;BnaA02g15990D;BnaA03g09920D;BnaA03g11410D;BnaA03g18910D;BnaA03g47040D;BnaA03g51760D;BnaA03g53180D;BnaA03g56550D;BnaA03g60240D;BnaA04g02800D;BnaA04g04450D;BnaA04g08270D;BnaA04g10260D;BnaA04g19600D;BnaA04g23920D;BnaA04g25190D;BnaA05g01330D;BnaA05g01990D;BnaA05g05590D;BnaA05g08660D;BnaA05g…
GO:0010446	response to alkaline pH	7	11	3.72501e-09	1.75378e-07	BnaA06g13250D;BnaA07g31880D;BnaA08g22180D;BnaC05g14810D;BnaC06g22690D;BnaC06g35750D;BnaC08g18640D
GO:0071469	cellular response to alkaline pH	7	11	3.72501e-09	1.75378e-07	BnaA06g13250D;BnaA07g31880D;BnaA08g22180D;BnaC05g14810D;BnaC06g22690D;BnaC06g35750D;BnaC08g18640D
GO:1900067	regulation of cellular response to alkaline pH	7	11	3.72501e-09	1.75378e-07	BnaA06g13250D;BnaA07g31880D;BnaA08g22180D;BnaC05g14810D;BnaC06g22690D;BnaC06g35750D;BnaC08g18640D
GO:0009755	hormone-mediated signaling pathway	62	997	3.88689e-09	1.78183e-07	BnaA01g09700D;BnaA01g24190D;BnaA01g27170D;BnaA02g01100D;BnaA02g14570D;BnaA02g15990D;BnaA03g03760D;BnaA03g17720D;BnaA04g08270D;BnaA04g20290D;BnaA04g21960D;BnaA05g02550D;BnaA05g08660D;BnaA05g22360D;BnaA06g13250D;BnaA06g35120D;BnaA06g40360D;BnaA07g23670D;BnaA07g28990D;BnaA07g30200D;BnaA07g31880D;BnaA07g33970D;BnaA08g17540D;BnaA08g19150D;BnaA08g22180D;BnaA08g23150D;BnaA09g04600D;BnaA09g26390D;BnaA09g…
GO:0009867	jasmonic acid mediated signaling pathway	24	218	1.15876e-08	5.17577e-07	BnaA01g27170D;BnaA02g15990D;BnaA05g22360D;BnaA06g13250D;BnaA07g30200D;BnaA07g31880D;BnaA08g17540D;BnaA08g22180D;BnaA08g23150D;BnaA09g26390D;BnaA10g17240D;BnaAnng41010D;BnaC01g34620D;BnaC02g45660D;BnaC04g36140D;BnaC05g14810D;BnaC05g35610D;BnaC06g22690D;BnaC06g33640D;BnaC06g35750D;BnaC08g18640D;BnaC08g37780D;BnaC08g48340D;BnaCnng10860D
GO:0071395	cellular response to jasmonic acid stimulus	24	220	1.38613e-08	6.03658e-07	BnaA01g27170D;BnaA02g15990D;BnaA05g22360D;BnaA06g13250D;BnaA07g30200D;BnaA07g31880D;BnaA08g17540D;BnaA08g22180D;BnaA08g23150D;BnaA09g26390D;BnaA10g17240D;BnaAnng41010D;BnaC01g34620D;BnaC02g45660D;BnaC04g36140D;BnaC05g14810D;BnaC05g35610D;BnaC06g22690D;BnaC06g33640D;BnaC06g35750D;BnaC08g18640D;BnaC08g37780D;BnaC08g48340D;BnaCnng10860D
GO:0048523	negative regulation of cellular process	70	1230	1.42695e-08	6.06281e-07	BnaA01g26030D;BnaA01g27170D;BnaA02g15990D;BnaA03g17720D;BnaA03g47040D;BnaA04g21960D;BnaA05g02550D;BnaA05g18100D;BnaA05g22360D;BnaA05g28330D;BnaA05g35230D;BnaA06g13250D;BnaA06g25060D;BnaA06g30810D;BnaA06g40360D;BnaA07g31880D;BnaA08g17540D;BnaA08g18430D;BnaA08g22180D;BnaA08g23150D;BnaA09g04600D;BnaA09g09460D;BnaA09g23850D;BnaA09g26390D;BnaA09g27780D;BnaA09g32960D;BnaA09g36850D;BnaA09g39860D;BnaA10g…
GO:0009644	response to high light intensity	14	75	1.71085e-08	7.05249e-07	BnaA01g24440D;BnaA03g09920D;BnaA04g23920D;BnaA06g25550D;BnaA08g00950D;BnaA09g27780D;BnaA10g29280D;BnaC03g48070D;BnaC03g58080D;BnaC03g78270D;BnaC04g47680D;BnaC05g21480D;BnaC07g11700D;BnaC09g33600D
GO:0006970	response to osmotic stress	33	389	1.74086e-08	7.05249e-07	BnaA01g26030D;BnaA03g09920D;BnaA04g02800D;BnaA04g08270D;BnaA05g01990D;BnaA05g08660D;BnaA06g25060D;BnaA06g25550D;BnaA06g35120D;BnaA08g19150D;BnaA09g27780D;BnaA09g36180D;BnaA10g17240D;BnaA10g29280D;BnaC01g33270D;BnaC03g48070D;BnaC03g48520D;BnaC03g51040D;BnaC03g58080D;BnaC03g58590D;BnaC04g09800D;BnaC04g24800D;BnaC04g30430D;BnaC04g34500D;BnaC04g35560D;BnaC04g56800D;BnaC05g07900D;BnaC05g21480D;BnaC06g…
GO:0009753	response to jasmonic acid	27	277	1.98431e-08	7.85606e-07	BnaA01g27170D;BnaA02g15990D;BnaA05g22360D;BnaA06g13250D;BnaA07g30200D;BnaA07g31880D;BnaA08g17540D;BnaA08g22180D;BnaA08g23150D;BnaA09g26390D;BnaA10g17240D;BnaAnng41010D;BnaC01g34620D;BnaC02g29610D;BnaC02g31070D;BnaC02g45660D;BnaC04g36140D;BnaC05g14810D;BnaC05g35610D;BnaC06g06830D;BnaC06g22690D;BnaC06g33640D;BnaC06g35750D;BnaC08g18640D;BnaC08g37780D;BnaC08g48340D;BnaCnng10860D
GO:1901701	cellular response to oxygen-containing compound	50	761	2.32546e-08	9.00211e-07	BnaA01g09700D;BnaA01g27170D;BnaA02g15990D;BnaA03g17720D;BnaA04g08270D;BnaA04g19600D;BnaA04g21960D;BnaA05g02550D;BnaA05g08660D;BnaA05g18100D;BnaA05g22360D;BnaA06g13250D;BnaA06g35120D;BnaA06g40360D;BnaA07g30200D;BnaA07g31880D;BnaA08g17540D;BnaA08g19150D;BnaA08g22180D;BnaA08g23150D;BnaA09g23850D;BnaA09g26390D;BnaA09g36850D;BnaA10g17240D;BnaAnng41010D;BnaC01g11380D;BnaC01g34620D;BnaC02g45660D;BnaC03g…
GO:0009310	amine catabolic process	8	20	3.21126e-08	1.19022e-06	BnaA03g56550D;BnaA05g05590D;BnaA09g35410D;BnaC03g06000D;BnaC03g22390D;BnaC04g53300D;BnaC04g56750D;BnaC08g26770D
GO:0042402	cellular biogenic amine catabolic process	8	20	3.21126e-08	1.19022e-06	BnaA03g56550D;BnaA05g05590D;BnaA09g35410D;BnaC03g06000D;BnaC03g22390D;BnaC04g53300D;BnaC04g56750D;BnaC08g26770D
GO:0071495	cellular response to endogenous stimulus	63	1087	4.00364e-08	1.45299e-06	BnaA01g09700D;BnaA01g24190D;BnaA01g27170D;BnaA02g01100D;BnaA02g14570D;BnaA02g15990D;BnaA03g03760D;BnaA03g17720D;BnaA04g08270D;BnaA04g19600D;BnaA04g20290D;BnaA04g21960D;BnaA05g02550D;BnaA05g08660D;BnaA05g22360D;BnaA06g13250D;BnaA06g35120D;BnaA06g40360D;BnaA07g23670D;BnaA07g28990D;BnaA07g30200D;BnaA07g31880D;BnaA07g33970D;BnaA08g17540D;BnaA08g19150D;BnaA08g22180D;BnaA08g23150D;BnaA09g04600D;BnaA09g…
GO:0032870	cellular response to hormone stimulus	62	1063	4.10329e-08	1.45876e-06	BnaA01g09700D;BnaA01g24190D;BnaA01g27170D;BnaA02g01100D;BnaA02g14570D;BnaA02g15990D;BnaA03g03760D;BnaA03g17720D;BnaA04g08270D;BnaA04g20290D;BnaA04g21960D;BnaA05g02550D;BnaA05g08660D;BnaA05g22360D;BnaA06g13250D;BnaA06g35120D;BnaA06g40360D;BnaA07g23670D;BnaA07g28990D;BnaA07g30200D;BnaA07g31880D;BnaA07g33970D;BnaA08g17540D;BnaA08g19150D;BnaA08g22180D;BnaA08g23150D;BnaA09g04600D;BnaA09g26390D;BnaA09g…
GO:0019441	tryptophan catabolic process to kynurenine	7	15	6.58929e-08	2.20741e-06	BnaA03g56550D;BnaA05g05590D;BnaA09g35410D;BnaC03g22390D;BnaC04g53300D;BnaC04g56750D;BnaC08g26770D
GO:0070189	kynurenine metabolic process	7	15	6.58929e-08	2.20741e-06	BnaA03g56550D;BnaA05g05590D;BnaA09g35410D;BnaC03g22390D;BnaC04g53300D;BnaC04g56750D;BnaC08g26770D
GO:0071467	cellular response to pH	7	15	6.58929e-08	2.20741e-06	BnaA06g13250D;BnaA07g31880D;BnaA08g22180D;BnaC05g14810D;BnaC06g22690D;BnaC06g35750D;BnaC08g18640D
GO:0009642	response to light intensity	17	127	9.17124e-08	3.0144e-06	BnaA01g24440D;BnaA03g09920D;BnaA04g23920D;BnaA06g25550D;BnaA08g00950D;BnaA09g05170D;BnaA09g27780D;BnaA10g29280D;BnaC03g48070D;BnaC03g58080D;BnaC03g73200D;BnaC03g78270D;BnaC04g47680D;BnaC05g21480D;BnaC07g11700D;BnaC09g04740D;BnaC09g33600D
GO:0009638	phototropism	9	31	1.09854e-07	3.49396e-06	BnaA02g26640D;BnaA05g11930D;BnaA06g09060D;BnaA06g33930D;BnaA08g22400D;BnaC05g10510D;BnaC07g22010D;BnaC08g18330D;BnaCnng39440D
GO:0006569	tryptophan catabolic process	7	16	1.14326e-07	3.49396e-06	BnaA03g56550D;BnaA05g05590D;BnaA09g35410D;BnaC03g22390D;BnaC04g53300D;BnaC04g56750D;BnaC08g26770D
GO:0042436	indole-containing compound catabolic process	7	16	1.14326e-07	3.49396e-06	BnaA03g56550D;BnaA05g05590D;BnaA09g35410D;BnaC03g22390D;BnaC04g53300D;BnaC04g56750D;BnaC08g26770D
GO:0046218	indolalkylamine catabolic process	7	16	1.14326e-07	3.49396e-06	BnaA03g56550D;BnaA05g05590D;BnaA09g35410D;BnaC03g22390D;BnaC04g53300D;BnaC04g56750D;BnaC08g26770D
GO:1903506	regulation of nucleic acid-templated transcription	164	3990	1.53909e-07	4.49678e-06	BnaA01g01370D;BnaA01g15350D;BnaA01g16400D;BnaA01g17860D;BnaA01g19680D;BnaA01g19870D;BnaA01g24190D;BnaA01g24830D;BnaA01g26030D;BnaA01g27170D;BnaA02g15990D;BnaA03g08510D;BnaA03g18910D;BnaA03g39450D;BnaA03g47040D;BnaA03g48570D;BnaA03g52940D;BnaA03g53460D;BnaA03g54270D;BnaA03g54290D;BnaA04g09490D;BnaA04g19530D;BnaA05g00920D;BnaA05g01190D;BnaA05g01330D;BnaA05g01990D;BnaA05g02550D;BnaA05g03380D;BnaA05g…
GO:2001141	regulation of RNA biosynthetic process	164	3990	1.53909e-07	4.49678e-06	BnaA01g01370D;BnaA01g15350D;BnaA01g16400D;BnaA01g17860D;BnaA01g19680D;BnaA01g19870D;BnaA01g24190D;BnaA01g24830D;BnaA01g26030D;BnaA01g27170D;BnaA02g15990D;BnaA03g08510D;BnaA03g18910D;BnaA03g39450D;BnaA03g47040D;BnaA03g48570D;BnaA03g52940D;BnaA03g53460D;BnaA03g54270D;BnaA03g54290D;BnaA04g09490D;BnaA04g19530D;BnaA05g00920D;BnaA05g01190D;BnaA05g01330D;BnaA05g01990D;BnaA05g02550D;BnaA05g03380D;BnaA05g…
GO:0042493	response to drug	27	306	1.54883e-07	4.49678e-06	BnaA01g15310D;BnaA01g19870D;BnaA01g26030D;BnaA03g18910D;BnaA03g28150D;BnaA06g25060D;BnaA08g00950D;BnaA09g21800D;BnaA09g27780D;BnaA10g17240D;BnaA10g25850D;BnaC01g24660D;BnaC01g33270D;BnaC02g02300D;BnaC02g02310D;BnaC02g26910D;BnaC02g36700D;BnaC03g36940D;BnaC03g48520D;BnaC03g58080D;BnaC03g73200D;BnaC03g78270D;BnaC04g54520D;BnaC05g21480D;BnaC07g11700D;BnaC09g24000D;BnaC09g34760D
GO:0007165	signal transduction	126	2864	1.66472e-07	4.75399e-06	BnaA01g09700D;BnaA01g19210D;BnaA01g24190D;BnaA01g24300D;BnaA01g27170D;BnaA01g33750D;BnaA02g01100D;BnaA02g14570D;BnaA02g15990D;BnaA02g24500D;BnaA02g29910D;BnaA02g32550D;BnaA03g03760D;BnaA03g03830D;BnaA03g10160D;BnaA03g17720D;BnaA03g40160D;BnaA03g40850D;BnaA03g54270D;BnaA03g56180D;BnaA04g08270D;BnaA04g11170D;BnaA04g20290D;BnaA04g21960D;BnaA05g00920D;BnaA05g02520D;BnaA05g02550D;BnaA05g08660D;BnaA05g…
GO:0042538	hyperosmotic salinity response	9	33	1.99935e-07	5.52348e-06	BnaA01g26030D;BnaA03g09920D;BnaA05g01990D;BnaA06g25060D;BnaA10g17240D;BnaA10g29280D;BnaC01g33270D;BnaC03g48520D;BnaC09g33600D
GO:0010243	response to organonitrogen compound	22	217	2.01842e-07	5.52348e-06	BnaA01g15310D;BnaA01g19870D;BnaA01g26030D;BnaA03g09250D;BnaA03g18910D;BnaA03g28150D;BnaA04g19600D;BnaA06g25060D;BnaA08g18790D;BnaA09g21800D;BnaA09g27780D;BnaA09g49380D;BnaA10g25850D;BnaC01g24660D;BnaC01g33270D;BnaC03g48520D;BnaC03g58080D;BnaC05g07900D;BnaC05g21480D;BnaC07g11700D;BnaC09g24000D;BnaC09g34760D
GO:0048583	regulation of response to stimulus	59	1037	2.02929e-07	5.52348e-06	BnaA01g27170D;BnaA02g15990D;BnaA03g09920D;BnaA03g36210D;BnaA03g47040D;BnaA04g08270D;BnaA05g02550D;BnaA05g18100D;BnaA05g22360D;BnaA05g31720D;BnaA06g13250D;BnaA06g30050D;BnaA06g35120D;BnaA07g03600D;BnaA07g30200D;BnaA07g31880D;BnaA08g17540D;BnaA08g18430D;BnaA08g19150D;BnaA08g22180D;BnaA08g23150D;BnaA09g03100D;BnaA09g04600D;BnaA09g26390D;BnaA09g30390D;BnaA09g36850D;BnaA10g17240D;BnaA10g21200D;BnaA10g…
GO:0009637	response to blue light	13	79	2.60648e-07	6.98538e-06	BnaA01g24440D;BnaA02g26640D;BnaA05g11930D;BnaA06g09060D;BnaA06g33930D;BnaA07g31900D;BnaA08g22400D;BnaC05g10510D;BnaC05g18020D;BnaC06g35900D;BnaC07g22010D;BnaC08g18330D;BnaCnng39440D
GO:0007623	circadian rhythm	17	138	3.10806e-07	8.2034e-06	BnaA04g22640D;BnaA05g05560D;BnaA06g11730D;BnaA06g25550D;BnaA09g05170D;BnaA09g32650D;BnaAnng18540D;BnaAnng18550D;BnaC01g02380D;BnaC03g37520D;BnaC03g48070D;BnaC04g05320D;BnaC04g56730D;BnaC05g18020D;BnaC07g02620D;BnaC09g04740D;BnaC09g35410D
GO:0048511	rhythmic process	17	139	3.45069e-07	8.97179e-06	BnaA04g22640D;BnaA05g05560D;BnaA06g11730D;BnaA06g25550D;BnaA09g05170D;BnaA09g32650D;BnaAnng18540D;BnaAnng18550D;BnaC01g02380D;BnaC03g37520D;BnaC03g48070D;BnaC04g05320D;BnaC04g56730D;BnaC05g18020D;BnaC07g02620D;BnaC09g04740D;BnaC09g35410D
GO:0042537	benzene-containing compound metabolic process	12	69	4.02929e-07	1.02837e-05	BnaA03g56550D;BnaA05g05590D;BnaA05g28470D;BnaA07g07780D;BnaA08g17810D;BnaA09g35410D;BnaC03g22390D;BnaC03g58590D;BnaC03g59280D;BnaC04g53300D;BnaC04g56750D;BnaC08g26770D
GO:0051252	regulation of RNA metabolic process	166	4113	4.07332e-07	1.02837e-05	BnaA01g01370D;BnaA01g15350D;BnaA01g16400D;BnaA01g17860D;BnaA01g19680D;BnaA01g19870D;BnaA01g24190D;BnaA01g24830D;BnaA01g26030D;BnaA01g27170D;BnaA02g15990D;BnaA03g08510D;BnaA03g18910D;BnaA03g39450D;BnaA03g47040D;BnaA03g48570D;BnaA03g52940D;BnaA03g53460D;BnaA03g54270D;BnaA03g54290D;BnaA04g09490D;BnaA04g12350D;BnaA04g19530D;BnaA05g00920D;BnaA05g01190D;BnaA05g01330D;BnaA05g01990D;BnaA05g02550D;BnaA05g…
GO:0044700	single organism signaling	126	2918	4.50749e-07	1.12172e-05	BnaA01g09700D;BnaA01g19210D;BnaA01g24190D;BnaA01g24300D;BnaA01g27170D;BnaA01g33750D;BnaA02g01100D;BnaA02g14570D;BnaA02g15990D;BnaA02g24500D;BnaA02g29910D;BnaA02g32550D;BnaA03g03760D;BnaA03g03830D;BnaA03g10160D;BnaA03g17720D;BnaA03g40160D;BnaA03g40850D;BnaA03g54270D;BnaA03g56180D;BnaA04g08270D;BnaA04g11170D;BnaA04g20290D;BnaA04g21960D;BnaA05g00920D;BnaA05g02520D;BnaA05g02550D;BnaA05g08660D;BnaA05g…
GO:0023052	signaling	126	2920	4.67264e-07	1.14644e-05	BnaA01g09700D;BnaA01g19210D;BnaA01g24190D;BnaA01g24300D;BnaA01g27170D;BnaA01g33750D;BnaA02g01100D;BnaA02g14570D;BnaA02g15990D;BnaA02g24500D;BnaA02g29910D;BnaA02g32550D;BnaA03g03760D;BnaA03g03830D;BnaA03g10160D;BnaA03g17720D;BnaA03g40160D;BnaA03g40850D;BnaA03g54270D;BnaA03g56180D;BnaA04g08270D;BnaA04g11170D;BnaA04g20290D;BnaA04g21960D;BnaA05g00920D;BnaA05g02520D;BnaA05g02550D;BnaA05g08660D;BnaA05g…
GO:0006972	hyperosmotic response	9	38	7.46112e-07	1.80518e-05	BnaA01g26030D;BnaA03g09920D;BnaA05g01990D;BnaA06g25060D;BnaA10g17240D;BnaA10g29280D;BnaC01g33270D;BnaC03g48520D;BnaC09g33600D
GO:0050794	regulation of cellular process	292	8203	8.18214e-07	1.95251e-05	BnaA01g01370D;BnaA01g09700D;BnaA01g15350D;BnaA01g16400D;BnaA01g17860D;BnaA01g19210D;BnaA01g19680D;BnaA01g19870D;BnaA01g24190D;BnaA01g24300D;BnaA01g24440D;BnaA01g24830D;BnaA01g26030D;BnaA01g27170D;BnaA01g33750D;BnaA02g01100D;BnaA02g13370D;BnaA02g14570D;BnaA02g15990D;BnaA02g24500D;BnaA02g29910D;BnaA02g32550D;BnaA03g03760D;BnaA03g03830D;BnaA03g08510D;BnaA03g10160D;BnaA03g17720D;BnaA03g18910D;BnaA03g…
GO:0009892	negative regulation of metabolic process	56	1007	8.4949e-07	1.99974e-05	BnaA01g26030D;BnaA01g27170D;BnaA02g15990D;BnaA03g17720D;BnaA03g47040D;BnaA04g21960D;BnaA05g01330D;BnaA05g22360D;BnaA05g35230D;BnaA06g13250D;BnaA06g25060D;BnaA06g30810D;BnaA06g40360D;BnaA07g31880D;BnaA08g17540D;BnaA08g18430D;BnaA08g22180D;BnaA08g23150D;BnaA09g09460D;BnaA09g23850D;BnaA09g26390D;BnaA09g27780D;BnaA09g32960D;BnaA09g39860D;BnaA09g54760D;BnaA10g14110D;BnaA10g25490D;BnaAnng00090D;BnaAnng…
GO:0050789	regulation of biological process	320	9217	1.86795e-06	4.29694e-05	BnaA01g01370D;BnaA01g09700D;BnaA01g15350D;BnaA01g16400D;BnaA01g17860D;BnaA01g19210D;BnaA01g19680D;BnaA01g19870D;BnaA01g24190D;BnaA01g24300D;BnaA01g24440D;BnaA01g24830D;BnaA01g26030D;BnaA01g27170D;BnaA01g33750D;BnaA02g01100D;BnaA02g13370D;BnaA02g14570D;BnaA02g15990D;BnaA02g24500D;BnaA02g29910D;BnaA02g32550D;BnaA03g03760D;BnaA03g03830D;BnaA03g08510D;BnaA03g09920D;BnaA03g10160D;BnaA03g17720D;BnaA03g…
GO:0010117	photoprotection	5	9	1.87467e-06	4.29694e-05	BnaA01g24440D;BnaA09g27780D;BnaC03g58080D;BnaC05g21480D;BnaC07g11700D
GO:0019219	regulation of nucleobase-containing compound metabolic process	168	4281	1.9383e-06	4.38508e-05	BnaA01g01370D;BnaA01g15350D;BnaA01g16400D;BnaA01g17860D;BnaA01g19680D;BnaA01g19870D;BnaA01g24190D;BnaA01g24830D;BnaA01g26030D;BnaA01g27170D;BnaA02g15990D;BnaA03g08510D;BnaA03g18910D;BnaA03g39450D;BnaA03g47040D;BnaA03g48570D;BnaA03g52940D;BnaA03g53460D;BnaA03g54270D;BnaA03g54290D;BnaA04g09490D;BnaA04g12350D;BnaA04g19530D;BnaA05g00920D;BnaA05g01190D;BnaA05g01330D;BnaA05g01990D;BnaA05g02550D;BnaA05g…
GO:0010605	negative regulation of macromolecule metabolic process	51	908	1.97682e-06	4.40623e-05	BnaA01g26030D;BnaA01g27170D;BnaA02g15990D;BnaA03g17720D;BnaA03g47040D;BnaA04g21960D;BnaA05g01330D;BnaA05g22360D;BnaA05g35230D;BnaA06g13250D;BnaA06g25060D;BnaA06g30810D;BnaA06g40360D;BnaA07g31880D;BnaA08g17540D;BnaA08g18430D;BnaA08g22180D;BnaA08g23150D;BnaA09g09460D;BnaA09g23850D;BnaA09g26390D;BnaA09g27780D;BnaA09g32960D;BnaA10g14110D;BnaA10g25490D;BnaAnng00090D;BnaAnng18430D;BnaAnng41010D;BnaC01g…
GO:0065007	biological regulation	339	9866	1.99823e-06	4.40623e-05	BnaA01g01370D;BnaA01g09700D;BnaA01g15350D;BnaA01g16400D;BnaA01g17860D;BnaA01g19210D;BnaA01g19680D;BnaA01g19870D;BnaA01g24190D;BnaA01g24300D;BnaA01g24440D;BnaA01g24830D;BnaA01g26030D;BnaA01g27170D;BnaA01g33750D;BnaA02g01100D;BnaA02g13370D;BnaA02g14570D;BnaA02g15990D;BnaA02g24500D;BnaA02g27550D;BnaA02g29910D;BnaA02g32550D;BnaA03g03760D;BnaA03g03830D;BnaA03g08510D;BnaA03g09920D;BnaA03g10160D;BnaA03g…
GO:0009966	regulation of signal transduction	38	600	2.67747e-06	5.8302e-05	BnaA01g27170D;BnaA02g15990D;BnaA04g08270D;BnaA05g02550D;BnaA05g22360D;BnaA06g13250D;BnaA06g35120D;BnaA07g30200D;BnaA07g31880D;BnaA08g17540D;BnaA08g19150D;BnaA08g22180D;BnaA08g23150D;BnaA09g03100D;BnaA09g04600D;BnaA09g26390D;BnaA09g36850D;BnaA10g17240D;BnaAnng41010D;BnaC01g34620D;BnaC02g03290D;BnaC02g45660D;BnaC04g30430D;BnaC04g34500D;BnaC05g14810D;BnaC05g35610D;BnaC06g22690D;BnaC06g33640D;BnaC06g…
GO:0009409	response to cold	21	234	2.76445e-06	5.94528e-05	BnaA01g24440D;BnaA02g07470D;BnaA03g09920D;BnaA03g18910D;BnaA06g25060D;BnaA06g25550D;BnaA09g27780D;BnaA09g39860D;BnaA10g29280D;BnaC03g48070D;BnaC03g48520D;BnaC03g51040D;BnaC03g58080D;BnaC03g73200D;BnaC05g18020D;BnaC05g21480D;BnaC06g17940D;BnaC07g11700D;BnaC08g32210D;BnaC09g08130D;BnaC09g33600D
GO:0071310	cellular response to organic substance	64	1264	3.32959e-06	7.07335e-05	BnaA01g09700D;BnaA01g24190D;BnaA01g27170D;BnaA02g01100D;BnaA02g14570D;BnaA02g15990D;BnaA03g03760D;BnaA03g17720D;BnaA04g08270D;BnaA04g19600D;BnaA04g20290D;BnaA04g21960D;BnaA05g02550D;BnaA05g08660D;BnaA05g22360D;BnaA06g13250D;BnaA06g35120D;BnaA06g40360D;BnaA07g23670D;BnaA07g28990D;BnaA07g30200D;BnaA07g31880D;BnaA07g33970D;BnaA08g17540D;BnaA08g19150D;BnaA08g22180D;BnaA08g23150D;BnaA09g03100D;BnaA09g…
GO:0023051	regulation of signaling	38	610	3.9337e-06	8.25602e-05	BnaA01g27170D;BnaA02g15990D;BnaA04g08270D;BnaA05g02550D;BnaA05g22360D;BnaA06g13250D;BnaA06g35120D;BnaA07g30200D;BnaA07g31880D;BnaA08g17540D;BnaA08g19150D;BnaA08g22180D;BnaA08g23150D;BnaA09g03100D;BnaA09g04600D;BnaA09g26390D;BnaA09g36850D;BnaA10g17240D;BnaAnng41010D;BnaC01g34620D;BnaC02g03290D;BnaC02g45660D;BnaC04g30430D;BnaC04g34500D;BnaC05g14810D;BnaC05g35610D;BnaC06g22690D;BnaC06g33640D;BnaC06g…
GO:0007154	cell communication	139	3445	4.36013e-06	9.04209e-05	BnaA01g09700D;BnaA01g19210D;BnaA01g24190D;BnaA01g24300D;BnaA01g27170D;BnaA01g33750D;BnaA02g01100D;BnaA02g14570D;BnaA02g15990D;BnaA02g24500D;BnaA02g29910D;BnaA02g32550D;BnaA03g03760D;BnaA03g03830D;BnaA03g10160D;BnaA03g17720D;BnaA03g19850D;BnaA03g40160D;BnaA03g40850D;BnaA03g54270D;BnaA03g56180D;BnaA03g60620D;BnaA04g08270D;BnaA04g11170D;BnaA04g20290D;BnaA04g21960D;BnaA05g00920D;BnaA05g02520D;BnaA05g…
GO:0009889	regulation of biosynthetic process	170	4407	4.63631e-06	9.50171e-05	BnaA01g01370D;BnaA01g15350D;BnaA01g16400D;BnaA01g17860D;BnaA01g19680D;BnaA01g19870D;BnaA01g24190D;BnaA01g24440D;BnaA01g24830D;BnaA01g26030D;BnaA01g27170D;BnaA02g15990D;BnaA03g08510D;BnaA03g18910D;BnaA03g39450D;BnaA03g47040D;BnaA03g48570D;BnaA03g52940D;BnaA03g53460D;BnaA03g54270D;BnaA03g54290D;BnaA04g09490D;BnaA04g19530D;BnaA05g00920D;BnaA05g01190D;BnaA05g01330D;BnaA05g01990D;BnaA05g02550D;BnaA05g…
GO:0009074	aromatic amino acid family catabolic process	8	36	5.2013e-06	0.000105357	BnaA03g56550D;BnaA05g05590D;BnaA05g28470D;BnaA09g35410D;BnaC03g22390D;BnaC04g53300D;BnaC04g56750D;BnaC08g26770D
GO:0070887	cellular response to chemical stimulus	71	1478	5.98363e-06	0.000119065	BnaA01g09700D;BnaA01g24190D;BnaA01g27170D;BnaA02g01100D;BnaA02g14570D;BnaA02g15990D;BnaA03g03760D;BnaA03g17720D;BnaA04g08270D;BnaA04g19600D;BnaA04g20290D;BnaA04g21960D;BnaA05g02550D;BnaA05g08660D;BnaA05g18100D;BnaA05g22360D;BnaA06g13250D;BnaA06g35120D;BnaA06g40360D;BnaA07g23670D;BnaA07g28990D;BnaA07g30200D;BnaA07g31880D;BnaA07g33970D;BnaA08g17540D;BnaA08g19150D;BnaA08g22180D;BnaA08g23150D;BnaA09g…
GO:0051171	regulation of nitrogen compound metabolic process	181	4773	6.01475e-06	0.000119065	BnaA01g01370D;BnaA01g15350D;BnaA01g16400D;BnaA01g17860D;BnaA01g19680D;BnaA01g19870D;BnaA01g24190D;BnaA01g24440D;BnaA01g24830D;BnaA01g26030D;BnaA01g27170D;BnaA02g15990D;BnaA03g08510D;BnaA03g17720D;BnaA03g18910D;BnaA03g39450D;BnaA03g47040D;BnaA03g48570D;BnaA03g52940D;BnaA03g53460D;BnaA03g54270D;BnaA03g54290D;BnaA04g09490D;BnaA04g12350D;BnaA04g19530D;BnaA04g21960D;BnaA05g00920D;BnaA05g01190D;BnaA05g…
GO:0010556	regulation of macromolecule biosynthetic process	166	4306	6.39388e-06	0.000125148	BnaA01g01370D;BnaA01g15350D;BnaA01g16400D;BnaA01g17860D;BnaA01g19680D;BnaA01g19870D;BnaA01g24190D;BnaA01g24830D;BnaA01g26030D;BnaA01g27170D;BnaA02g15990D;BnaA03g08510D;BnaA03g18910D;BnaA03g39450D;BnaA03g47040D;BnaA03g48570D;BnaA03g52940D;BnaA03g53460D;BnaA03g54270D;BnaA03g54290D;BnaA04g09490D;BnaA04g19530D;BnaA05g00920D;BnaA05g01190D;BnaA05g01330D;BnaA05g01990D;BnaA05g02550D;BnaA05g03380D;BnaA05g…
GO:0031326	regulation of cellular biosynthetic process	168	4376	7.0465e-06	0.000136389	BnaA01g01370D;BnaA01g15350D;BnaA01g16400D;BnaA01g17860D;BnaA01g19680D;BnaA01g19870D;BnaA01g24190D;BnaA01g24440D;BnaA01g24830D;BnaA01g26030D;BnaA01g27170D;BnaA02g15990D;BnaA03g08510D;BnaA03g18910D;BnaA03g39450D;BnaA03g47040D;BnaA03g48570D;BnaA03g52940D;BnaA03g53460D;BnaA03g54270D;BnaA03g54290D;BnaA04g09490D;BnaA04g19530D;BnaA05g00920D;BnaA05g01190D;BnaA05g01330D;BnaA05g01990D;BnaA05g02550D;BnaA05g…
GO:0010646	regulation of cell communication	38	631	8.52185e-06	0.000163133	BnaA01g27170D;BnaA02g15990D;BnaA04g08270D;BnaA05g02550D;BnaA05g22360D;BnaA06g13250D;BnaA06g35120D;BnaA07g30200D;BnaA07g31880D;BnaA08g17540D;BnaA08g19150D;BnaA08g22180D;BnaA08g23150D;BnaA09g03100D;BnaA09g04600D;BnaA09g26390D;BnaA09g36850D;BnaA10g17240D;BnaAnng41010D;BnaC01g34620D;BnaC02g03290D;BnaC02g45660D;BnaC04g30430D;BnaC04g34500D;BnaC05g14810D;BnaC05g35610D;BnaC06g22690D;BnaC06g33640D;BnaC06g…
GO:0048519	negative regulation of biological process	75	1617	1.10453e-05	0.00020914	BnaA01g26030D;BnaA01g27170D;BnaA02g15990D;BnaA03g17720D;BnaA03g47040D;BnaA04g21960D;BnaA05g01330D;BnaA05g02550D;BnaA05g18100D;BnaA05g22360D;BnaA05g28330D;BnaA05g35230D;BnaA06g13250D;BnaA06g25060D;BnaA06g30810D;BnaA06g40360D;BnaA07g31880D;BnaA08g17540D;BnaA08g18430D;BnaA08g22180D;BnaA08g23150D;BnaA09g04600D;BnaA09g09460D;BnaA09g23850D;BnaA09g26390D;BnaA09g27780D;BnaA09g32960D;BnaA09g36850D;BnaA09g…
GO:0009268	response to pH	7	29	1.13767e-05	0.0002131	BnaA06g13250D;BnaA07g31880D;BnaA08g22180D;BnaC05g14810D;BnaC06g22690D;BnaC06g35750D;BnaC08g18640D
GO:0097659	nucleic acid-templated transcription	174	4624	1.48946e-05	0.000276025	BnaA01g01370D;BnaA01g09700D;BnaA01g15350D;BnaA01g16400D;BnaA01g17860D;BnaA01g19680D;BnaA01g19870D;BnaA01g24190D;BnaA01g24830D;BnaA01g26030D;BnaA01g27170D;BnaA02g15990D;BnaA03g08510D;BnaA03g18910D;BnaA03g39450D;BnaA03g47040D;BnaA03g48570D;BnaA03g52940D;BnaA03g53460D;BnaA03g54270D;BnaA03g54290D;BnaA04g09490D;BnaA04g19530D;BnaA05g00920D;BnaA05g01190D;BnaA05g01330D;BnaA05g01990D;BnaA05g02550D;BnaA05g…
GO:0032774	RNA biosynthetic process	174	4628	1.56455e-05	0.000286889	BnaA01g01370D;BnaA01g09700D;BnaA01g15350D;BnaA01g16400D;BnaA01g17860D;BnaA01g19680D;BnaA01g19870D;BnaA01g24190D;BnaA01g24830D;BnaA01g26030D;BnaA01g27170D;BnaA02g15990D;BnaA03g08510D;BnaA03g18910D;BnaA03g39450D;BnaA03g47040D;BnaA03g48570D;BnaA03g52940D;BnaA03g53460D;BnaA03g54270D;BnaA03g54290D;BnaA04g09490D;BnaA04g19530D;BnaA05g00920D;BnaA05g01190D;BnaA05g01330D;BnaA05g01990D;BnaA05g02550D;BnaA05g…
GO:0042752	regulation of circadian rhythm	10	68	1.75668e-05	0.000318765	BnaA04g22640D;BnaA05g05560D;BnaA06g11730D;BnaA09g05170D;BnaC04g05320D;BnaC04g56730D;BnaC05g18020D;BnaC07g02620D;BnaC09g04740D;BnaC09g35410D
GO:0031323	regulation of cellular metabolic process	189	5118	1.80581e-05	0.0003243	BnaA01g01370D;BnaA01g15350D;BnaA01g16400D;BnaA01g17860D;BnaA01g19680D;BnaA01g19870D;BnaA01g24190D;BnaA01g24440D;BnaA01g24830D;BnaA01g26030D;BnaA01g27170D;BnaA02g13370D;BnaA02g15990D;BnaA03g08510D;BnaA03g17720D;BnaA03g18910D;BnaA03g39450D;BnaA03g47040D;BnaA03g48570D;BnaA03g52940D;BnaA03g53460D;BnaA03g54270D;BnaA03g54290D;BnaA04g09490D;BnaA04g12350D;BnaA04g19530D;BnaA04g21960D;BnaA05g00920D;BnaA05g…
GO:0031407	oxylipin metabolic process	7	31	1.82617e-05	0.000324611	BnaA02g16020D;BnaA08g23120D;BnaA09g45010D;BnaC02g21440D;BnaC02g29610D;BnaC08g37760D;BnaC08g48320D
GO:0035264	multicellular organism growth	4	7	1.93297e-05	0.000340125	BnaA09g27780D;BnaC03g58080D;BnaC05g21480D;BnaC07g11700D
GO:0009605	response to external stimulus	62	1288	2.20514e-05	0.000384136	BnaA01g15310D;BnaA02g26640D;BnaA03g11410D;BnaA03g18910D;BnaA03g38920D;BnaA03g47040D;BnaA04g04450D;BnaA04g08270D;BnaA04g20290D;BnaA04g23920D;BnaA05g02310D;BnaA05g11930D;BnaA05g18100D;BnaA06g09060D;BnaA06g10010D;BnaA06g13250D;BnaA06g33930D;BnaA07g31880D;BnaA08g10520D;BnaA08g22180D;BnaA08g22400D;BnaA08g28060D;BnaA09g05170D;BnaA09g05420D;BnaA09g23770D;BnaA09g23850D;BnaA09g41320D;BnaA09g53400D;BnaA10g…
GO:1901698	response to nitrogen compound	23	314	2.70759e-05	0.000466992	BnaA01g15310D;BnaA01g19870D;BnaA01g26030D;BnaA03g09250D;BnaA03g18910D;BnaA03g28150D;BnaA04g19600D;BnaA06g25060D;BnaA08g18790D;BnaA09g21800D;BnaA09g27780D;BnaA09g49380D;BnaA10g25850D;BnaC01g24660D;BnaC01g33270D;BnaC03g48520D;BnaC03g58080D;BnaC05g07900D;BnaC05g21480D;BnaC07g11700D;BnaC09g24000D;BnaC09g34760D;NewGene_3676
GO:0009738	abscisic acid-activated signaling pathway	19	231	2.77642e-05	0.000474169	BnaA03g17720D;BnaA04g08270D;BnaA04g21960D;BnaA05g02550D;BnaA05g08660D;BnaA06g35120D;BnaA06g40360D;BnaA08g19150D;BnaA09g36850D;BnaC04g09800D;BnaC04g30430D;BnaC04g34500D;BnaC04g56560D;BnaC06g17940D;BnaC07g48760D;BnaC08g28530D;BnaC09g34350D;BnaCnng44070D;BnaCnng65400D
GO:1901002	positive regulation of response to salt stress	6	24	3.953e-05	0.000668557	BnaA03g09920D;BnaA04g08270D;BnaA10g29280D;BnaC04g30430D;BnaC04g34500D;BnaC09g33600D
GO:0009308	amine metabolic process	21	281	4.46149e-05	0.0007442	BnaA02g21420D;BnaA03g54620D;BnaA03g56550D;BnaA04g16350D;BnaA05g05590D;BnaA07g13770D;BnaA07g37740D;BnaA09g21320D;BnaA09g35410D;BnaA10g23180D;BnaC03g06000D;BnaC03g22390D;BnaC03g69740D;BnaC04g53300D;BnaC04g56750D;BnaC06g23520D;BnaC07g45790D;BnaC08g26770D;BnaC09g44680D;NewGene_11676;NewGene_6610
GO:0047484	regulation of response to osmotic stress	9	61	4.48571e-05	0.0007442	BnaA03g09920D;BnaA04g08270D;BnaA06g35120D;BnaA08g19150D;BnaA10g29280D;BnaC04g30430D;BnaC04g34500D;BnaC07g48760D;BnaC09g33600D
GO:0071214	cellular response to abiotic stimulus	15	164	5.70537e-05	0.000937618	BnaA01g24440D;BnaA05g00920D;BnaA06g13250D;BnaA07g31880D;BnaA07g31900D;BnaA08g22180D;BnaA09g23850D;BnaA09g41320D;BnaA10g21200D;BnaC03g73200D;BnaC05g14810D;BnaC06g22690D;BnaC06g35750D;BnaC06g35900D;BnaC08g18640D
GO:1901606	alpha-amino acid catabolic process	12	111	6.21969e-05	0.00101259	BnaA03g56550D;BnaA05g05590D;BnaA05g28470D;BnaA06g39660D;BnaA09g35410D;BnaAnng07910D;BnaC03g22390D;BnaC04g09770D;BnaC04g53300D;BnaC04g56750D;BnaC07g26120D;BnaC08g26770D
GO:0044036	cell wall macromolecule metabolic process	19	247	6.89439e-05	0.00111204	BnaA01g06750D;BnaA02g35250D;BnaA02g35330D;BnaA03g20310D;BnaA06g24680D;BnaA08g25690D;BnaA09g27690D;BnaC01g08110D;BnaC03g07110D;BnaC03g24290D;BnaC03g37600D;BnaC04g08400D;BnaC05g21570D;BnaC06g31320D;BnaC07g16140D;BnaC08g25210D;BnaC09g32750D;BnaCnng13310D;BnaCnng38050D
GO:0071215	cellular response to abscisic acid stimulus	19	248	7.27609e-05	0.00116284	BnaA03g17720D;BnaA04g08270D;BnaA04g21960D;BnaA05g02550D;BnaA05g08660D;BnaA06g35120D;BnaA06g40360D;BnaA08g19150D;BnaA09g36850D;BnaC04g09800D;BnaC04g30430D;BnaC04g34500D;BnaC04g56560D;BnaC06g17940D;BnaC07g48760D;BnaC08g28530D;BnaC09g34350D;BnaCnng44070D;BnaCnng65400D
GO:0031408	oxylipin biosynthetic process	6	28	0.00010064	0.00159377	BnaA02g16020D;BnaA08g23120D;BnaA09g45010D;BnaC02g21440D;BnaC08g37760D;BnaC08g48320D
GO:0010183	pollen tube guidance	4	10	0.000108478	0.00168723	BnaA03g38920D;BnaA06g10010D;BnaC03g45960D;BnaC05g11630D
GO:0050918	positive chemotaxis	4	10	0.000108478	0.00168723	BnaA03g38920D;BnaA06g10010D;BnaC03g45960D;BnaC05g11630D
GO:0006568	tryptophan metabolic process	7	41	0.000122647	0.00187413	BnaA03g56550D;BnaA05g05590D;BnaA09g35410D;BnaC03g22390D;BnaC04g53300D;BnaC04g56750D;BnaC08g26770D
GO:0006586	indolalkylamine metabolic process	7	41	0.000122647	0.00187413	BnaA03g56550D;BnaA05g05590D;BnaA09g35410D;BnaC03g22390D;BnaC04g53300D;BnaC04g56750D;BnaC08g26770D
GO:0009266	response to temperature stimulus	28	465	0.000126174	0.00191127	BnaA01g24440D;BnaA02g07470D;BnaA03g09920D;BnaA03g18910D;BnaA05g32290D;BnaA06g25060D;BnaA06g25550D;BnaA08g00950D;BnaA09g27780D;BnaA09g39860D;BnaA10g29280D;BnaC02g02300D;BnaC02g02310D;BnaC02g36700D;BnaC03g48070D;BnaC03g48520D;BnaC03g51040D;BnaC03g58080D;BnaC03g73200D;BnaC03g78270D;BnaC04g54520D;BnaC05g18020D;BnaC05g21480D;BnaC06g17940D;BnaC07g11700D;BnaC08g32210D;BnaC09g08130D;BnaC09g33600D
GO:0080167	response to karrikin	8	55	0.000131416	0.0019735	BnaA01g24440D;BnaA04g20290D;BnaAnng08160D;BnaC02g15670D;BnaC03g61390D;BnaC05g07900D;BnaC05g18020D;BnaCnng35280D
GO:0042542	response to hydrogen peroxide	9	71	0.000150485	0.00224056	BnaA06g14510D;BnaA08g00950D;BnaC02g02300D;BnaC02g02310D;BnaC02g36700D;BnaC03g73200D;BnaC03g78270D;BnaC04g54520D;BnaC05g18020D
GO:0009063	cellular amino acid catabolic process	12	122	0.000155136	0.00229023	BnaA03g56550D;BnaA05g05590D;BnaA05g28470D;BnaA06g39660D;BnaA09g35410D;BnaAnng07910D;BnaC03g22390D;BnaC04g09770D;BnaC04g53300D;BnaC04g56750D;BnaC07g26120D;BnaC08g26770D
GO:1901565	organonitrogen compound catabolic process	42	829	0.000157727	0.00230891	BnaA02g29990D;BnaA03g20310D;BnaA03g23280D;BnaA03g56550D;BnaA05g05590D;BnaA05g28470D;BnaA06g35120D;BnaA06g39660D;BnaA07g06150D;BnaA07g12810D;BnaA08g00310D;BnaA08g19150D;BnaA09g04600D;BnaA09g21800D;BnaA09g27040D;BnaA09g35410D;BnaAnng07910D;BnaAnng38540D;BnaC01g00520D;BnaC01g00540D;BnaC02g31070D;BnaC02g38400D;BnaC03g06000D;BnaC03g22390D;BnaC03g24290D;BnaC03g27520D;BnaC03g37600D;BnaC03g72930D;BnaC04g…
GO:0042753	positive regulation of circadian rhythm	5	20	0.000178823	0.00259591	BnaA04g22640D;BnaA05g05560D;BnaA06g11730D;BnaC04g05320D;BnaC04g56730D
GO:0010383	cell wall polysaccharide metabolic process	15	183	0.000195134	0.00280929	BnaA01g06750D;BnaA02g35250D;BnaA02g35330D;BnaA06g24680D;BnaA08g25690D;BnaA09g27690D;BnaC01g08110D;BnaC03g07110D;BnaC04g08400D;BnaC05g21570D;BnaC06g31320D;BnaC07g16140D;BnaC09g32750D;BnaCnng13310D;BnaCnng38050D
GO:0009606	tropism	15	184	0.000207107	0.00295721	BnaA02g26640D;BnaA04g20290D;BnaA05g02310D;BnaA05g11930D;BnaA06g09060D;BnaA06g33930D;BnaA08g22400D;BnaA09g05420D;BnaA09g53400D;BnaC04g02000D;BnaC05g10510D;BnaC05g20810D;BnaC07g22010D;BnaC08g18330D;BnaCnng39440D
GO:0080090	regulation of primary metabolic process	181	5089	0.000216967	0.00307282	BnaA01g01370D;BnaA01g15350D;BnaA01g16400D;BnaA01g17860D;BnaA01g19680D;BnaA01g19870D;BnaA01g24190D;BnaA01g24830D;BnaA01g26030D;BnaA01g27170D;BnaA02g15990D;BnaA03g08510D;BnaA03g17720D;BnaA03g18910D;BnaA03g39450D;BnaA03g47040D;BnaA03g48570D;BnaA03g52940D;BnaA03g53460D;BnaA03g54270D;BnaA03g54290D;BnaA04g09490D;BnaA04g12350D;BnaA04g19530D;BnaA04g21960D;BnaA05g00920D;BnaA05g01190D;BnaA05g01330D;BnaA05g…
GO:0009607	response to biotic stimulus	40	792	0.000238697	0.00335331	BnaA01g15310D;BnaA01g22680D;BnaA03g11410D;BnaA03g18910D;BnaA03g47040D;BnaA03g60240D;BnaA04g04450D;BnaA04g08270D;BnaA04g23920D;BnaA05g18100D;BnaA06g13250D;BnaA07g31880D;BnaA08g10520D;BnaA08g22180D;BnaA09g23770D;BnaA10g13130D;BnaAnng00150D;BnaAnng06850D;BnaC01g29530D;BnaC02g29610D;BnaC02g31070D;BnaC02g42100D;BnaC03g36940D;BnaC03g73200D;BnaC04g15350D;BnaC04g30430D;BnaC04g34500D;BnaC04g45500D;BnaC04g…
GO:0045892	negative regulation of transcription, DNA-templated	24	387	0.000242428	0.00337848	BnaA01g26030D;BnaA03g47040D;BnaA05g35230D;BnaA06g25060D;BnaA06g30810D;BnaA08g18430D;BnaA09g09460D;BnaA09g23850D;BnaA09g27780D;BnaA09g32960D;BnaA10g14110D;BnaA10g25490D;BnaAnng00090D;BnaAnng18430D;BnaC01g33270D;BnaC02g03280D;BnaC03g48520D;BnaC03g51040D;BnaC03g58080D;BnaC04g12630D;BnaC05g21480D;BnaC05g37880D;BnaC07g11700D;BnaC09g50810D
GO:0010410	hemicellulose metabolic process	14	167	0.000249868	0.00345453	BnaA01g06750D;BnaA02g35250D;BnaA02g35330D;BnaA06g24680D;BnaA08g25690D;BnaA09g27690D;BnaC01g08110D;BnaC04g08400D;BnaC05g21570D;BnaC06g31320D;BnaC07g16140D;BnaC09g32750D;BnaCnng13310D;BnaCnng38050D
GO:0010411	xyloglucan metabolic process	11	111	0.000270247	0.00370685	BnaA01g06750D;BnaA02g35250D;BnaA02g35330D;BnaA06g24680D;BnaA08g25690D;BnaC01g08110D;BnaC04g08400D;BnaC06g31320D;BnaC09g32750D;BnaCnng13310D;BnaCnng38050D
GO:1902882	regulation of response to oxidative stress	5	22	0.000290057	0.00394749	BnaA03g09920D;BnaA05g18100D;BnaA10g29280D;BnaC05g28510D;BnaC09g33600D
GO:1901362	organic cyclic compound biosynthetic process	202	5815	0.000313095	0.004228	BnaA01g01370D;BnaA01g09700D;BnaA01g15350D;BnaA01g15630D;BnaA01g16400D;BnaA01g17860D;BnaA01g19680D;BnaA01g19870D;BnaA01g24190D;BnaA01g24440D;BnaA01g24830D;BnaA01g26030D;BnaA01g27170D;BnaA02g05780D;BnaA02g15990D;BnaA03g08510D;BnaA03g18910D;BnaA03g39450D;BnaA03g47040D;BnaA03g48570D;BnaA03g52940D;BnaA03g53460D;BnaA03g54270D;BnaA03g54290D;BnaA04g09490D;BnaA04g19530D;BnaA04g29330D;BnaA05g00920D;BnaA05g…
GO:0006355	regulation of transcription, DNA-templated	144	3940	0.000344892	0.00459469	BnaA01g01370D;BnaA01g15350D;BnaA01g16400D;BnaA01g17860D;BnaA01g19680D;BnaA01g19870D;BnaA01g24190D;BnaA01g24830D;BnaA01g26030D;BnaA03g08510D;BnaA03g18910D;BnaA03g39450D;BnaA03g47040D;BnaA03g48570D;BnaA03g52940D;BnaA03g53460D;BnaA03g54270D;BnaA03g54290D;BnaA04g09490D;BnaA04g19530D;BnaA05g00920D;BnaA05g01190D;BnaA05g01330D;BnaA05g01990D;BnaA05g02550D;BnaA05g03380D;BnaA05g15330D;BnaA05g20480D;BnaA05g…
GO:0010337	regulation of salicylic acid metabolic process	4	13	0.000345525	0.00459469	BnaA07g07780D;BnaA08g17810D;BnaC03g58590D;BnaC03g59280D
GO:0000302	response to reactive oxygen species	13	154	0.000383966	0.00506719	BnaA05g18100D;BnaA06g14510D;BnaA08g00950D;BnaC02g02300D;BnaC02g02310D;BnaC02g36700D;BnaC03g36940D;BnaC03g73200D;BnaC03g78270D;BnaC04g54520D;BnaC05g18020D;BnaC05g28510D;BnaC09g16820D
GO:0030644	cellular chloride ion homeostasis	3	6	0.000400744	0.00520967	BnaA03g09920D;BnaA10g29280D;BnaC09g33600D
GO:1901562	response to paraquat	3	6	0.000400744	0.00520967	BnaA03g09920D;BnaA10g29280D;BnaC09g33600D
GO:0019438	aromatic compound biosynthetic process	195	5616	0.000419348	0.00541114	BnaA01g01370D;BnaA01g09700D;BnaA01g15350D;BnaA01g15630D;BnaA01g16400D;BnaA01g17860D;BnaA01g19680D;BnaA01g19870D;BnaA01g24190D;BnaA01g24440D;BnaA01g24830D;BnaA01g26030D;BnaA01g27170D;BnaA02g05780D;BnaA02g15990D;BnaA03g08510D;BnaA03g18910D;BnaA03g39450D;BnaA03g47040D;BnaA03g48570D;BnaA03g52940D;BnaA03g53460D;BnaA03g54270D;BnaA03g54290D;BnaA04g09490D;BnaA04g19530D;BnaA04g29330D;BnaA05g00920D;BnaA05g…
GO:0006869	lipid transport	19	287	0.000471276	0.0060365	BnaA01g29290D;BnaA02g16390D;BnaA02g27550D;BnaA04g22080D;BnaA07g27250D;BnaA09g46440D;BnaA10g25990D;BnaAnng11140D;BnaC01g36720D;BnaC02g10060D;BnaC04g45500D;BnaC04g45800D;BnaC06g27820D;BnaC07g11810D;BnaC08g40500D;BnaCnng10250D;BnaCnng42980D;BnaCnng42990D;BnaCnng50280D
GO:0034654	nucleobase-containing compound biosynthetic process	182	5211	0.000515728	0.00655764	BnaA01g01370D;BnaA01g09700D;BnaA01g15350D;BnaA01g15630D;BnaA01g16400D;BnaA01g17860D;BnaA01g19680D;BnaA01g19870D;BnaA01g24190D;BnaA01g24830D;BnaA01g26030D;BnaA01g27170D;BnaA02g15990D;BnaA03g08510D;BnaA03g18910D;BnaA03g39450D;BnaA03g47040D;BnaA03g48570D;BnaA03g52940D;BnaA03g53460D;BnaA03g54270D;BnaA03g54290D;BnaA04g09490D;BnaA04g19530D;BnaA05g00920D;BnaA05g01190D;BnaA05g01330D;BnaA05g01990D;BnaA05g…
GO:0051716	cellular response to stimulus	152	4240	0.000543487	0.00686054	BnaA01g09700D;BnaA01g19210D;BnaA01g24190D;BnaA01g24300D;BnaA01g24440D;BnaA01g27170D;BnaA01g33750D;BnaA02g01100D;BnaA02g14570D;BnaA02g15990D;BnaA02g24500D;BnaA02g29910D;BnaA02g32550D;BnaA03g03760D;BnaA03g03830D;BnaA03g10160D;BnaA03g17720D;BnaA03g40160D;BnaA03g40850D;BnaA03g47040D;BnaA03g54270D;BnaA03g56180D;BnaA04g08270D;BnaA04g11170D;BnaA04g19600D;BnaA04g20290D;BnaA04g21960D;BnaA05g00920D;BnaA05g…
GO:0006560	proline metabolic process	6	38	0.000582394	0.00729878	BnaA05g05760D;BnaA06g39660D;BnaAnng07910D;BnaC04g05620D;BnaC04g46630D;BnaC07g26120D
GO:0018130	heterocycle biosynthetic process	194	5622	0.000596952	0.0073989	BnaA01g01370D;BnaA01g09700D;BnaA01g15350D;BnaA01g15630D;BnaA01g16400D;BnaA01g17860D;BnaA01g19680D;BnaA01g19870D;BnaA01g24190D;BnaA01g24440D;BnaA01g24830D;BnaA01g26030D;BnaA01g27170D;BnaA02g15990D;BnaA03g08510D;BnaA03g18910D;BnaA03g39450D;BnaA03g47040D;BnaA03g48570D;BnaA03g52940D;BnaA03g53460D;BnaA03g54270D;BnaA03g54290D;BnaA04g09490D;BnaA04g19530D;BnaA04g29330D;BnaA05g00920D;BnaA05g01190D;BnaA05g…
GO:0010876	lipid localization	20	316	0.000598878	0.0073989	BnaA01g29290D;BnaA02g16390D;BnaA02g27550D;BnaA04g22080D;BnaA05g31720D;BnaA07g27250D;BnaA09g46440D;BnaA10g25990D;BnaAnng11140D;BnaC01g36720D;BnaC02g10060D;BnaC04g45500D;BnaC04g45800D;BnaC06g27820D;BnaC07g11810D;BnaC08g40500D;BnaCnng10250D;BnaCnng42980D;BnaCnng42990D;BnaCnng50280D
GO:0042742	defense response to bacterium	20	317	0.000622955	0.00752917	BnaA01g15310D;BnaA04g08270D;BnaA06g13250D;BnaA07g31880D;BnaA08g10520D;BnaA08g22180D;BnaA09g23770D;BnaA10g13130D;BnaAnng00150D;BnaC02g31070D;BnaC03g73200D;BnaC04g15350D;BnaC04g30430D;BnaC04g34500D;BnaC05g14810D;BnaC05g25290D;BnaC06g06830D;BnaC06g22690D;BnaC06g35750D;BnaC08g18640D
GO:0042430	indole-containing compound metabolic process	7	53	0.00063031	0.00752917	BnaA03g56550D;BnaA05g05590D;BnaA09g35410D;BnaC03g22390D;BnaC04g53300D;BnaC04g56750D;BnaC08g26770D
GO:0019253	reductive pentose-phosphate cycle	4	15	0.000631033	0.00752917	BnaA09g39860D;BnaC01g27980D;BnaC08g32210D;BnaC09g27610D
GO:0019685	photosynthesis, dark reaction	4	15	0.000631033	0.00752917	BnaA09g39860D;BnaC01g27980D;BnaC08g32210D;BnaC09g27610D
GO:0055083	monovalent inorganic anion homeostasis	4	15	0.000631033	0.00752917	BnaA03g09920D;BnaA10g25850D;BnaA10g29280D;BnaC09g33600D
GO:0006883	cellular sodium ion homeostasis	3	7	0.000686805	0.0079761	BnaA03g09920D;BnaA10g29280D;BnaC09g33600D
GO:0030002	cellular anion homeostasis	3	7	0.000686805	0.0079761	BnaA03g09920D;BnaA10g29280D;BnaC09g33600D
GO:0030320	cellular monovalent inorganic anion homeostasis	3	7	0.000686805	0.0079761	BnaA03g09920D;BnaA10g29280D;BnaC09g33600D
GO:0055064	chloride ion homeostasis	3	7	0.000686805	0.0079761	BnaA03g09920D;BnaA10g29280D;BnaC09g33600D
GO:0018149	peptide cross-linking	2	2	0.00077008	0.00868219	BnaA09g39860D;BnaC08g32210D
GO:0018316	peptide cross-linking via L-cystine	2	2	0.00077008	0.00868219	BnaA09g39860D;BnaC08g32210D
GO:0033354	chlorophyll cycle	2	2	0.00077008	0.00868219	BnaA10g02760D;BnaC05g49040D
GO:0009626	plant-type hypersensitive response	6	40	0.000772525	0.00868219	BnaA05g18100D;BnaA07g07780D;BnaA08g17810D;BnaC03g58590D;BnaC03g59280D;BnaC05g28510D
GO:0034050	host programmed cell death induced by symbiont	6	40	0.000772525	0.00868219	BnaA05g18100D;BnaA07g07780D;BnaA08g17810D;BnaC03g58590D;BnaC03g59280D;BnaC05g28510D
GO:0097306	cellular response to alcohol	21	347	0.000788511	0.00880504	BnaA01g09700D;BnaA03g17720D;BnaA04g08270D;BnaA04g21960D;BnaA05g02550D;BnaA05g08660D;BnaA06g35120D;BnaA06g40360D;BnaA08g19150D;BnaA09g36850D;BnaC01g11380D;BnaC04g09800D;BnaC04g30430D;BnaC04g34500D;BnaC04g56560D;BnaC06g17940D;BnaC07g48760D;BnaC08g28530D;BnaC09g34350D;BnaCnng44070D;BnaCnng65400D
GO:0051707	response to other organism	36	740	0.000934752	0.0103716	BnaA01g15310D;BnaA03g11410D;BnaA03g18910D;BnaA03g47040D;BnaA04g04450D;BnaA04g08270D;BnaA04g23920D;BnaA05g18100D;BnaA06g13250D;BnaA07g31880D;BnaA08g10520D;BnaA08g22180D;BnaA09g23770D;BnaA10g13130D;BnaAnng00150D;BnaAnng06850D;BnaC02g29610D;BnaC02g31070D;BnaC02g42100D;BnaC03g36940D;BnaC03g73200D;BnaC04g15350D;BnaC04g30430D;BnaC04g34500D;BnaC04g45500D;BnaC04g47680D;BnaC05g14810D;BnaC05g25290D;BnaC05g…
GO:0009617	response to bacterium	22	377	0.000964296	0.0106317	BnaA01g15310D;BnaA04g08270D;BnaA04g23920D;BnaA06g13250D;BnaA07g31880D;BnaA08g10520D;BnaA08g22180D;BnaA09g23770D;BnaA10g13130D;BnaAnng00150D;BnaC02g31070D;BnaC03g73200D;BnaC04g15350D;BnaC04g30430D;BnaC04g34500D;BnaC04g47680D;BnaC05g14810D;BnaC05g25290D;BnaC06g06830D;BnaC06g22690D;BnaC06g35750D;BnaC08g18640D
GO:0043207	response to external biotic stimulus	36	745	0.00105118	0.0115121	BnaA01g15310D;BnaA03g11410D;BnaA03g18910D;BnaA03g47040D;BnaA04g04450D;BnaA04g08270D;BnaA04g23920D;BnaA05g18100D;BnaA06g13250D;BnaA07g31880D;BnaA08g10520D;BnaA08g22180D;BnaA09g23770D;BnaA10g13130D;BnaAnng00150D;BnaAnng06850D;BnaC02g29610D;BnaC02g31070D;BnaC02g42100D;BnaC03g36940D;BnaC03g73200D;BnaC04g15350D;BnaC04g30430D;BnaC04g34500D;BnaC04g45500D;BnaC04g47680D;BnaC05g14810D;BnaC05g25290D;BnaC05g…
GO:0006979	response to oxidative stress	34	691	0.00105737	0.0115121	BnaA01g20660D;BnaA03g09920D;BnaA03g51760D;BnaA03g53180D;BnaA04g10260D;BnaA05g18100D;BnaA06g14510D;BnaA07g23450D;BnaA08g00950D;BnaA08g10870D;BnaA08g11780D;BnaA09g27780D;BnaA10g29280D;BnaC01g04790D;BnaC02g02300D;BnaC02g02310D;BnaC02g36700D;BnaC03g36940D;BnaC03g58080D;BnaC03g65530D;BnaC03g73200D;BnaC03g78270D;BnaC04g54520D;BnaC05g15970D;BnaC05g18020D;BnaC05g21480D;BnaC05g28510D;BnaC07g11700D;BnaC08g…
GO:0055078	sodium ion homeostasis	3	8	0.0010762	0.0116444	BnaA03g09920D;BnaA10g29280D;BnaC09g33600D
GO:0051560	mitochondrial calcium ion homeostasis	5	29	0.00111378	0.0119766	BnaA04g13890D;BnaA06g05490D;BnaA07g12410D;BnaAnng39050D;BnaCnng26490D
GO:0044712	single-organism catabolic process	51	1171	0.00114426	0.0122288	BnaA01g20660D;BnaA02g29990D;BnaA03g23280D;BnaA03g27100D;BnaA03g53180D;BnaA03g54270D;BnaA03g56550D;BnaA05g05590D;BnaA05g28470D;BnaA05g30860D;BnaA05g32880D;BnaA06g14510D;BnaA06g39660D;BnaA07g23450D;BnaA08g10870D;BnaA08g11780D;BnaA08g16820D;BnaA09g21320D;BnaA09g29540D;BnaA09g35410D;BnaAnng07910D;BnaAnng38540D;BnaC01g04790D;BnaC02g31070D;BnaC02g38400D;BnaC03g22390D;BnaC03g27520D;BnaC03g48290D;BnaC03g…
GO:0006012	galactose metabolic process	7	59	0.00120847	0.0128364	BnaA09g48480D;BnaAnng10090D;BnaC05g45250D;BnaC07g18010D;BnaC07g38610D;BnaCnng22570D;BnaCnng63310D
GO:0010286	heat acclimation	6	44	0.00129333	0.0136545	BnaA03g09920D;BnaA10g29280D;BnaC02g02300D;BnaC02g02310D;BnaC02g36700D;BnaC09g33600D
GO:0019222	regulation of metabolic process	199	5879	0.00130314	0.0136751	BnaA01g01370D;BnaA01g15350D;BnaA01g16400D;BnaA01g17860D;BnaA01g19680D;BnaA01g19870D;BnaA01g24190D;BnaA01g24440D;BnaA01g24830D;BnaA01g26030D;BnaA01g27170D;BnaA02g13370D;BnaA02g15990D;BnaA03g08510D;BnaA03g17720D;BnaA03g18910D;BnaA03g39450D;BnaA03g47040D;BnaA03g48570D;BnaA03g52940D;BnaA03g53460D;BnaA03g54270D;BnaA03g54290D;BnaA04g08270D;BnaA04g09490D;BnaA04g12350D;BnaA04g19530D;BnaA04g21960D;BnaA05g…
GO:0009072	aromatic amino acid family metabolic process	11	136	0.0014912	0.0155549	BnaA02g05780D;BnaA03g56550D;BnaA05g05590D;BnaA05g28470D;BnaA07g34140D;BnaA09g35410D;BnaC03g22390D;BnaC04g53300D;BnaC04g56750D;BnaC08g26770D;BnaC09g20710D
GO:0009636	response to toxic substance	20	341	0.00151137	0.0156715	BnaA03g09920D;BnaA05g18100D;BnaA08g00950D;BnaA09g29540D;BnaA10g17240D;BnaA10g29280D;BnaC02g02300D;BnaC02g02310D;BnaC02g36700D;BnaC03g36940D;BnaC03g48290D;BnaC03g73200D;BnaC03g78270D;BnaC04g54520D;BnaC05g07900D;BnaC05g19610D;BnaC05g28510D;BnaC06g31040D;BnaC09g15100D;BnaC09g33600D
GO:0010224	response to UV-B	6	46	0.00163754	0.0165163	BnaA02g33940D;BnaA09g05170D;BnaC02g02300D;BnaC02g02310D;BnaC02g36700D;BnaC09g04740D
GO:0009695	jasmonic acid biosynthetic process	4	19	0.00164025	0.0165163	BnaA09g19550D;BnaA09g19570D;BnaC02g29610D;BnaC09g52550D
GO:0016145	S-glycoside catabolic process	4	19	0.00164025	0.0165163	BnaA02g29990D;BnaC02g31070D;BnaC02g38400D;BnaC06g06830D
GO:0019759	glycosinolate catabolic process	4	19	0.00164025	0.0165163	BnaA02g29990D;BnaC02g31070D;BnaC02g38400D;BnaC06g06830D
GO:0019762	glucosinolate catabolic process	4	19	0.00164025	0.0165163	BnaA02g29990D;BnaC02g31070D;BnaC02g38400D;BnaC06g06830D
GO:0098542	defense response to other organism	30	604	0.00175639	0.0175841	BnaA01g15310D;BnaA03g11410D;BnaA03g18910D;BnaA03g47040D;BnaA04g04450D;BnaA04g08270D;BnaA05g18100D;BnaA06g13250D;BnaA07g31880D;BnaA08g10520D;BnaA08g22180D;BnaA09g23770D;BnaA10g13130D;BnaAnng00150D;BnaC02g29610D;BnaC02g31070D;BnaC03g73200D;BnaC04g15350D;BnaC04g30430D;BnaC04g34500D;BnaC04g45500D;BnaC05g14810D;BnaC05g25290D;BnaC05g28510D;BnaC06g06830D;BnaC06g22690D;BnaC06g35750D;BnaC07g11810D;BnaC08g…
GO:1901000	regulation of response to salt stress	6	47	0.00183372	0.0182533	BnaA03g09920D;BnaA04g08270D;BnaA10g29280D;BnaC04g30430D;BnaC04g34500D;BnaC09g33600D
GO:0042180	cellular ketone metabolic process	11	142	0.00210338	0.0208187	BnaA03g56550D;BnaA05g05590D;BnaA07g07780D;BnaA08g17810D;BnaA09g35410D;BnaC03g22390D;BnaC03g58590D;BnaC03g59280D;BnaC04g53300D;BnaC04g56750D;BnaC08g26770D
GO:0043393	regulation of protein binding	3	10	0.00221212	0.0217713	BnaA09g05170D;BnaC09g04740D;BnaC09g35410D
GO:0050898	nitrile metabolic process	2	3	0.00226757	0.021945	BnaA02g29990D;BnaC02g38400D
GO:0071454	cellular response to anoxia	2	3	0.00226757	0.021945	BnaA09g39860D;BnaC08g32210D
GO:0080028	nitrile biosynthetic process	2	3	0.00226757	0.021945	BnaA02g29990D;BnaC02g38400D
GO:0016054	organic acid catabolic process	12	169	0.0027972	0.0267732	BnaA03g56550D;BnaA05g05590D;BnaA05g28470D;BnaA06g39660D;BnaA09g35410D;BnaAnng07910D;BnaC03g22390D;BnaC04g09770D;BnaC04g53300D;BnaC04g56750D;BnaC07g26120D;BnaC08g26770D
GO:0046395	carboxylic acid catabolic process	12	169	0.0027972	0.0267732	BnaA03g56550D;BnaA05g05590D;BnaA05g28470D;BnaA06g39660D;BnaA09g35410D;BnaAnng07910D;BnaC03g22390D;BnaC04g09770D;BnaC04g53300D;BnaC04g56750D;BnaC07g26120D;BnaC08g26770D
GO:0071396	cellular response to lipid	22	411	0.00282818	0.0269218	BnaA01g09700D;BnaA03g17720D;BnaA04g08270D;BnaA04g21960D;BnaA05g02550D;BnaA05g08660D;BnaA06g35120D;BnaA06g40360D;BnaA08g19150D;BnaA09g36850D;BnaA10g17240D;BnaC01g11380D;BnaC04g09800D;BnaC04g30430D;BnaC04g34500D;BnaC04g56560D;BnaC06g17940D;BnaC07g48760D;BnaC08g28530D;BnaC09g34350D;BnaCnng44070D;BnaCnng65400D
GO:0072330	monocarboxylic acid biosynthetic process	22	412	0.00291183	0.027555	BnaA02g16020D;BnaA03g20420D;BnaA04g18360D;BnaA05g01150D;BnaA05g28470D;BnaA07g14020D;BnaA08g23120D;BnaA09g13840D;BnaA09g19550D;BnaA09g19570D;BnaA09g45010D;BnaA10g02480D;BnaA10g18080D;BnaC02g21440D;BnaC02g29610D;BnaC04g15590D;BnaC04g42440D;BnaC08g37760D;BnaC08g46130D;BnaC08g48320D;BnaC09g52550D;BnaCnng10030D
GO:1901136	carbohydrate derivative catabolic process	10	127	0.00292634	0.027555	BnaA02g29990D;BnaA03g20310D;BnaA03g23280D;BnaC02g31070D;BnaC02g38400D;BnaC03g24290D;BnaC03g27520D;BnaC03g37600D;BnaC06g06830D;BnaC08g25210D
GO:0006562	proline catabolic process	3	11	0.00297915	0.0279015	BnaA06g39660D;BnaAnng07910D;BnaC07g26120D
GO:0098771	inorganic ion homeostasis	16	266	0.00334769	0.0311854	BnaA03g09920D;BnaA04g13890D;BnaA05g30010D;BnaA05g32130D;BnaA06g05490D;BnaA06g40970D;BnaA07g12410D;BnaA09g37250D;BnaA10g25850D;BnaA10g29280D;BnaAnng38490D;BnaAnng39050D;BnaC05g46790D;BnaC06g15730D;BnaC09g33600D;BnaCnng26490D
GO:0032515	negative regulation of phosphoprotein phosphatase activity	6	53	0.00340753	0.0314608	BnaA03g17720D;BnaA04g21960D;BnaA06g40360D;BnaC04g56560D;BnaC06g17940D;BnaCnng65400D
GO:0009696	salicylic acid metabolic process	4	23	0.00343143	0.0314608	BnaA07g07780D;BnaA08g17810D;BnaC03g58590D;BnaC03g59280D
GO:0032350	regulation of hormone metabolic process	4	23	0.00343143	0.0314608	BnaA07g07780D;BnaA08g17810D;BnaC03g58590D;BnaC03g59280D
GO:2000112	regulation of cellular macromolecule biosynthetic process	146	4244	0.00353874	0.0322748	BnaA01g01370D;BnaA01g15350D;BnaA01g16400D;BnaA01g17860D;BnaA01g19680D;BnaA01g19870D;BnaA01g24190D;BnaA01g24830D;BnaA01g26030D;BnaA03g08510D;BnaA03g18910D;BnaA03g39450D;BnaA03g47040D;BnaA03g48570D;BnaA03g52940D;BnaA03g53460D;BnaA03g54270D;BnaA03g54290D;BnaA04g09490D;BnaA04g19530D;BnaA05g00920D;BnaA05g01190D;BnaA05g01330D;BnaA05g01990D;BnaA05g02550D;BnaA05g03380D;BnaA05g15330D;BnaA05g20480D;BnaA05g…
GO:2000113	negative regulation of cellular macromolecule biosynthetic process	24	473	0.00369652	0.0335382	BnaA01g26030D;BnaA03g47040D;BnaA05g35230D;BnaA06g25060D;BnaA06g30810D;BnaA08g18430D;BnaA09g09460D;BnaA09g23850D;BnaA09g27780D;BnaA09g32960D;BnaA10g14110D;BnaA10g25490D;BnaAnng00090D;BnaAnng18430D;BnaC01g33270D;BnaC02g03280D;BnaC03g48520D;BnaC03g51040D;BnaC03g58080D;BnaC04g12630D;BnaC05g21480D;BnaC05g37880D;BnaC07g11700D;BnaC09g50810D
GO:0006576	cellular biogenic amine metabolic process	12	176	0.00388696	0.0347567	BnaA03g56550D;BnaA05g05590D;BnaA09g21320D;BnaA09g35410D;BnaA10g23180D;BnaC03g06000D;BnaC03g22390D;BnaC04g53300D;BnaC04g56750D;BnaC06g23520D;BnaC07g45790D;BnaC08g26770D
GO:0009635	response to herbicide	3	12	0.00389067	0.0347567	BnaA03g09920D;BnaA10g29280D;BnaC09g33600D
GO:1902884	positive regulation of response to oxidative stress	3	12	0.00389067	0.0347567	BnaA03g09920D;BnaA10g29280D;BnaC09g33600D
GO:0009694	jasmonic acid metabolic process	4	24	0.0040283	0.0356208	BnaA09g19550D;BnaA09g19570D;BnaC02g29610D;BnaC09g52550D
GO:0055081	anion homeostasis	4	24	0.0040283	0.0356208	BnaA03g09920D;BnaA10g25850D;BnaA10g29280D;BnaC09g33600D
GO:0042546	cell wall biogenesis	18	321	0.00406501	0.0357639	BnaA01g06750D;BnaA01g27540D;BnaA02g35250D;BnaA02g35330D;BnaA06g24680D;BnaA08g25690D;BnaA09g27690D;BnaA10g02230D;BnaC01g08110D;BnaC01g44070D;BnaC03g07110D;BnaC04g08400D;BnaC05g21570D;BnaC07g16140D;BnaC08g39910D;BnaC09g32750D;BnaCnng13310D;BnaCnng38050D
GO:0009640	photomorphogenesis	7	73	0.00413578	0.0362037	BnaA07g03600D;BnaA09g05170D;BnaA10g21200D;BnaC03g61390D;BnaC05g07900D;BnaC09g04740D;BnaCnng43380D
GO:0006633	fatty acid biosynthetic process	17	297	0.0041995	0.0365776	BnaA02g16020D;BnaA03g20420D;BnaA04g18360D;BnaA05g01150D;BnaA07g14020D;BnaA08g23120D;BnaA09g13840D;BnaA09g45010D;BnaA10g02480D;BnaA10g18080D;BnaC02g21440D;BnaC04g15590D;BnaC04g42440D;BnaC08g37760D;BnaC08g46130D;BnaC08g48320D;BnaCnng10030D
GO:0060255	regulation of macromolecule metabolic process	181	5433	0.00441948	0.0380003	BnaA01g01370D;BnaA01g15350D;BnaA01g16400D;BnaA01g17860D;BnaA01g19680D;BnaA01g19870D;BnaA01g24190D;BnaA01g24830D;BnaA01g26030D;BnaA01g27170D;BnaA02g15990D;BnaA03g08510D;BnaA03g17720D;BnaA03g18910D;BnaA03g39450D;BnaA03g47040D;BnaA03g48570D;BnaA03g52940D;BnaA03g53460D;BnaA03g54270D;BnaA03g54290D;BnaA04g09490D;BnaA04g12350D;BnaA04g19530D;BnaA04g21960D;BnaA05g00920D;BnaA05g01190D;BnaA05g01330D;BnaA05g…
GO:0043496	regulation of protein homodimerization activity	2	4	0.00445156	0.0380003	BnaA09g05170D;BnaC09g04740D
GO:0005975	carbohydrate metabolic process	116	3291	0.00446317	0.0380003	BnaA01g06750D;BnaA01g15950D;BnaA01g17940D;BnaA01g37100D;BnaA01g37220D;BnaA02g04440D;BnaA02g29680D;BnaA02g29830D;BnaA02g30650D;BnaA02g35250D;BnaA02g35330D;BnaA03g04310D;BnaA03g14810D;BnaA03g20310D;BnaA03g22360D;BnaA03g37260D;BnaA03g42940D;BnaA04g02500D;BnaA04g03610D;BnaA05g02010D;BnaA05g28930D;BnaA05g30860D;BnaA06g02220D;BnaA06g24680D;BnaA06g40730D;BnaA07g05140D;BnaA07g28350D;BnaA07g28910D;BnaA07g…
GO:0016143	S-glycoside metabolic process	6	56	0.00449373	0.0380003	BnaA02g29990D;BnaA08g28060D;BnaC02g31070D;BnaC02g38400D;BnaC06g06830D;NewGene_3774
GO:0019757	glycosinolate metabolic process	6	56	0.00449373	0.0380003	BnaA02g29990D;BnaA08g28060D;BnaC02g31070D;BnaC02g38400D;BnaC06g06830D;NewGene_3774
GO:0019760	glucosinolate metabolic process	6	56	0.00449373	0.0380003	BnaA02g29990D;BnaA08g28060D;BnaC02g31070D;BnaC02g38400D;BnaC06g06830D;NewGene_3774
GO:0009733	response to auxin	34	759	0.00469723	0.0395294	BnaA01g05190D;BnaA01g12340D;BnaA01g24190D;BnaA02g01100D;BnaA02g03910D;BnaA02g14570D;BnaA03g03760D;BnaA03g06800D;BnaA03g06830D;BnaA03g15940D;BnaA04g20290D;BnaA06g37320D;BnaA07g23670D;BnaA07g28990D;BnaA08g17900D;BnaA10g02490D;BnaAnng37150D;BnaC01g00010D;BnaC01g31190D;BnaC02g07740D;BnaC03g08700D;BnaC03g08730D;BnaC03g43120D;BnaC03g59190D;BnaC05g02360D;BnaC05g22460D;BnaC05g22520D;BnaC06g24400D;BnaC06g…
GO:0072503	cellular divalent inorganic cation homeostasis	6	57	0.00490682	0.0410946	BnaA04g13890D;BnaA06g05490D;BnaA07g12410D;BnaA09g37250D;BnaAnng39050D;BnaCnng26490D
GO:0050801	ion homeostasis	17	303	0.00511486	0.042632	BnaA03g09920D;BnaA04g13890D;BnaA05g30010D;BnaA05g32130D;BnaA06g05490D;BnaA06g26560D;BnaA06g40970D;BnaA07g12410D;BnaA09g37250D;BnaA10g25850D;BnaA10g29280D;BnaAnng38490D;BnaAnng39050D;BnaC05g46790D;BnaC06g15730D;BnaC09g33600D;BnaCnng26490D
GO:0006778	porphyrin-containing compound metabolic process	11	160	0.00524231	0.0434862	BnaA01g24440D;BnaA04g29330D;BnaA05g01720D;BnaA07g12810D;BnaA09g27040D;BnaA09g57180D;BnaA10g02760D;BnaAnng38540D;BnaC03g72930D;BnaC05g49040D;BnaC08g42480D
GO:0044106	cellular amine metabolic process	12	184	0.00552505	0.0456144	BnaA03g56550D;BnaA05g05590D;BnaA09g21320D;BnaA09g35410D;BnaA10g23180D;BnaC03g06000D;BnaC03g22390D;BnaC04g53300D;BnaC04g56750D;BnaC06g23520D;BnaC07g45790D;BnaC08g26770D
