# Supplementary material for: Natural variation in BnaA9.NF-YA7 contributes to drought tolerance in Brassica napus L
Source: Nat Commun. 2024 Mar 7;15:2082. doi: 10.1038/s41467-024-46271-2 (PMC10920887; doi:10.1038/s41467-024-46271-2)
Supplement: Supplementary file 8 — Supplementary Data 5 [file 41467_2024_46271_MOESM8_ESM.xlsx]

## Sheet: Sheet1
Supplementary Data 5. The binding peaks and neighbouring genes were identified by ChIP-Seq assay.
Chromosome	start	end	width	name	-log10pvalue	annotation	geneStart	geneEnd	geneLength	geneStrand	transcript Id	distanceToTSS
chrA01	31678	31679	2	DS_peak_1	5.09397	Promoter (<=1kb)	30066	31758	1693	-	BnaA01g00100D	79
chrA01	92665	92666	2	DS_peak_2	4.02285	Promoter (<=1kb)	92498	94714	2217	+	BnaA01g00240D	167
chrA01	222566	222567	2	DS_peak_3	4.32684	Promoter (1-2kb)	220575	221824	1250	+	BnaA01g00400D	1991
chrA01	242949	242950	2	DS_peak_4	8.56259	Promoter (<=1kb)	242845	249815	6971	+	BnaA01g00440D	104
chrA01	288492	288493	2	DS_peak_5	5.05119	Promoter (<=1kb)	287347	289074	1728	-	BnaA01g00530D	581
chrA01	307597	307598	2	DS_peak_6	4.24615	Promoter (<=1kb)	305687	307778	2092	-	BnaA01g00570D	180
chrA01	315900	315901	2	DS_peak_7	2.42109	Promoter (1-2kb)	315446	317614	2169	-	BnaA01g00580D	1713
chrA01	356412	356413	2	DS_peak_8	4.041	Promoter (<=1kb)	355880	360183	4304	+	BnaA01g00660D	532
chrA01	360941	360942	2	DS_peak_9	2.18462	Promoter (<=1kb)	360234	361364	1131	-	BnaA01g00670D	422
chrA01	378983	378984	2	DS_peak_10	9.03101	Promoter (1-2kb)	376993	379368	2376	+	BnaA01g00680D	1990
chrA01	435283	435284	2	DS_peak_11	7.13601	Promoter (<=1kb)	434668	435732	1065	-	BnaA01g00740D	448
chrA01	446343	446344	2	DS_peak_12	5.91099	Promoter (<=1kb)	444852	446534	1683	-	BnaA01g00760D	190
chrA01	451991	451992	2	DS_peak_13	3.75156	Promoter (<=1kb)	448931	452159	3229	-	BnaA01g00770D	167
chrA01	526467	526468	2	DS_peak_14	4.041	Distal Intergenic	529733	530421	689	+	BnaA01g00960D	-3265
chrA01	561072	561073	2	DS_peak_15	12.3796	Promoter (<=1kb)	560148	561444	1297	-	BnaA01g01020D	371
chrA01	598258	598259	2	DS_peak_16	17.4415	Promoter (<=1kb)	596450	597906	1457	-	BnaA01g01110D	-352
chrA01	757646	757647	2	DS_peak_17	4.87495	Promoter (<=1kb)	757393	761343	3951	+	BnaA01g01430D	253
chrA01	832751	832752	2	DS_peak_18	5.38205	Promoter (<=1kb)	832498	833312	815	+	BnaA01g01550D	253
chrA01	840236	840237	2	DS_peak_19	11.7949	Promoter (<=1kb)	839899	841015	1117	+	BnaA01g01560D	337
chrA01	842462	842463	2	DS_peak_20	3.68039	Promoter (1-2kb)	843496	845460	1965	+	BnaA01g01570D	-1033
chrA01	844181	844182	2	DS_peak_21	3.64413	Promoter (<=1kb)	843496	845460	1965	+	BnaA01g01570D	685
chrA01	877772	877773	2	DS_peak_22	5.51503	Promoter (<=1kb)	874669	878093	3425	-	BnaA01g01650D	320
chrA01	987753	987754	2	DS_peak_23	3.12386	Promoter (<=1kb)	987491	988150	660	+	BnaA01g01960D	262
chrA01	1000381	1000382	2	DS_peak_24	1.52947	Promoter (<=1kb)	999945	1003795	3851	+	BnaA01g01990D	436
chrA01	1013078	1013079	2	DS_peak_25	1.72499	Promoter (<=1kb)	1012289	1013197	909	-	BnaA01g02030D	118
chrA01	1022866	1022867	2	DS_peak_26	3.37626	Promoter (<=1kb)	1016412	1023036	6625	-	BnaA01g02040D	169
chrA01	1082727	1082728	2	DS_peak_27	7.30344	Promoter (<=1kb)	1082634	1085804	3171	+	BnaA01g02180D	93
chrA01	1083768	1083769	2	DS_peak_28	5.16966	Promoter (1-2kb)	1082634	1085804	3171	+	BnaA01g02180D	1134
chrA01	1189815	1189816	2	DS_peak_29	6.62318	Promoter (<=1kb)	1189251	1189918	668	-	BnaA01g02340D	102
chrA01	1232808	1232809	2	DS_peak_30	6.06148	Promoter (<=1kb)	1232292	1233049	758	-	BnaA01g02430D	240
chrA01	1234663	1234664	2	DS_peak_31	2.60455	Promoter (<=1kb)	1234298	1237975	3678	+	BnaA01g02440D	365
chrA01	1270827	1270828	2	DS_peak_32	3.71423	Promoter (<=1kb)	1270475	1271575	1101	+	BnaA01g02530D	352
chrA01	1277851	1277852	2	DS_peak_33	6.17815	Promoter (<=1kb)	1276957	1277994	1038	-	BnaA01g02560D	142
chrA01	1313236	1313237	2	DS_peak_34	4.80556	Promoter (<=1kb)	1312897	1315852	2956	+	BnaA01g02630D	339
chrA01	1428446	1428447	2	DS_peak_35	4.80556	Promoter (<=1kb)	1428197	1429884	1688	+	BnaA01g02920D	249
chrA01	1432119	1432120	2	DS_peak_36	4.66414	Promoter (<=1kb)	1431694	1434256	2563	+	BnaA01g02930D	425
chrA01	1493973	1493974	2	DS_peak_37	6.17815	Promoter (1-2kb)	1492367	1494367	2001	+	BnaA01g03090D	1606
chrA01	1601494	1601495	2	DS_peak_38	4.48443	Promoter (<=1kb)	1601349	1604978	3630	+	BnaA01g03380D	145
chrA01	1646195	1646196	2	DS_peak_39	7.30344	Promoter (<=1kb)	1643531	1646444	2914	-	BnaA01g03500D	248
chrA01	1834444	1834445	2	DS_peak_40	5.73597	Distal Intergenic	1829647	1832349	2703	+	BnaA01g04000D	4797
chrA01	1843070	1843071	2	DS_peak_41	2.43392	Promoter (<=1kb)	1842637	1850023	7387	+	BnaA01g04020D	433
chrA01	2002033	2002034	2	DS_peak_42	2.10878	Exon (BnaA01g04330D/BnaA01g04330D.gene, exon 11 of 14)	1996503	2005371	8869	+	BnaA01g04330D	5530
chrA01	2009226	2009227	2	DS_peak_43	3.20451	Promoter (<=1kb)	2005607	2008608	3002	-	BnaA01g04340D	-618
chrA01	2127928	2127929	2	DS_peak_44	2.76193	Promoter (2-3kb)	2125820	2128452	2633	+	BnaA01g04550D	2108
chrA01	2166551	2166552	2	DS_peak_45	7.32343	Promoter (<=1kb)	2166453	2168298	1846	+	BnaA01g04650D	98
chrA01	2185153	2185154	2	DS_peak_46	3.37626	Promoter (<=1kb)	2181108	2184205	3098	-	BnaA01g04670D	-948
chrA01	2197251	2197252	2	DS_peak_47	5.38205	Promoter (<=1kb)	2195320	2197860	2541	-	BnaA01g04700D	608
chrA01	2231539	2231540	2	DS_peak_48	2.93088	Promoter (<=1kb)	2231491	2232692	1202	+	BnaA01g04780D	48
chrA01	2260405	2260406	2	DS_peak_49	7.13601	Promoter (<=1kb)	2258376	2260668	2293	-	BnaA01g04870D	262
chrA01	2263446	2263447	2	DS_peak_50	5.74542	Promoter (<=1kb)	2261364	2263829	2466	-	BnaA01g04880D	382
chrA01	2266237	2266238	2	DS_peak_51	6.54424	Promoter (<=1kb)	2265243	2266516	1274	-	BnaA01g04890D	278
chrA01	2323960	2323961	2	DS_peak_52	6.67141	Promoter (<=1kb)	2323535	2326441	2907	+	BnaA01g04970D	425
chrA01	2429790	2429791	2	DS_peak_53	3.15702	Promoter (<=1kb)	2429170	2430339	1170	+	BnaA01g05180D	620
chrA01	2466024	2466025	2	DS_peak_54	4.57855	Promoter (<=1kb)	2463323	2466286	2964	-	BnaA01g05270D	261
chrA01	2522512	2522513	2	DS_peak_55	6.91312	Promoter (<=1kb)	2522160	2523212	1053	-	BnaA01g05410D	699
chrA01	2639072	2639073	2	DS_peak_56	4.59958	Promoter (<=1kb)	2638787	2641360	2574	+	BnaA01g05670D	285
chrA01	2728798	2728799	2	DS_peak_57	2.45985	Promoter (1-2kb)	2726563	2726816	254	-	BnaA01g05870D	-1982
chrA01	2787014	2787015	2	DS_peak_58	4.24031	Promoter (<=1kb)	2784477	2787196	2720	-	BnaA01g06010D	181
chrA01	2856322	2856323	2	DS_peak_59	8.36459	Distal Intergenic	2868417	2870372	1956	-	BnaA01g06180D	14049
chrA01	2869674	2869675	2	DS_peak_60	4.78458	Promoter (<=1kb)	2868417	2870372	1956	-	BnaA01g06180D	697
chrA01	2982583	2982584	2	DS_peak_61	4.41707	Promoter (<=1kb)	2980759	2982419	1661	-	BnaA01g06440D	-164
chrA01	2991735	2991736	2	DS_peak_62	3.63038	Promoter (1-2kb)	2990692	2992674	1983	+	BnaA01g06460D	1043
chrA01	3105590	3105591	2	DS_peak_63	10.6183	Promoter (<=1kb)	3102779	3105392	2614	-	BnaA01g06680D	-198
chrA01	3112799	3112800	2	DS_peak_64	3.92829	Promoter (<=1kb)	3112352	3115459	3108	+	BnaA01g06700D	447
chrA01	3116389	3116390	2	DS_peak_65	7.13601	Promoter (<=1kb)	3116087	3116593	507	-	BnaA01g06710D	203
chrA01	3134605	3134606	2	DS_peak_66	1.59547	Promoter (<=1kb)	3134156	3135651	1496	+	BnaA01g06760D	449
chrA01	3139081	3139082	2	DS_peak_67	5.38205	Promoter (<=1kb)	3138684	3140252	1569	+	BnaA01g06770D	397
chrA01	3220785	3220786	2	DS_peak_68	1.59547	Distal Intergenic	3210331	3216495	6165	-	BnaA01g06850D	-4290
chrA01	3358557	3358558	2	DS_peak_69	4.24031	Promoter (<=1kb)	3358295	3359872	1578	+	BnaA01g07140D	262
chrA01	3368216	3368217	2	DS_peak_70	4.98075	Promoter (<=1kb)	3368978	3371235	2258	+	BnaA01g07170D	-761
chrA01	3372220	3372221	2	DS_peak_71a	4.41202	Promoter (<=1kb)	3371823	3373499	1677	+	BnaA01g07180D	397
chrA01	3372770	3372771	2	DS_peak_71b	6.32544	Promoter (<=1kb)	3371823	3373499	1677	+	BnaA01g07180D	947
chrA01	3384052	3384053	2	DS_peak_72	6.78909	Promoter (2-3kb)	3373662	3381361	7700	-	BnaA01g07190D	-2691
chrA01	3402367	3402368	2	DS_peak_73	4.12179	Distal Intergenic	3406030	3407821	1792	+	BnaA01g07220D	-3662
chrA01	3406355	3406356	2	DS_peak_74	2.84912	Promoter (<=1kb)	3406030	3407821	1792	+	BnaA01g07220D	325
chrA01	3456001	3456002	2	DS_peak_75	2.10878	Promoter (<=1kb)	3455453	3456191	739	+	BnaA01g07380D	548
chrA01	3576155	3576156	2	DS_peak_76	3.92829	Distal Intergenic	3563971	3566830	2860	-	BnaA01g07620D	-9325
chrA01	3610874	3610875	2	DS_peak_77	1.78631	Promoter (<=1kb)	3610257	3611040	784	-	BnaA01g07670D	165
chrA01	3722521	3722522	2	DS_peak_78	5.16966	Promoter (<=1kb)	3720304	3722721	2418	-	BnaA01g07860D	199
chrA01	3749597	3749598	2	DS_peak_79	3.68039	Promoter (<=1kb)	3747615	3749649	2035	-	BnaA01g07940D	51
chrA01	3760223	3760224	2	DS_peak_80	3.4794	Promoter (1-2kb)	3752785	3758595	5811	-	BnaA01g07960D	-1628
chrA01	3861901	3861902	2	DS_peak_81	5.73597	Promoter (<=1kb)	3861058	3864573	3516	+	BnaA01g08150D	843
chrA01	3919843	3919844	2	DS_peak_82	2.01331	Promoter (<=1kb)	3918680	3920188	1509	-	BnaA01g08220D	344
chrA01	3941048	3941049	2	DS_peak_83	2.43392	Promoter (1-2kb)	3939095	3942270	3176	+	BnaA01g08270D	1953
chrA01	3976022	3976023	2	DS_peak_84	9.03101	Distal Intergenic	3966148	3969436	3289	-	BnaA01g08330D	-6586
chrA01	4140088	4140089	2	DS_peak_85	5.05119	Promoter (1-2kb)	4139775	4141518	1744	-	BnaA01g08620D	1429
chrA01	4145635	4145636	2	DS_peak_86	16.7722	Promoter (<=1kb)	4144293	4145692	1400	-	BnaA01g08640D	56
chrA01	4228930	4228931	2	DS_peak_87	2.76193	Promoter (<=1kb)	4227372	4229479	2108	-	BnaA01g08750D	548
chrA01	4234311	4234312	2	DS_peak_88	4.80556	Promoter (1-2kb)	4232879	4236645	3767	+	BnaA01g08760D	1432
chrA01	4275589	4275590	2	DS_peak_89a	2.39005	Promoter (<=1kb)	4275921	4276088	168	+	BnaA01g08840D	-331
chrA01	4276051	4276052	2	DS_peak_89b	4.58336	Promoter (<=1kb)	4275921	4276088	168	+	BnaA01g08840D	130
chrA01	4351730	4351731	2	DS_peak_90	2.94765	Promoter (<=1kb)	4351358	4352763	1406	+	BnaA01g08960D	372
chrA01	4367493	4367494	2	DS_peak_91	3.64413	Promoter (<=1kb)	4367334	4369784	2451	+	BnaA01g08990D	159
chrA01	4371820	4371821	2	DS_peak_92	4.7598	Distal Intergenic	4375757	4378706	2950	+	BnaA01g09000D	-3936
chrA01	4462071	4462072	2	DS_peak_93	11.6549	Promoter (2-3kb)	4465070	4465851	782	+	BnaA01g09140D	-2998
chrA01	4465541	4465542	2	DS_peak_94	7.50725	Promoter (<=1kb)	4465910	4466728	819	+	BnaA01g09150D	-368
chrA01	4506530	4506531	2	DS_peak_95	4.47255	Distal Intergenic	4499770	4500678	909	-	BnaA01g09230D	-5852
chrA01	4667951	4667952	2	DS_peak_96	7.16365	Promoter (1-2kb)	4665143	4666356	1214	-	BnaA01g09510D	-1595
chrA01	4674026	4674027	2	DS_peak_97	5.95906	Promoter (<=1kb)	4672712	4674196	1485	-	BnaA01g09520D	169
chrA01	4878498	4878499	2	DS_peak_98	2.73025	Promoter (2-3kb)	4881104	4883125	2022	+	BnaA01g09900D	-2605
chrA01	4882459	4882460	2	DS_peak_99	3.09355	Promoter (1-2kb)	4881104	4883125	2022	+	BnaA01g09900D	1355
chrA01	4898759	4898760	2	DS_peak_100	7.00845	Promoter (1-2kb)	4897672	4899199	1528	+	BnaA01g09940D	1087
chrA01	5009164	5009165	2	DS_peak_101	3.12386	Promoter (<=1kb)	5008731	5016049	7319	+	BnaA01g10050D	433
chrA01	5048811	5048812	2	DS_peak_102	3.68039	Promoter (<=1kb)	5048018	5049746	1729	-	BnaA01g10150D	934
chrA01	5125735	5125736	2	DS_peak_103	1.78631	Downstream (<1kb)	5126231	5129054	2824	-	BnaA01g10270D	3318
chrA01	5220931	5220932	2	DS_peak_104a	4.20207	Promoter (<=1kb)	5220337	5222717	2381	+	BnaA01g10460D	594
chrA01	5221280	5221281	2	DS_peak_104b	4.041	Promoter (<=1kb)	5220337	5222717	2381	+	BnaA01g10460D	943
chrA01	5234022	5234023	2	DS_peak_105	6.0387	Promoter (1-2kb)	5233000	5236824	3825	+	BnaA01g10500D	1022
chrA01	5279639	5279640	2	DS_peak_106	9.56465	Promoter (<=1kb)	5279389	5280996	1608	+	BnaA01g10550D	250
chrA01	5305413	5305414	2	DS_peak_107	12.6354	Promoter (<=1kb)	5304343	5306129	1787	-	BnaA01g10630D	715
chrA01	5320507	5320508	2	DS_peak_108	5.16966	Promoter (<=1kb)	5320302	5323048	2747	+	BnaA01g10660D	205
chrA01	5357864	5357865	2	DS_peak_109	4.24031	Promoter (<=1kb)	5357539	5359631	2093	+	BnaA01g10750D	325
chrA01	5402135	5402136	2	DS_peak_110	4.63589	Promoter (<=1kb)	5401910	5403651	1742	+	BnaA01g10800D	225
chrA01	5508870	5508871	2	DS_peak_111	5.6194	Promoter (2-3kb)	5506241	5521052	14812	+	BnaA01g11070D	2629
chrA01	5639675	5639676	2	DS_peak_112	1.47552	Promoter (2-3kb)	5639251	5642056	2806	-	BnaA01g11330D	2380
chrA01	5761336	5761337	2	DS_peak_113	5.79948	Promoter (<=1kb)	5761093	5761518	426	+	BnaA01g11550D	243
chrA01	5762276	5762277	2	DS_peak_114	2.08935	Promoter (1-2kb)	5761093	5761518	426	+	BnaA01g11550D	1183
chrA01	5880216	5880217	2	DS_peak_115	8.56259	Promoter (<=1kb)	5880054	5880575	522	+	BnaA01g11770D	162
chrA01	6056787	6056788	2	DS_peak_116	10.5901	Promoter (<=1kb)	6055284	6057329	2046	-	BnaA01g12100D	541
chrA01	6115464	6115465	2	DS_peak_117	4.47255	Promoter (<=1kb)	6112691	6115707	3017	-	BnaA01g12250D	242
chrA01	6119959	6119960	2	DS_peak_118	4.47255	Promoter (<=1kb)	6118512	6120375	1864	-	BnaA01g12270D	415
chrA01	6141820	6141821	2	DS_peak_119	4.59958	Promoter (<=1kb)	6141221	6141856	636	-	BnaA01g12290D	35
chrA01	6148910	6148911	2	DS_peak_120	3.63038	Promoter (<=1kb)	6147951	6149474	1524	-	BnaA01g12310D	563
chrA01	6302614	6302615	2	DS_peak_121	5.02399	Promoter (<=1kb)	6302438	6304762	2325	+	BnaA01g12560D	176
chrA01	6444390	6444391	2	DS_peak_122	3.92829	Promoter (<=1kb)	6443916	6447139	3224	+	BnaA01g12870D	474
chrA01	6468860	6468861	2	DS_peak_123	6.24108	Promoter (<=1kb)	6466502	6469147	2646	-	BnaA01g12910D	286
chrA01	6648883	6648884	2	DS_peak_124	2.62597	Promoter (<=1kb)	6643654	6649076	5423	-	BnaA01g13220D	192
chrA01	6662611	6662612	2	DS_peak_125	3.68984	Distal Intergenic	6643654	6649076	5423	-	BnaA01g13220D	-13535
chrA01	6666615	6666616	2	DS_peak_126	2.82052	Distal Intergenic	6678920	6680267	1348	+	BnaA01g13230D	-12304
chrA01	6738860	6738861	2	DS_peak_127	5.51503	Promoter (<=1kb)	6736221	6738862	2642	-	BnaA01g13330D	1
chrA01	6782850	6782851	2	DS_peak_128	4.20207	Promoter (2-3kb)	6780524	6782474	1951	+	BnaA01g13380D	2326
chrA01	6830747	6830748	2	DS_peak_129	6.54424	Promoter (<=1kb)	6830329	6831276	948	+	BnaA01g13420D	418
chrA01	6881398	6881399	2	DS_peak_130	4.7598	Promoter (2-3kb)	6884211	6886904	2694	+	BnaA01g13540D	-2812
chrA01	6959074	6959075	2	DS_peak_131	5.58898	Promoter (<=1kb)	6958722	6961946	3225	+	BnaA01g13650D	352
chrA01	6968964	6968965	2	DS_peak_132	3.10001	Promoter (<=1kb)	6963948	6969030	5083	-	BnaA01g13670D	65
chrA01	6973197	6973198	2	DS_peak_133	3.10001	Promoter (<=1kb)	6972883	6973718	836	+	BnaA01g13690D	314
chrA01	6974838	6974839	2	DS_peak_134	3.93098	Promoter (<=1kb)	6974303	6975770	1468	+	BnaA01g13700D	535
chrA01	7088107	7088108	2	DS_peak_135	4.98075	Promoter (<=1kb)	7087665	7088722	1058	+	BnaA01g13950D	442
chrA01	7121138	7121139	2	DS_peak_136	3.37626	Promoter (<=1kb)	7120638	7121493	856	-	BnaA01g14020D	354
chrA01	7124205	7124206	2	DS_peak_137	4.54645	Promoter (2-3kb)	7120638	7121493	856	-	BnaA01g14020D	-2712
chrA01	7195473	7195474	2	DS_peak_138	8.51516	Promoter (<=1kb)	7195115	7195966	852	+	BnaA01g14170D	358
chrA01	7240230	7240231	2	DS_peak_139	4.98102	Promoter (<=1kb)	7240990	7245366	4377	+	BnaA01g14330D	-759
chrA01	7277286	7277287	2	DS_peak_140	10.0417	Distal Intergenic	7283371	7284651	1281	+	BnaA01g14390D	-6084
chrA01	7294069	7294070	2	DS_peak_141	3.4794	Promoter (<=1kb)	7292395	7294380	1986	-	BnaA01g14430D	310
chrA01	7334277	7334278	2	DS_peak_142	4.7598	Promoter (<=1kb)	7334038	7336236	2199	+	BnaA01g14510D	239
chrA01	7347204	7347205	2	DS_peak_143	5.02399	Promoter (<=1kb)	7346051	7347248	1198	-	BnaA01g14540D	43
chrA01	7409485	7409486	2	DS_peak_144	8.53201	Distal Intergenic	7405264	7407331	2068	+	BnaA01g14710D	4221
chrA01	7433035	7433036	2	DS_peak_145	11.2137	Distal Intergenic	7421601	7424690	3090	+	BnaA01g14730D	11434
chrA01	7435268	7435269	2	DS_peak_146	37.8856	Distal Intergenic	7421601	7424690	3090	+	BnaA01g14730D	13667
chrA01	7638544	7638545	2	DS_peak_147	3.38998	Promoter (<=1kb)	7638140	7639669	1530	+	BnaA01g15020D	404
chrA01	7724393	7724394	2	DS_peak_148	1.46478	Promoter (2-3kb)	7720385	7721990	1606	-	BnaA01g15160D	-2403
chrA01	7830250	7830251	2	DS_peak_149	3.53269	Promoter (<=1kb)	7829900	7832460	2561	+	BnaA01g15310D	350
chrA01	8046092	8046093	2	DS_peak_150	8.50597	Promoter (1-2kb)	8043429	8044991	1563	-	BnaA01g15680D	-1101
chrA01	8071606	8071607	2	DS_peak_151	2.41131	Promoter (<=1kb)	8069413	8071788	2376	-	BnaA01g15740D	181
chrA01	8160631	8160632	2	DS_peak_152	4.48443	Promoter (<=1kb)	8159091	8160764	1674	-	BnaA01g15900D	132
chrA01	8313561	8313562	2	DS_peak_153	2.3873	Promoter (1-2kb)	8307647	8311652	4006	-	BnaA01g16240D	-1909
chrA01	8355397	8355398	2	DS_peak_154	4.47255	Intron (BnaA01g16290D/BnaA01g16290D.gene, intron 4 of 8)	8353772	8358542	4771	-	BnaA01g16290D	3144
chrA01	8378844	8378845	2	DS_peak_155	6.62437	Distal Intergenic	8353772	8358542	4771	-	BnaA01g16290D	-20302
chrA01	8397814	8397815	2	DS_peak_156	1.91541	Promoter (1-2kb)	8399814	8402309	2496	+	BnaA01g16300D	-1999
chrA01	8424780	8424781	2	DS_peak_157	3.89195	Distal Intergenic	8420817	8421667	851	-	BnaA01g16340D	-3113
chrA01	8425797	8425798	2	DS_peak_158	7.32343	Distal Intergenic	8420817	8421667	851	-	BnaA01g16340D	-4130
chrA01	8485032	8485033	2	DS_peak_159	4.78458	Promoter (2-3kb)	8487418	8491957	4540	+	BnaA01g16420D	-2385
chrA01	8533985	8533986	2	DS_peak_160	3.12386	Promoter (2-3kb)	8536506	8538431	1926	+	BnaA01g16490D	-2520
chrA01	8559587	8559588	2	DS_peak_161	4.47255	Promoter (2-3kb)	8561352	8562486	1135	-	BnaA01g16530D	2898
chrA01	8569702	8569703	2	DS_peak_162	2.42061	Promoter (1-2kb)	8568294	8571116	2823	-	BnaA01g16540D	1413
chrA01	8691157	8691158	2	DS_peak_163	4.41202	Promoter (<=1kb)	8690568	8692867	2300	+	BnaA01g16660D	589
chrA01	8850813	8850814	2	DS_peak_164	6.82164	Promoter (<=1kb)	8850165	8851004	840	-	BnaA01g16960D	190
chrA01	8938989	8938990	2	DS_peak_165	9.18764	Promoter (<=1kb)	8937379	8938188	810	-	BnaA01g17070D	-801
chrA01	8951339	8951340	2	DS_peak_166	7.37871	Distal Intergenic	8937379	8938188	810	-	BnaA01g17070D	-13151
chrA01	8957311	8957312	2	DS_peak_167	2.08935	Distal Intergenic	8965954	8966074	121	+	BnaA01g17080D	-8642
chrA01	9023099	9023100	2	DS_peak_168	7.32343	Promoter (1-2kb)	9021516	9024606	3091	+	BnaA01g17150D	1583
chrA01	9060405	9060406	2	DS_peak_169	4.12179	Promoter (1-2kb)	9058907	9060240	1334	+	BnaA01g17280D	1498
chrA01	9070794	9070795	2	DS_peak_170	12.6715	Distal Intergenic	9076320	9077322	1003	+	BnaA01g17290D	-5525
chrA01	9112605	9112606	2	DS_peak_171	5.16966	Distal Intergenic	9098522	9098812	291	+	BnaA01g17320D	14083
chrA01	9137108	9137109	2	DS_peak_172	3.4794	Distal Intergenic	9130484	9132800	2317	-	BnaA01g17340D	-4308
chrA01	9205421	9205422	2	DS_peak_173	5.51409	Promoter (<=1kb)	9204796	9206409	1614	-	BnaA01g17460D	987
chrA01	9215870	9215871	2	DS_peak_174	3.64413	Promoter (<=1kb)	9215579	9216853	1275	-	BnaA01g17470D	982
chrA01	9235152	9235153	2	DS_peak_175	5.02399	Promoter (<=1kb)	9235041	9236459	1419	+	BnaA01g17500D	111
chrA01	9237333	9237334	2	DS_peak_176	2.82052	Promoter (<=1kb)	9237088	9244136	7049	+	BnaA01g17510D	245
chrA01	9289593	9289594	2	DS_peak_177	2.01331	Distal Intergenic	9282575	9284696	2122	+	BnaA01g17560D	7018
chrA01	9407171	9407172	2	DS_peak_178	6.15692	Promoter (<=1kb)	9406576	9409443	2868	+	BnaA01g17740D	595
chrA01	9472120	9472121	2	DS_peak_179	3.27665	Promoter (<=1kb)	9470038	9471691	1654	-	BnaA01g17910D	-429
chrA01	9502356	9502357	2	DS_peak_180	7.93503	Promoter (<=1kb)	9502207	9503448	1242	+	BnaA01g17960D	149
chrA01	9560335	9560336	2	DS_peak_181	4.58336	Promoter (2-3kb)	9556385	9558331	1947	-	BnaA01g18080D	-2004
chrA01	9570284	9570285	2	DS_peak_182	10.0539	Promoter (<=1kb)	9569676	9571214	1539	-	BnaA01g18100D	929
chrA01	9668998	9668999	2	DS_peak_183	3.15702	Promoter (<=1kb)	9668538	9669321	784	+	BnaA01g18170D	460
chrA01	9682143	9682144	2	DS_peak_184	3.93098	Distal Intergenic	9668538	9669321	784	+	BnaA01g18170D	13605
chrA01	9709950	9709951	2	DS_peak_185	3.92829	Promoter (1-2kb)	9708878	9711728	2851	-	BnaA01g18190D	1777
chrA01	9822692	9822693	2	DS_peak_186	1.75593	Promoter (<=1kb)	9822386	9823240	855	+	BnaA01g18330D	306
chrA01	9984943	9984944	2	DS_peak_187	5.58898	Promoter (<=1kb)	9984883	9986954	2072	+	BnaA01g18430D	60
chrA01	9987983	9987984	2	DS_peak_188	2.93088	Promoter (<=1kb)	9988669	9990406	1738	+	BnaA01g18440D	-685
chrA01	10066592	10066593	2	DS_peak_189	1.59547	Promoter (<=1kb)	10066534	10068279	1746	+	BnaA01g18560D	58
chrA01	10156760	10156761	2	DS_peak_190	46.2484	Distal Intergenic	10169510	10170979	1470	+	BnaA01g18650D	-12749
chrA01	10158467	10158468	2	DS_peak_191a	51.9921	Distal Intergenic	10169510	10170979	1470	+	BnaA01g18650D	-11042
chrA01	10159080	10159081	2	DS_peak_191b	17.1588	Distal Intergenic	10169510	10170979	1470	+	BnaA01g18650D	-10429
chrA01	10163721	10163722	2	DS_peak_192	12.4968	Distal Intergenic	10169510	10170979	1470	+	BnaA01g18650D	-5788
chrA01	10164977	10164978	2	DS_peak_193	1.72499	Distal Intergenic	10169510	10170979	1470	+	BnaA01g18650D	-4532
chrA01	10176269	10176270	2	DS_peak_194	13.083	Promoter (1-2kb)	10175870	10177559	1690	-	BnaA01g18670D	1289
chrA01	10191227	10191228	2	DS_peak_195	3.63038	Promoter (<=1kb)	10190655	10203053	12399	+	BnaA01g18700D	572
chrA01	10230278	10230279	2	DS_peak_196	3.12386	Promoter (<=1kb)	10229860	10230735	876	-	BnaA01g18740D	456
chrA01	10309710	10309711	2	DS_peak_197	10.9703	Distal Intergenic	10314795	10315137	343	-	BnaA01g18830D	5426
chrA01	10315174	10315175	2	DS_peak_198	7.10351	Promoter (<=1kb)	10314795	10315137	343	-	BnaA01g18830D	-37
chrA01	10521005	10521006	2	DS_peak_199	4.20207	Promoter (<=1kb)	10520953	10526012	5060	+	BnaA01g19050D	52
chrA01	10688640	10688641	2	DS_peak_200	5.38764	Downstream (1-2kb)	10683288	10685408	2121	-	BnaA01g19170D	-3232
chrA01	10690057	10690058	2	DS_peak_201	5.58898	Promoter (2-3kb)	10690403	10692994	2592	-	BnaA01g19180D	2936
chrA01	10748498	10748499	2	DS_peak_202a	4.90915	Distal Intergenic	10738857	10741436	2580	-	BnaA01g19200D	-7062
chrA01	10748818	10748819	2	DS_peak_202b	6.12344	Distal Intergenic	10738857	10741436	2580	-	BnaA01g19200D	-7382
chrA01	10774997	10774998	2	DS_peak_203	2.94765	Promoter (<=1kb)	10774428	10777495	3068	+	BnaA01g19220D	569
chrA01	10823308	10823309	2	DS_peak_204	4.11745	Distal Intergenic	10817942	10820161	2220	-	BnaA01g19270D	-3147
chrA01	10823995	10823996	2	DS_peak_205a	10.4623	Distal Intergenic	10827138	10829789	2652	+	BnaA01g19280D	-3142
chrA01	10824368	10824369	2	DS_peak_205b	10.57	Promoter (2-3kb)	10827138	10829789	2652	+	BnaA01g19280D	-2769
chrA01	10906193	10906194	2	DS_peak_206	7.30344	Promoter (<=1kb)	10905052	10905817	766	-	BnaA01g19410D	-376
chrA01	10937555	10937556	2	DS_peak_207	2.55383	Distal Intergenic	10940703	10941539	837	+	BnaA01g19480D	-3147
chrA01	11065921	11065922	2	DS_peak_208	2.06609	Promoter (<=1kb)	11065464	11066171	708	-	BnaA01g19680D	249
chrA01	11188522	11188523	2	DS_peak_209	3.38998	Promoter (<=1kb)	11187082	11189064	1983	-	BnaA01g19740D	541
chrA01	11256937	11256938	2	DS_peak_210	6.06148	Promoter (<=1kb)	11256799	11258033	1235	+	BnaA01g19780D	138
chrA01	11273449	11273450	2	DS_peak_211	3.02143	Downstream (<1kb)	11274037	11279544	5508	-	BnaA01g19790D	6094
chrA01	11309389	11309390	2	DS_peak_212	7.00845	Distal Intergenic	11302933	11303178	246	+	BnaA01g19800D	6456
chrA01	11329481	11329482	2	DS_peak_213	3.40592	Distal Intergenic	11333300	11336395	3096	+	BnaA01g19810D	-3818
chrA01	11453997	11453998	2	DS_peak_214	4.47255	Distal Intergenic	11464958	11467265	2308	+	BnaA01g19850D	-10960
chrA01	11534569	11534570	2	DS_peak_215	5.38205	Distal Intergenic	11512472	11514458	1987	+	BnaA01g19870D	22097
chrA01	11537005	11537006	2	DS_peak_216	3.38998	Distal Intergenic	11512472	11514458	1987	+	BnaA01g19870D	24533
chrA01	11551535	11551536	2	DS_peak_217	15.0763	Distal Intergenic	11570349	11572195	1847	+	BnaA01g19880D	-18813
chrA01	11559531	11559532	2	DS_peak_218	3.40592	Distal Intergenic	11570349	11572195	1847	+	BnaA01g19880D	-10817
chrA01	11560619	11560620	2	DS_peak_219	2.75104	Distal Intergenic	11570349	11572195	1847	+	BnaA01g19880D	-9729
chrA01	11563054	11563055	2	DS_peak_220	2.01331	Distal Intergenic	11570349	11572195	1847	+	BnaA01g19880D	-7294
chrA01	11586208	11586209	2	DS_peak_221	3.92829	Promoter (<=1kb)	11586456	11587253	798	+	BnaA01g19930D	-247
chrA01	11613933	11613934	2	DS_peak_222	6.91312	Promoter (<=1kb)	11613188	11614177	990	-	BnaA01g20000D	243
chrA01	11688554	11688555	2	DS_peak_223	22.6951	Distal Intergenic	11679120	11681472	2353	+	BnaA01g20100D	9434
chrA01	11689521	11689522	2	DS_peak_224	10.8763	Distal Intergenic	11696163	11699792	3630	-	BnaA01g20110D	10270
chrA01	11842951	11842952	2	DS_peak_225	9.81013	Exon (BnaA01g20210D/BnaA01g20210D.gene, exon 8 of 10)	11836868	11849544	12677	+	BnaA01g20210D	6083
chrA01	11844390	11844391	2	DS_peak_226	51.1715	Intron (BnaA01g20210D/BnaA01g20210D.gene, intron 7 of 7)	11836868	11849544	12677	+	BnaA01g20210D	7522
chrA01	11848475	11848476	2	DS_peak_227	20.6308	Intron (BnaA01g20210D/BnaA01g20210D.gene, intron 7 of 7)	11852728	11854478	1751	+	BnaA01g20220D	-4252
chrA01	12061200	12061201	2	DS_peak_228	2.93088	Distal Intergenic	12056348	12057893	1546	-	BnaA01g20320D	-3307
chrA01	12067052	12067053	2	DS_peak_229	7.72198	Distal Intergenic	12056348	12057893	1546	-	BnaA01g20320D	-9159
chrA01	12077307	12077308	2	DS_peak_230	10.6252	Distal Intergenic	12056348	12057893	1546	-	BnaA01g20320D	-19414
chrA01	12077909	12077910	2	DS_peak_231	5.18401	Distal Intergenic	12056348	12057893	1546	-	BnaA01g20320D	-20016
chrA01	12078516	12078517	2	DS_peak_232	8.42157	Distal Intergenic	12056348	12057893	1546	-	BnaA01g20320D	-20623
chrA01	12081517	12081518	2	DS_peak_233a	1.75304	Distal Intergenic	12056348	12057893	1546	-	BnaA01g20320D	-23624
chrA01	12081929	12081930	2	DS_peak_233b	18.9068	Distal Intergenic	12056348	12057893	1546	-	BnaA01g20320D	-24036
chrA01	12082626	12082627	2	DS_peak_233c	41.3681	Distal Intergenic	12056348	12057893	1546	-	BnaA01g20320D	-24733
chrA01	12083188	12083189	2	DS_peak_233d	14.0225	Distal Intergenic	12056348	12057893	1546	-	BnaA01g20320D	-25295
chrA01	12298058	12298059	2	DS_peak_234	4.59958	Distal Intergenic	12306073	12309738	3666	-	BnaA01g20420D	11679
chrA01	12311006	12311007	2	DS_peak_235	30.1246	Promoter (1-2kb)	12306073	12309738	3666	-	BnaA01g20420D	-1268
chrA01	12311861	12311862	2	DS_peak_236a	37.0756	Promoter (2-3kb)	12306073	12309738	3666	-	BnaA01g20420D	-2123
chrA01	12312194	12312195	2	DS_peak_236b	28.7553	Promoter (2-3kb)	12306073	12309738	3666	-	BnaA01g20420D	-2456
chrA01	12381064	12381065	2	DS_peak_237	4.95923	Distal Intergenic	12384520	12386699	2180	+	BnaA01g20470D	-3455
chrA01	12382349	12382350	2	DS_peak_238	3.68039	Promoter (2-3kb)	12384520	12386699	2180	+	BnaA01g20470D	-2170
chrA01	12396869	12396870	2	DS_peak_239	6.06148	Promoter (<=1kb)	12396476	12397148	673	-	BnaA01g20490D	278
chrA01	12409539	12409540	2	DS_peak_240	5.61007	Distal Intergenic	12403918	12405937	2020	+	BnaA01g20510D	5621
chrA01	12410629	12410630	2	DS_peak_241	2.06609	Distal Intergenic	12403918	12405937	2020	+	BnaA01g20510D	6711
chrA01	12520235	12520236	2	DS_peak_242	4.041	Distal Intergenic	12523267	12525327	2061	-	BnaA01g20670D	5091
chrA01	12608127	12608128	2	DS_peak_243	6.21007	Promoter (<=1kb)	12607691	12610350	2660	+	BnaA01g20750D	436
chrA01	12614660	12614661	2	DS_peak_244	2.62597	Promoter (<=1kb)	12614587	12616806	2220	+	BnaA01g20770D	73
chrA01	12628477	12628478	2	DS_peak_245	2.45985	Distal Intergenic	12632094	12635016	2923	+	BnaA01g20780D	-3616
chrA01	12757614	12757615	2	DS_peak_246	2.39744	Promoter (2-3kb)	12760157	12762603	2447	+	BnaA01g20850D	-2542
chrA01	12806285	12806286	2	DS_peak_247	3.30134	Promoter (1-2kb)	12802366	12804410	2045	-	BnaA01g20900D	-1875
chrA01	12807233	12807234	2	DS_peak_248	4.45481	Promoter (2-3kb)	12802366	12804410	2045	-	BnaA01g20900D	-2823
chrA01	12807722	12807723	2	DS_peak_249	5.73597	Distal Intergenic	12802366	12804410	2045	-	BnaA01g20900D	-3312
chrA01	12822850	12822851	2	DS_peak_250	5.62957	Promoter (1-2kb)	12824706	12825152	447	+	BnaA01g20910D	-1855
chrA01	12918230	12918231	2	DS_peak_251	4.17518	Promoter (2-3kb)	12915917	12917053	1137	+	BnaA01g21000D	2313
chrA01	12989285	12989286	2	DS_peak_252	4.20207	Promoter (<=1kb)	12989053	12992641	3589	+	BnaA01g21140D	232
chrA01	13079922	13079923	2	DS_peak_253	5.89785	Promoter (<=1kb)	13078764	13079978	1215	-	BnaA01g21220D	55
chrA01	13186113	13186114	2	DS_peak_254a	26.55	Promoter (2-3kb)	13183073	13183919	847	-	BnaA01g21350D	-2194
chrA01	13187298	13187299	2	DS_peak_254b	72.413	Distal Intergenic	13183073	13183919	847	-	BnaA01g21350D	-3379
chrA01	13200718	13200719	2	DS_peak_255	2.62597	Distal Intergenic	13215644	13216074	431	+	BnaA01g21360D	-14925
chrA01	13201238	13201239	2	DS_peak_256	3.64413	Distal Intergenic	13215644	13216074	431	+	BnaA01g21360D	-14405
chrA01	13207762	13207763	2	DS_peak_257	7.32343	Distal Intergenic	13215644	13216074	431	+	BnaA01g21360D	-7881
chrA01	13246436	13246437	2	DS_peak_258	2.76193	Distal Intergenic	13235630	13237041	1412	+	BnaA01g21380D	10806
chrA01	13252778	13252779	2	DS_peak_259	2.18462	Distal Intergenic	13259931	13261336	1406	-	BnaA01g21390D	8557
chrA01	13320036	13320037	2	DS_peak_260	4.48443	Distal Intergenic	13305515	13307560	2046	+	BnaA01g21440D	14521
chrA01	13324558	13324559	2	DS_peak_261	4.05175	Distal Intergenic	13305515	13307560	2046	+	BnaA01g21440D	19043
chrA01	13330235	13330236	2	DS_peak_262	5.05119	Distal Intergenic	13305515	13307560	2046	+	BnaA01g21440D	24720
chrA01	13331854	13331855	2	DS_peak_263	2.84912	Distal Intergenic	13305515	13307560	2046	+	BnaA01g21440D	26339
chrA01	13404591	13404592	2	DS_peak_264	8.32983	Promoter (1-2kb)	13403052	13410997	7946	+	BnaA01g21450D	1539
chrA01	13454590	13454591	2	DS_peak_265	4.86295	Distal Intergenic	13433354	13435712	2359	+	BnaA01g21460D	21236
chrA01	13464457	13464458	2	DS_peak_266	119.461	Distal Intergenic	13433354	13435712	2359	+	BnaA01g21460D	31103
chrA01	13471965	13471966	2	DS_peak_267	5.63551	Distal Intergenic	13433354	13435712	2359	+	BnaA01g21460D	38611
chrA01	13483487	13483488	2	DS_peak_268	6.78909	Distal Intergenic	13433354	13435712	2359	+	BnaA01g21460D	50133
chrA01	13505068	13505069	2	DS_peak_269	6.31644	Distal Intergenic	13433354	13435712	2359	+	BnaA01g21460D	71714
chrA01	13528159	13528160	2	DS_peak_270a	3.61481	Distal Intergenic	13599381	13599636	256	+	BnaA01g21470D	-71221
chrA01	13528761	13528762	2	DS_peak_270b	10.6523	Distal Intergenic	13599381	13599636	256	+	BnaA01g21470D	-70619
chrA01	13565451	13565452	2	DS_peak_271	4.7162	Distal Intergenic	13599381	13599636	256	+	BnaA01g21470D	-33929
chrA01	13578434	13578435	2	DS_peak_272	2.43392	Distal Intergenic	13599381	13599636	256	+	BnaA01g21470D	-20946
chrA01	13582650	13582651	2	DS_peak_273	4.80556	Distal Intergenic	13599381	13599636	256	+	BnaA01g21470D	-16730
chrA01	13610914	13610915	2	DS_peak_274	3.16311	Distal Intergenic	13617044	13617121	78	-	BnaA01g21480D	6206
chrA01	13640183	13640184	2	DS_peak_275	3.43718	Distal Intergenic	13617044	13617121	78	-	BnaA01g21480D	-23062
chrA01	13640676	13640677	2	DS_peak_276	5.79753	Distal Intergenic	13617044	13617121	78	-	BnaA01g21480D	-23555
chrA01	13643496	13643497	2	DS_peak_277	1.83882	Distal Intergenic	13663294	13665296	2003	-	BnaA01g21490D	21799
chrA01	13648773	13648774	2	DS_peak_278	2.42061	Distal Intergenic	13663294	13665296	2003	-	BnaA01g21490D	16522
chrA01	13709728	13709729	2	DS_peak_279	9.57339	Distal Intergenic	13714581	13718640	4060	-	BnaA01g21540D	8911
chrA01	13741511	13741512	2	DS_peak_280	4.10422	Distal Intergenic	13722392	13723538	1147	-	BnaA01g21550D	-17973
chrA01	13751329	13751330	2	DS_peak_281	7.50153	Distal Intergenic	13722392	13723538	1147	-	BnaA01g21550D	-27791
chrA01	13979625	13979626	2	DS_peak_282a	112.87	Distal Intergenic	13984917	13988866	3950	+	BnaA01g21630D	-5291
chrA01	13980280	13980281	2	DS_peak_282b	98.7859	Distal Intergenic	13984917	13988866	3950	+	BnaA01g21630D	-4636
chrA01	14013798	14013799	2	DS_peak_283	3.92829	Distal Intergenic	14003652	14004439	788	-	BnaA01g21680D	-9359
chrA01	14102120	14102121	2	DS_peak_284	4.54645	Promoter (<=1kb)	14101950	14102081	132	-	BnaA01g21780D	-39
chrA01	14147999	14148000	2	DS_peak_285	1.78631	Promoter (<=1kb)	14146541	14148077	1537	-	BnaA01g21860D	77
chrA01	14219454	14219455	2	DS_peak_286	117.907	Distal Intergenic	14233114	14240621	7508	+	BnaA01g21890D	-13659
chrA01	14338338	14338339	2	DS_peak_287	4.13965	Promoter (<=1kb)	14337407	14338850	1444	-	BnaA01g22000D	511
chrA01	14444664	14444665	2	DS_peak_288	3.38998	Distal Intergenic	14459813	14462634	2822	-	BnaA01g22120D	17969
chrA01	14502170	14502171	2	DS_peak_289	7.91637	Promoter (<=1kb)	14501960	14502211	252	+	BnaA01g22140D	210
chrA01	14723499	14723500	2	DS_peak_290	4.64478	Distal Intergenic	14713531	14716456	2926	+	BnaA01g22360D	9968
chrA01	14724724	14724725	2	DS_peak_291	11.9236	Distal Intergenic	14734977	14736619	1643	+	BnaA01g22370D	-10252
chrA01	14727968	14727969	2	DS_peak_292	3.04802	Distal Intergenic	14734977	14736619	1643	+	BnaA01g22370D	-7008
chrA01	14730411	14730412	2	DS_peak_293	3.52659	Distal Intergenic	14734977	14736619	1643	+	BnaA01g22370D	-4565
chrA01	14732011	14732012	2	DS_peak_294	7.00154	Promoter (2-3kb)	14734977	14736619	1643	+	BnaA01g22370D	-2965
chrA01	14922199	14922200	2	DS_peak_295	8.57907	Distal Intergenic	14926033	14927601	1569	+	BnaA01g22590D	-3833
chrA01	14925090	14925091	2	DS_peak_296	6.33505	Promoter (<=1kb)	14926033	14927601	1569	+	BnaA01g22590D	-942
chrA01	14992988	14992989	2	DS_peak_297	7.1815	Distal Intergenic	15002535	15003020	486	-	BnaA01g22690D	10031
chrA01	15092978	15092979	2	DS_peak_298	8.15152	Promoter (2-3kb)	15095448	15098509	3062	+	BnaA01g22760D	-2469
chrA01	15239260	15239261	2	DS_peak_299	3.4794	Distal Intergenic	15244580	15246305	1726	-	BnaA01g22900D	7044
chrA01	15376267	15376268	2	DS_peak_300	5.61007	Distal Intergenic	15392232	15393941	1710	+	BnaA01g23020D	-15964
chrA01	15395376	15395377	2	DS_peak_301	1.85998	Promoter (1-2kb)	15396480	15403470	6991	+	BnaA01g23030D	-1103
chrA01	15403980	15403981	2	DS_peak_302	2.45985	Distal Intergenic	15409081	15411801	2721	+	BnaA01g23040D	-5100
chrA01	15425929	15425930	2	DS_peak_303	7.37871	Distal Intergenic	15422810	15424341	1532	+	BnaA01g23060D	3119
chrA01	15605126	15605127	2	DS_peak_304	2.76193	Promoter (1-2kb)	15603637	15608043	4407	+	BnaA01g23200D	1489
chrA01	15619475	15619476	2	DS_peak_305	4.32684	Promoter (<=1kb)	15617294	15619886	2593	-	BnaA01g23220D	410
chrA01	15664652	15664653	2	DS_peak_306	3.92829	Promoter (<=1kb)	15664781	15665809	1029	+	BnaA01g23290D	-128
chrA01	15701830	15701831	2	DS_peak_307a	2.94765	Promoter (<=1kb)	15702205	15702402	198	+	BnaA01g23350D	-374
chrA01	15702275	15702276	2	DS_peak_307b	8.53201	Promoter (<=1kb)	15702205	15702402	198	+	BnaA01g23350D	70
chrA01	15883865	15883866	2	DS_peak_308	6.32534	Promoter (<=1kb)	15883461	15885750	2290	+	BnaA01g23510D	404
chrA01	15907369	15907370	2	DS_peak_309	6.91818	Promoter (<=1kb)	15904313	15907476	3164	-	BnaA01g23540D	106
chrA01	15912811	15912812	2	DS_peak_310	4.8542	Promoter (<=1kb)	15912393	15913469	1077	+	BnaA01g23550D	418
chrA01	15942827	15942828	2	DS_peak_311	4.02285	Promoter (<=1kb)	15937162	15942941	5780	-	BnaA01g23610D	113
chrA01	15957140	15957141	2	DS_peak_312	37.5662	Distal Intergenic	15944455	15953827	9373	-	BnaA01g23620D	-3313
chrA01	15958634	15958635	2	DS_peak_313	11.6052	Distal Intergenic	15944455	15953827	9373	-	BnaA01g23620D	-4807
chrA01	15961163	15961164	2	DS_peak_314	24.3489	Distal Intergenic	15944455	15953827	9373	-	BnaA01g23620D	-7336
chrA01	15963189	15963190	2	DS_peak_315	11.4587	Distal Intergenic	15944455	15953827	9373	-	BnaA01g23620D	-9362
chrA01	16112317	16112318	2	DS_peak_316	6.83295	Promoter (2-3kb)	16112597	16114443	1847	-	BnaA01g23700D	2125
chrA01	16131225	16131226	2	DS_peak_317	3.92829	Promoter (2-3kb)	16129060	16129614	555	+	BnaA01g23720D	2165
chrA01	16164833	16164834	2	DS_peak_318	2.41131	Downstream (1-2kb)	16166227	16169774	3548	-	BnaA01g23800D	4940
chrA01	16210550	16210551	2	DS_peak_319	4.33353	Promoter (<=1kb)	16210484	16210770	287	-	BnaA01g23820D	219
chrA01	16212416	16212417	2	DS_peak_320	8.36459	Promoter (1-2kb)	16210484	16210770	287	-	BnaA01g23820D	-1646
chrA01	16339490	16339491	2	DS_peak_321	6.62318	Distal Intergenic	16332044	16335802	3759	-	BnaA01g23900D	-3688
chrA01	16406533	16406534	2	DS_peak_322	3.37626	Promoter (1-2kb)	16404655	16405287	633	-	BnaA01g23940D	-1246
chrA01	16564844	16564845	2	DS_peak_323	3.92829	Promoter (<=1kb)	16564449	16566777	2329	+	BnaA01g24160D	395
chrA01	16600649	16600650	2	DS_peak_324	2.94765	Promoter (2-3kb)	16598433	16600942	2510	+	BnaA01g24180D	2216
chrA01	16657409	16657410	2	DS_peak_325	6.62189	Promoter (<=1kb)	16656402	16657866	1465	-	BnaA01g24250D	456
chrA01	16682521	16682522	2	DS_peak_326	5.88334	Promoter (<=1kb)	16680481	16682913	2433	-	BnaA01g24280D	391
chrA01	16695148	16695149	2	DS_peak_327	7.72198	Promoter (<=1kb)	16695042	16696813	1772	+	BnaA01g24310D	106
chrA01	16707003	16707004	2	DS_peak_328	13.2624	Distal Intergenic	16717092	16719151	2060	+	BnaA01g24320D	-10088
chrA01	16871422	16871423	2	DS_peak_329	2.01331	Promoter (2-3kb)	16873494	16877240	3747	+	BnaA01g24490D	-2071
chrA01	16880355	16880356	2	DS_peak_330	3.13847	Distal Intergenic	16886857	16888140	1284	+	BnaA01g24500D	-6501
chrA01	16972258	16972259	2	DS_peak_331	3.68984	Distal Intergenic	16966481	16966693	213	+	BnaA01g24610D	5777
chrA01	16975149	16975150	2	DS_peak_332	2.43392	Distal Intergenic	16982382	16983754	1373	-	BnaA01g24620D	8604
chrA01	17100085	17100086	2	DS_peak_333	7.16365	Distal Intergenic	17103859	17110759	6901	+	BnaA01g24720D	-3773
chrA01	17107884	17107885	2	DS_peak_334	10.3445	Intron (BnaA01g24720D/BnaA01g24720D.gene, intron 6 of 8)	17103859	17110759	6901	+	BnaA01g24720D	4025
chrA01	17253748	17253749	2	DS_peak_335	3.79639	Promoter (<=1kb)	17253688	17254279	592	-	BnaA01g24900D	530
chrA01	17356846	17356847	2	DS_peak_336	3.09355	Distal Intergenic	17362459	17363712	1254	-	BnaA01g24920D	6865
chrA01	17421253	17421254	2	DS_peak_337	3.93098	Distal Intergenic	17434454	17434606	153	+	BnaA01g24960D	-13200
chrA01	17445403	17445404	2	DS_peak_338	5.74542	Distal Intergenic	17438528	17438914	387	+	BnaA01g24970D	6875
chrA01	17501588	17501589	2	DS_peak_339	3.30712	Promoter (1-2kb)	17499711	17501242	1532	+	BnaA01g25020D	1877
chrA01	17530313	17530314	2	DS_peak_340	3.57198	Promoter (2-3kb)	17532538	17536139	3602	+	BnaA01g25100D	-2224
chrA01	17645274	17645275	2	DS_peak_341	9.73061	Promoter (1-2kb)	17646648	17647057	410	-	BnaA01g25200D	1782
chrA01	17666257	17666258	2	DS_peak_342	2.10878	Promoter (1-2kb)	17668219	17669877	1659	+	BnaA01g25230D	-1961
chrA01	17693398	17693399	2	DS_peak_343	1.35074	Promoter (<=1kb)	17692503	17693498	996	-	BnaA01g25260D	99
chrA01	17701692	17701693	2	DS_peak_344	3.10001	Promoter (<=1kb)	17700432	17701961	1530	-	BnaA01g25290D	268
chrA01	17903919	17903920	2	DS_peak_345	4.59958	Distal Intergenic	17899790	17901410	1621	+	BnaA01g25690D	4129
chrA01	17904468	17904469	2	DS_peak_346	7.62687	Distal Intergenic	17899790	17901410	1621	+	BnaA01g25690D	4678
chrA01	17938143	17938144	2	DS_peak_347	7.36116	Promoter (<=1kb)	17936281	17938426	2146	-	BnaA01g25730D	282
chrA01	18004970	18004971	2	DS_peak_348	5.30883	Promoter (<=1kb)	18002211	18005093	2883	-	BnaA01g25770D	122
chrA01	18013681	18013682	2	DS_peak_349	3.68984	Promoter (<=1kb)	18013447	18016527	3081	+	BnaA01g25790D	234
chrA01	18022377	18022378	2	DS_peak_350	8.25109	Promoter (<=1kb)	18018792	18022806	4015	-	BnaA01g25800D	428
chrA01	18069822	18069823	2	DS_peak_351	8.4066	Promoter (<=1kb)	18069533	18074401	4869	+	BnaA01g25920D	289
chrA01	18099849	18099850	2	DS_peak_352	4.64478	Intron (BnaA01g25930D/BnaA01g25930D.gene, intron 1 of 2)	18102485	18105487	3003	-	BnaA01g25940D	5637
chrA01	18107084	18107085	2	DS_peak_353	26.5956	Promoter (1-2kb)	18106775	18108338	1564	-	BnaA01g25950D	1253
chrA01	18109742	18109743	2	DS_peak_354	2.06118	Promoter (1-2kb)	18106775	18108338	1564	-	BnaA01g25950D	-1404
chrA01	18133398	18133399	2	DS_peak_355	5.32461	Promoter (<=1kb)	18131354	18133511	2158	-	BnaA01g25990D	112
chrA01	18144668	18144669	2	DS_peak_356	12.0242	Promoter (<=1kb)	18144350	18145189	840	+	BnaA01g26030D	318
chrA01	18150607	18150608	2	DS_peak_357	2.06609	Promoter (<=1kb)	18147876	18151222	3347	-	BnaA01g26040D	614
chrA01	18187393	18187394	2	DS_peak_358	4.7598	Downstream (1-2kb)	18189346	18190563	1218	-	BnaA01g26080D	3169
chrA01	18199064	18199065	2	DS_peak_359a	4.86295	Promoter (2-3kb)	18196752	18198436	1685	+	BnaA01g26110D	2312
chrA01	18199452	18199453	2	DS_peak_359b	7.64523	Promoter (2-3kb)	18196752	18198436	1685	+	BnaA01g26110D	2700
chrA01	18258243	18258244	2	DS_peak_360	5.73597	Promoter (<=1kb)	18257793	18259337	1545	+	BnaA01g26180D	450
chrA01	18259007	18259008	2	DS_peak_361	3.57198	Promoter (1-2kb)	18257793	18259337	1545	+	BnaA01g26180D	1214
chrA01	18299041	18299042	2	DS_peak_362	8.10639	Promoter (<=1kb)	18295461	18299375	3915	-	BnaA01g26220D	333
chrA01	18303346	18303347	2	DS_peak_363	8.51516	Promoter (<=1kb)	18303139	18309410	6272	+	BnaA01g26230D	207
chrA01	18310529	18310530	2	DS_peak_364	7.65346	Promoter (1-2kb)	18311943	18313664	1722	+	BnaA01g26240D	-1413
chrA01	18324088	18324089	2	DS_peak_365	12.4134	Promoter (<=1kb)	18320998	18324486	3489	-	BnaA01g26270D	397
chrA01	18330245	18330246	2	DS_peak_366	5.18376	Distal Intergenic	18320998	18324486	3489	-	BnaA01g26270D	-5759
chrA01	18338918	18338919	2	DS_peak_367	5.47633	Promoter (2-3kb)	18336816	18337544	729	+	BnaA01g26280D	2102
chrA01	18356347	18356348	2	DS_peak_368	6.39366	Promoter (2-3kb)	18359175	18359357	183	+	BnaA01g26300D	-2827
chrA01	18390570	18390571	2	DS_peak_369	7.42245	Promoter (1-2kb)	18388709	18391231	2523	+	BnaA01g26320D	1861
chrA01	18409204	18409205	2	DS_peak_370	9.18764	Promoter (1-2kb)	18408963	18410351	1389	-	BnaA01g26340D	1146
chrA01	18451817	18451818	2	DS_peak_371a	5.51503	Promoter (<=1kb)	18442593	18452067	9475	-	BnaA01g26400D	249
chrA01	18452227	18452228	2	DS_peak_371b	2.91146	Promoter (<=1kb)	18442593	18452067	9475	-	BnaA01g26400D	-160
chrA01	18511935	18511936	2	DS_peak_372	10.5901	Promoter (<=1kb)	18512330	18517546	5217	+	BnaA01g26430D	-394
chrA01	18608847	18608848	2	DS_peak_373	5.84577	Distal Intergenic	18601898	18604225	2328	+	BnaA01g26590D	6949
chrA01	18637566	18637567	2	DS_peak_374a	3.30134	Distal Intergenic	18643185	18647018	3834	+	BnaA01g26600D	-5618
chrA01	18637894	18637895	2	DS_peak_374b	8.38893	Distal Intergenic	18643185	18647018	3834	+	BnaA01g26600D	-5290
chrA01	18643240	18643241	2	DS_peak_375	4.7598	Promoter (<=1kb)	18643185	18647018	3834	+	BnaA01g26600D	55
chrA01	18693603	18693604	2	DS_peak_376a	7.3551	Downstream (2-3kb)	18696549	18698259	1711	-	BnaA01g26700D	4655
chrA01	18694088	18694089	2	DS_peak_376b	5.51556	Downstream (2-3kb)	18696549	18698259	1711	-	BnaA01g26700D	4170
chrA01	18706766	18706767	2	DS_peak_377	4.48443	Distal Intergenic	18698358	18698688	331	-	BnaA01g26710D	-8078
chrA01	18709452	18709453	2	DS_peak_378	4.59958	Distal Intergenic	18698358	18698688	331	-	BnaA01g26710D	-10764
chrA01	18719706	18719707	2	DS_peak_379	2.58652	Distal Intergenic	18729255	18731163	1909	+	BnaA01g26720D	-9548
chrA01	18722041	18722042	2	DS_peak_380	5.09298	Distal Intergenic	18729255	18731163	1909	+	BnaA01g26720D	-7213
chrA01	18730332	18730333	2	DS_peak_381	2.68128	Promoter (1-2kb)	18729255	18731163	1909	+	BnaA01g26720D	1077
chrA01	18744998	18744999	2	DS_peak_382	7.34163	Promoter (1-2kb)	18738873	18743572	4700	-	BnaA01g26730D	-1426
chrA01	18761614	18761615	2	DS_peak_383	5.82029	Promoter (<=1kb)	18757688	18761721	4034	-	BnaA01g26770D	106
chrA01	18831880	18831881	2	DS_peak_384	4.24031	Downstream (1-2kb)	18833583	18835112	1530	-	BnaA01g26840D	3231
chrA01	18840774	18840775	2	DS_peak_385	7.05907	Promoter (<=1kb)	18839174	18840981	1808	-	BnaA01g26860D	206
chrA01	18866165	18866166	2	DS_peak_386	9.13538	Promoter (1-2kb)	18865766	18867569	1804	-	BnaA01g26930D	1403
chrA01	18890623	18890624	2	DS_peak_387	4.07205	Promoter (<=1kb)	18890494	18891869	1376	+	BnaA01g26980D	129
chrA01	18941359	18941360	2	DS_peak_388	5.25926	Promoter (<=1kb)	18940548	18944366	3819	+	BnaA01g27090D	811
chrA01	18945106	18945107	2	DS_peak_389	4.98773	Promoter (<=1kb)	18944932	18947061	2130	+	BnaA01g27100D	174
chrA01	18950378	18950379	2	DS_peak_390	7.74601	Promoter (2-3kb)	18948261	18948416	156	+	BnaA01g27120D	2117
chrA01	19008724	19008725	2	DS_peak_391	8.71033	Promoter (<=1kb)	19009156	19009611	456	+	BnaA01g27220D	-431
chrA01	19009485	19009486	2	DS_peak_392	4.58336	Promoter (<=1kb)	19009156	19009611	456	+	BnaA01g27220D	329
chrA01	19017684	19017685	2	DS_peak_393	3.79639	Promoter (1-2kb)	19015793	19019341	3549	+	BnaA01g27250D	1891
chrA01	19067866	19067867	2	DS_peak_394	7.97747	Promoter (1-2kb)	19068073	19069030	958	-	BnaA01g27310D	1163
chrA01	19095146	19095147	2	DS_peak_395	5.61007	Promoter (<=1kb)	19094857	19095408	552	+	BnaA01g27350D	289
chrA01	19098112	19098113	2	DS_peak_396	5.38205	Promoter (1-2kb)	19097695	19099311	1617	-	BnaA01g27360D	1198
chrA01	19119722	19119723	2	DS_peak_397	6.28844	Distal Intergenic	19124726	19126060	1335	+	BnaA01g27380D	-5003
chrA01	19120518	19120519	2	DS_peak_398	6.78909	Distal Intergenic	19124726	19126060	1335	+	BnaA01g27380D	-4207
chrA01	19163332	19163333	2	DS_peak_399	6.28349	Promoter (<=1kb)	19162952	19163845	894	-	BnaA01g27410D	512
chrA01	19167986	19167987	2	DS_peak_400	5.84577	Promoter (<=1kb)	19165993	19168295	2303	-	BnaA01g27420D	308
chrA01	19227001	19227002	2	DS_peak_401	3.80524	Promoter (1-2kb)	19228718	19231140	2423	+	BnaA01g27540D	-1716
chrA01	19230352	19230353	2	DS_peak_402	5.10401	Promoter (1-2kb)	19228718	19231140	2423	+	BnaA01g27540D	1634
chrA01	19243666	19243667	2	DS_peak_403	2.84912	Promoter (2-3kb)	19240831	19241823	993	+	BnaA01g27560D	2835
chrA01	19277920	19277921	2	DS_peak_404	3.92829	Promoter (<=1kb)	19277301	19278558	1258	-	BnaA01g27570D	637
chrA01	19280891	19280892	2	DS_peak_405	3.79639	Promoter (1-2kb)	19279743	19282012	2270	-	BnaA01g27580D	1120
chrA01	19403523	19403524	2	DS_peak_406	4.86295	Promoter (<=1kb)	19402262	19403722	1461	-	BnaA01g27820D	198
chrA01	19418967	19418968	2	DS_peak_407	5.27203	Distal Intergenic	19414903	19416039	1137	+	BnaA01g27840D	4064
chrA01	19437816	19437817	2	DS_peak_408	5.41096	Promoter (<=1kb)	19437055	19437885	831	-	BnaA01g27880D	68
chrA01	19440848	19440849	2	DS_peak_409	3.24017	Promoter (1-2kb)	19438157	19439781	1625	-	BnaA01g27890D	-1067
chrA01	19659072	19659073	2	DS_peak_410	8.57907	Promoter (<=1kb)	19658907	19661185	2279	+	BnaA01g28140D	165
chrA01	19689201	19689202	2	DS_peak_411	2.55383	Promoter (<=1kb)	19689068	19689950	883	+	BnaA01g28200D	133
chrA01	19804046	19804047	2	DS_peak_412	9.43462	Promoter (<=1kb)	19803940	19804416	477	+	BnaA01g28350D	106
chrA01	19833242	19833243	2	DS_peak_413	6.78909	Promoter (<=1kb)	19833353	19834804	1452	+	BnaA01g28440D	-110
chrA01	19845982	19845983	2	DS_peak_414	12.6143	Distal Intergenic	19842847	19843358	512	+	BnaA01g28470D	3135
chrA01	19846993	19846994	2	DS_peak_415	5.64752	Distal Intergenic	19842847	19843358	512	+	BnaA01g28470D	4146
chrA01	19847553	19847554	2	DS_peak_416	6.53468	Distal Intergenic	19842847	19843358	512	+	BnaA01g28470D	4706
chrA01	19947200	19947201	2	DS_peak_417	1.73422	Promoter (<=1kb)	19946505	19948041	1537	+	BnaA01g28690D	695
chrA01	19949559	19949560	2	DS_peak_418	7.79537	Promoter (1-2kb)	19948162	19949610	1449	+	BnaA01g28700D	1397
chrA01	20011418	20011419	2	DS_peak_419	4.87495	Promoter (<=1kb)	20010789	20011806	1018	-	BnaA01g28810D	387
chrA01	20101887	20101888	2	DS_peak_420	8.53201	Promoter (<=1kb)	20101168	20102186	1019	-	BnaA01g28970D	298
chrA01	20126249	20126250	2	DS_peak_421	2.91146	Promoter (<=1kb)	20124734	20126534	1801	-	BnaA01g29050D	284
chrA01	20132620	20132621	2	DS_peak_422	4.87495	Promoter (<=1kb)	20131088	20132693	1606	-	BnaA01g29060D	72
chrA01	20138092	20138093	2	DS_peak_423	2.84912	Promoter (<=1kb)	20137456	20140698	3243	+	BnaA01g29070D	636
chrA01	20397437	20397438	2	DS_peak_424	7.16365	Promoter (<=1kb)	20397298	20400369	3072	+	BnaA01g29470D	139
chrA01	20463309	20463310	2	DS_peak_425	7.91637	Promoter (<=1kb)	20463157	20464074	918	+	BnaA01g29550D	152
chrA01	20468569	20468570	2	DS_peak_426	9.81516	Promoter (<=1kb)	20468370	20469470	1101	+	BnaA01g29570D	199
chrA01	20502659	20502660	2	DS_peak_427	3.10924	Promoter (2-3kb)	20499846	20500037	192	+	BnaA01g29670D	2813
chrA01	20505543	20505544	2	DS_peak_428	3.73767	Promoter (2-3kb)	20508031	20509954	1924	+	BnaA01g29680D	-2487
chrA01	20556891	20556892	2	DS_peak_429	7.50725	Promoter (1-2kb)	20555738	20558309	2572	+	BnaA01g29770D	1153
chrA01	20634166	20634167	2	DS_peak_430	7.36116	Promoter (<=1kb)	20633891	20634370	480	+	BnaA01g29880D	275
chrA01	20635764	20635765	2	DS_peak_431	5.44404	Promoter (1-2kb)	20633891	20634370	480	+	BnaA01g29880D	1873
chrA01	20636981	20636982	2	DS_peak_432	3.53296	Distal Intergenic	20633891	20634370	480	+	BnaA01g29880D	3090
chrA01	20637857	20637858	2	DS_peak_433	2.57696	Distal Intergenic	20633891	20634370	480	+	BnaA01g29880D	3966
chrA01	20801284	20801285	2	DS_peak_434	8.85403	Downstream (1-2kb)	20797375	20797701	327	-	BnaA01g30250D	-3583
chrA01	20838949	20838950	2	DS_peak_435	14.4361	Promoter (<=1kb)	20838808	20841266	2459	+	BnaA01g30320D	141
chrA01	20915044	20915045	2	DS_peak_436	9.32063	Promoter (<=1kb)	20914939	20922264	7326	+	BnaA01g30480D	105
chrA01	20931367	20931368	2	DS_peak_437	5.21642	Promoter (1-2kb)	20932724	20936355	3632	+	BnaA01g30510D	-1356
chrA01	20943702	20943703	2	DS_peak_438	3.64413	Promoter (<=1kb)	20943578	20945861	2284	+	BnaA01g30560D	124
chrA01	20954233	20954234	2	DS_peak_439	6.80466	Distal Intergenic	20947665	20949601	1937	-	BnaA01g30580D	-4632
chrA01	20973324	20973325	2	DS_peak_440	3.68039	Promoter (<=1kb)	20972987	20973661	675	+	BnaA01g30620D	337
chrA01	21042711	21042712	2	DS_peak_441	5.88334	Promoter (<=1kb)	21042514	21043895	1382	+	BnaA01g30830D	197
chrA01	21199067	21199068	2	DS_peak_442	7.32343	Promoter (<=1kb)	21198677	21199955	1279	+	BnaA01g31180D	390
chrA01	21292907	21292908	2	DS_peak_443	6.25058	Promoter (<=1kb)	21292552	21293392	841	+	BnaA01g31320D	355
chrA01	21332526	21332527	2	DS_peak_444	8.53201	Distal Intergenic	21343254	21343544	291	+	BnaA01g31330D	-10727
chrA01	21333657	21333658	2	DS_peak_445	7.68311	Distal Intergenic	21343254	21343544	291	+	BnaA01g31330D	-9596
chrA01	21348062	21348063	2	DS_peak_446	2.94765	Promoter (<=1kb)	21346811	21348299	1489	-	BnaA01g31350D	236
chrA01	21382541	21382542	2	DS_peak_447a	15.5794	Promoter (<=1kb)	21381880	21383537	1658	-	BnaA01g31450D	995
chrA01	21382903	21382904	2	DS_peak_447b	13.6147	Promoter (<=1kb)	21381880	21383537	1658	-	BnaA01g31450D	633
chrA01	21404414	21404415	2	DS_peak_448	6.94943	Promoter (<=1kb)	21403948	21407538	3591	+	BnaA01g31480D	466
chrA01	21420027	21420028	2	DS_peak_449	5.73597	Promoter (<=1kb)	21419961	21424052	4092	+	BnaA01g31520D	66
chrA01	21490635	21490636	2	DS_peak_450	4.24031	Promoter (<=1kb)	21488587	21490820	2234	-	BnaA01g31660D	184
chrA01	21526388	21526389	2	DS_peak_451	5.59009	Promoter (<=1kb)	21526418	21528613	2196	+	BnaA01g31790D	-29
chrA01	21554460	21554461	2	DS_peak_452	16.5564	Promoter (<=1kb)	21550904	21554796	3893	-	BnaA01g31820D	335
chrA01	21556695	21556696	2	DS_peak_453	6.44382	Promoter (<=1kb)	21555712	21557170	1459	-	BnaA01g31830D	474
chrA01	21562556	21562557	2	DS_peak_454	9.43558	Promoter (<=1kb)	21561314	21562981	1668	-	BnaA01g31850D	424
chrA01	21635929	21635930	2	DS_peak_455	8.5902	Promoter (2-3kb)	21638869	21639678	810	+	BnaA01g31980D	-2939
chrA01	21644998	21644999	2	DS_peak_456	4.86295	Promoter (<=1kb)	21644590	21648339	3750	+	BnaA01g32000D	408
chrA01	21673482	21673483	2	DS_peak_457	3.37414	Promoter (<=1kb)	21673137	21674709	1573	+	BnaA01g32070D	345
chrA01	21705327	21705328	2	DS_peak_458	10.9601	Promoter (1-2kb)	21703349	21706430	3082	-	BnaA01g32180D	1102
chrA01	21723777	21723778	2	DS_peak_459	5.41096	Promoter (1-2kb)	21723179	21725068	1890	-	BnaA01g32220D	1290
chrA01	21780222	21780223	2	DS_peak_460	1.65831	Promoter (<=1kb)	21779506	21780376	871	-	BnaA01g32340D	153
chrA01	21793158	21793159	2	DS_peak_461	4.77515	Promoter (<=1kb)	21793026	21793934	909	-	BnaA01g32350D	775
chrA01	21852513	21852514	2	DS_peak_462	3.63759	Distal Intergenic	21863093	21871382	8290	+	BnaA01g32450D	-10579
chrA01	21860861	21860862	2	DS_peak_463	13.0378	Promoter (2-3kb)	21863093	21871382	8290	+	BnaA01g32450D	-2231
chrA01	22113808	22113809	2	DS_peak_464	7.79537	Promoter (<=1kb)	22113267	22118143	4877	+	BnaA01g32710D	541
chrA01	22124704	22124705	2	DS_peak_465	6.78637	Promoter (<=1kb)	22124390	22125361	972	+	BnaA01g32740D	314
chrA01	22364345	22364346	2	DS_peak_466	3.92829	Promoter (2-3kb)	22360963	22362295	1333	-	BnaA01g33030D	-2050
chrA01	22553141	22553142	2	DS_peak_467	5.05119	Promoter (<=1kb)	22550450	22553512	3063	-	BnaA01g33220D	370
chrA01	22611724	22611725	2	DS_peak_468	5.62458	Promoter (<=1kb)	22611538	22612608	1071	+	BnaA01g33360D	186
chrA01	22614986	22614987	2	DS_peak_469	5.91633	Promoter (<=1kb)	22615285	22617607	2323	+	BnaA01g33370D	-298
chrA01	22634027	22634028	2	DS_peak_470	1.46478	Promoter (<=1kb)	22633292	22634428	1137	-	BnaA01g33410D	400
chrA01	22702543	22702544	2	DS_peak_471	3.12386	Promoter (<=1kb)	22699468	22703176	3709	-	BnaA01g33500D	632
chrA01	22719072	22719073	2	DS_peak_472	3.81654	Promoter (<=1kb)	22718839	22719783	945	-	BnaA01g33550D	710
chrA01	22726239	22726240	2	DS_peak_473	6.2018	Promoter (<=1kb)	22724834	22726429	1596	-	BnaA01g33560D	189
chrA01	22753172	22753173	2	DS_peak_474	9.74332	Promoter (2-3kb)	22750287	22750663	377	-	BnaA01g33610D	-2509
chrA01	22758070	22758071	2	DS_peak_475	4.7598	Promoter (<=1kb)	22757877	22761986	4110	+	BnaA01g33620D	193
chrA01	22892114	22892115	2	DS_peak_476	5.58898	Promoter (<=1kb)	22890193	22893090	2898	-	BnaA01g33760D	975
chrA01	22936405	22936406	2	DS_peak_477	3.10001	Promoter (<=1kb)	22936250	22937457	1208	+	BnaA01g33870D	155
chrA01	23010546	23010547	2	DS_peak_478	5.04538	Promoter (<=1kb)	23007991	23011074	3084	-	BnaA01g34020D	527
chrA01	23104174	23104175	2	DS_peak_479	5.91294	Promoter (2-3kb)	23102138	23103128	991	+	BnaA01g34310D	2036
chrA01	23105524	23105525	2	DS_peak_480	10.6546	Distal Intergenic	23102138	23103128	991	+	BnaA01g34310D	3386
chrA01	23215016	23215017	2	DS_peak_481	4.98102	Promoter (<=1kb)	23211954	23215114	3161	-	BnaA01g34380D	97
chrA01	23232574	23232575	2	DS_peak_482	10.0068	Promoter (<=1kb)	23224645	23232728	8084	-	BnaA01g34410D	153
chrA01	23258926	23258927	2	DS_peak_483	5.05119	Promoter (<=1kb)	23258674	23260464	1791	+	BnaA01g34460D	252
chrA01_random	71135	71136	2	DS_peak_484	4.59958	Promoter (<=1kb)	70760	71557	798	-	BnaA01g34650D	421
chrA01_random	89216	89217	2	DS_peak_485	5.74542	Promoter (<=1kb)	87276	89556	2281	-	BnaA01g34720D	339
chrA01_random	204959	204960	2	DS_peak_486	4.041	Promoter (2-3kb)	201951	202508	558	-	BnaA01g34900D	-2451
chrA01_random	211564	211565	2	DS_peak_487	9.56465	Promoter (<=1kb)	211119	212106	988	+	BnaA01g34910D	445
chrA01_random	255058	255059	2	DS_peak_488	7.68301	Distal Intergenic	267045	267970	926	-	BnaA01g34930D	12911
chrA01_random	255647	255648	2	DS_peak_489	4.81589	Distal Intergenic	267045	267970	926	-	BnaA01g34930D	12322
chrA01_random	299501	299502	2	DS_peak_490	1.92766	Distal Intergenic	293112	294785	1674	-	BnaA01g34970D	-4716
chrA01_random	543691	543692	2	DS_peak_491	4.48443	Exon (BnaA01g35310D/BnaA01g35310D.gene, exon 18 of 19)	543066	549033	5968	-	BnaA01g35310D	5341
chrA01_random	609921	609922	2	DS_peak_492	6.65859	Distal Intergenic	618764	622286	3523	+	BnaA01g35430D	-8842
chrA01_random	686614	686615	2	DS_peak_493	2.82052	Distal Intergenic	678440	679225	786	-	BnaA01g35530D	-7389
chrA01_random	771431	771432	2	DS_peak_494	1.47552	Distal Intergenic	767589	768164	576	-	BnaA01g35570D	-3267
chrA01_random	773611	773612	2	DS_peak_495	2.50644	Distal Intergenic	767589	768164	576	-	BnaA01g35570D	-5447
chrA01_random	900607	900608	2	DS_peak_496	3.79639	Distal Intergenic	907176	908391	1216	-	BnaA01g35680D	7783
chrA01_random	902887	902888	2	DS_peak_497	3.29964	Distal Intergenic	907176	908391	1216	-	BnaA01g35680D	5503
chrA01_random	904236	904237	2	DS_peak_498	5.32719	Downstream (2-3kb)	907176	908391	1216	-	BnaA01g35680D	4154
chrA01_random	907278	907279	2	DS_peak_499	5.73597	Promoter (1-2kb)	907176	908391	1216	-	BnaA01g35680D	1112
chrA01_random	908742	908743	2	DS_peak_500	5.61007	Promoter (<=1kb)	908547	908968	422	-	BnaA01g35690D	225
chrA01_random	920048	920049	2	DS_peak_501	5.79632	Distal Intergenic	909113	909175	63	-	BnaA01g35700D	-10873
chrA01_random	922364	922365	2	DS_peak_502	3.15702	Distal Intergenic	909113	909175	63	-	BnaA01g35700D	-13189
chrA01_random	935701	935702	2	DS_peak_503	3.61481	Distal Intergenic	939484	941298	1815	+	BnaA01g35710D	-3782
chrA01_random	964006	964007	2	DS_peak_504	2.62597	Distal Intergenic	939484	941298	1815	+	BnaA01g35710D	24522
chrA01_random	968507	968508	2	DS_peak_505	4.24031	Distal Intergenic	991708	992453	746	+	BnaA01g35720D	-23200
chrA01_random	1058923	1058924	2	DS_peak_506	5.96542	Distal Intergenic	1043321	1046516	3196	+	BnaA01g35770D	15602
chrA01_random	1062905	1062906	2	DS_peak_507	6.27966	Distal Intergenic	1043321	1046516	3196	+	BnaA01g35770D	19584
chrA01_random	1096946	1096947	2	DS_peak_508	4.48443	Distal Intergenic	1093856	1094074	219	+	BnaA01g35790D	3090
chrA01_random	1097575	1097576	2	DS_peak_509a	3.89156	Distal Intergenic	1093856	1094074	219	+	BnaA01g35790D	3719
chrA01_random	1098015	1098016	2	DS_peak_509b	8.36459	Distal Intergenic	1093856	1094074	219	+	BnaA01g35790D	4159
chrA01_random	1099397	1099398	2	DS_peak_510	3.42886	Distal Intergenic	1093856	1094074	219	+	BnaA01g35790D	5541
chrA01_random	1104404	1104405	2	DS_peak_511	4.78458	Distal Intergenic	1093856	1094074	219	+	BnaA01g35790D	10548
chrA01_random	1105142	1105143	2	DS_peak_512	6.01689	Distal Intergenic	1093856	1094074	219	+	BnaA01g35790D	11286
chrA01_random	1106696	1106697	2	DS_peak_513a	8.61	Distal Intergenic	1093856	1094074	219	+	BnaA01g35790D	12840
chrA01_random	1107144	1107145	2	DS_peak_513b	2.9639	Distal Intergenic	1093856	1094074	219	+	BnaA01g35790D	13288
chrA01_random	1110095	1110096	2	DS_peak_514	127.866	Distal Intergenic	1093856	1094074	219	+	BnaA01g35790D	16239
chrA01_random	1112946	1112947	2	DS_peak_515	6.85156	Distal Intergenic	1093856	1094074	219	+	BnaA01g35790D	19090
chrA01_random	1118085	1118086	2	DS_peak_516	4.32684	Distal Intergenic	1093856	1094074	219	+	BnaA01g35790D	24229
chrA01_random	1120051	1120052	2	DS_peak_517	5.73281	Distal Intergenic	1093856	1094074	219	+	BnaA01g35790D	26195
chrA01_random	1129523	1129524	2	DS_peak_518	46.2218	Distal Intergenic	1093856	1094074	219	+	BnaA01g35790D	35667
chrA01_random	1213786	1213787	2	DS_peak_519	2.31782	Distal Intergenic	1240712	1246498	5787	+	BnaA01g35800D	-26925
chrA01_random	1215555	1215556	2	DS_peak_520	8.1266	Distal Intergenic	1240712	1246498	5787	+	BnaA01g35800D	-25156
chrA01_random	1221314	1221315	2	DS_peak_521	3.92829	Distal Intergenic	1240712	1246498	5787	+	BnaA01g35800D	-19397
chrA01_random	1228736	1228737	2	DS_peak_522	15.835	Distal Intergenic	1240712	1246498	5787	+	BnaA01g35800D	-11975
chrA01_random	1238687	1238688	2	DS_peak_523	47.1508	Promoter (2-3kb)	1240712	1246498	5787	+	BnaA01g35800D	-2024
chrA01_random	1246460	1246461	2	DS_peak_524	46.9083	3' UTR	1240712	1246498	5787	+	BnaA01g35800D	5748
chrA01_random	1278119	1278120	2	DS_peak_525	6.32534	Distal Intergenic	1295978	1296172	195	-	BnaA01g35810D	18052
chrA01_random	1385869	1385870	2	DS_peak_526	3.93098	Promoter (<=1kb)	1385906	1386289	384	-	BnaA01g35890D	419
chrA01_random	1391235	1391236	2	DS_peak_527	1.47552	Promoter (2-3kb)	1393455	1394500	1046	+	BnaA01g35900D	-2219
chrA01_random	1566020	1566021	2	DS_peak_528	13.404	Downstream (2-3kb)	1568741	1572348	3608	-	BnaA01g36080D	6327
chrA01_random	1611253	1611254	2	DS_peak_529	4.98102	Promoter (2-3kb)	1609167	1611508	2342	+	BnaA01g36130D	2086
chrA01_random	1640989	1640990	2	DS_peak_530	10.5901	Promoter (1-2kb)	1635713	1639233	3521	-	BnaA01g36230D	-1756
chrA01_random	1721055	1721056	2	DS_peak_531	2.27105	Distal Intergenic	1725459	1726605	1147	-	BnaA01g36290D	5549
chrA01_random	1754649	1754650	2	DS_peak_532	5.09298	Distal Intergenic	1748328	1749587	1260	-	BnaA01g36300D	-5062
chrA01_random	1756766	1756767	2	DS_peak_533	6.47951	Distal Intergenic	1748328	1749587	1260	-	BnaA01g36300D	-7179
chrA01_random	1764441	1764442	2	DS_peak_534	15.1275	Distal Intergenic	1748328	1749587	1260	-	BnaA01g36300D	-14854
chrA01_random	1776012	1776013	2	DS_peak_535	4.74716	Distal Intergenic	1748328	1749587	1260	-	BnaA01g36300D	-26425
chrA01_random	1777597	1777598	2	DS_peak_536	8.10639	Distal Intergenic	1748328	1749587	1260	-	BnaA01g36300D	-28010
chrA01_random	1779076	1779077	2	DS_peak_537a	8.31797	Distal Intergenic	1748328	1749587	1260	-	BnaA01g36300D	-29489
chrA01_random	1779814	1779815	2	DS_peak_537b	1.75593	Distal Intergenic	1748328	1749587	1260	-	BnaA01g36300D	-30227
chrA01_random	1780615	1780616	2	DS_peak_538a	4.98075	Distal Intergenic	1748328	1749587	1260	-	BnaA01g36300D	-31028
chrA01_random	1781190	1781191	2	DS_peak_538b	6.52142	Distal Intergenic	1748328	1749587	1260	-	BnaA01g36300D	-31603
chrA01_random	1803273	1803274	2	DS_peak_539	3.28786	Distal Intergenic	1748328	1749587	1260	-	BnaA01g36300D	-53686
chrA01_random	1813113	1813114	2	DS_peak_540	8.13314	Distal Intergenic	1748328	1749587	1260	-	BnaA01g36300D	-63526
chrA01_random	1847178	1847179	2	DS_peak_541	2.62597	Distal Intergenic	1896656	1898952	2297	+	BnaA01g36310D	-49477
chrA01_random	1855175	1855176	2	DS_peak_542	3.15702	Distal Intergenic	1896656	1898952	2297	+	BnaA01g36310D	-41480
chrA01_random	1884409	1884410	2	DS_peak_543	12.9846	Distal Intergenic	1896656	1898952	2297	+	BnaA01g36310D	-12246
chrA01_random	1899920	1899921	2	DS_peak_544	2.26151	Distal Intergenic	1896656	1898952	2297	+	BnaA01g36310D	3264
chrA01_random	1910378	1910379	2	DS_peak_545	2.94765	Distal Intergenic	1913789	1921190	7402	+	BnaA01g36320D	-3410
chrA01_random	1923487	1923488	2	DS_peak_546	4.32684	Promoter (<=1kb)	1923192	1923248	57	-	BnaA01g36350D	-239
chrA01_random	1936750	1936751	2	DS_peak_547	3.38998	Promoter (1-2kb)	1938346	1941068	2723	+	BnaA01g36370D	-1595
chrA01_random	1993390	1993391	2	DS_peak_548	2.3873	Distal Intergenic	1999860	2002169	2310	+	BnaA01g36440D	-6469
chrA01_random	2157641	2157642	2	DS_peak_549	5.95906	Distal Intergenic	2144348	2148774	4427	+	BnaA01g36630D	13293
chrA01_random	2161364	2161365	2	DS_peak_550	4.48443	Distal Intergenic	2177494	2179674	2181	+	BnaA01g36640D	-16129
chrA01_random	2162606	2162607	2	DS_peak_551	6.01689	Distal Intergenic	2177494	2179674	2181	+	BnaA01g36640D	-14887
chrA01_random	2163800	2163801	2	DS_peak_552	19.4606	Distal Intergenic	2177494	2179674	2181	+	BnaA01g36640D	-13693
chrA01_random	2295368	2295369	2	DS_peak_553	4.00898	Promoter (<=1kb)	2294326	2295629	1304	-	BnaA01g36810D	260
chrA01_random	2306365	2306366	2	DS_peak_554	3.29964	Promoter (<=1kb)	2306018	2306796	779	+	BnaA01g36830D	347
chrA01_random	2325866	2325867	2	DS_peak_555	8.52187	Distal Intergenic	2318589	2320120	1532	-	BnaA01g36860D	-5746
chrA01_random	2328595	2328596	2	DS_peak_556	38.3966	Distal Intergenic	2331628	2332305	678	+	BnaA01g36870D	-3032
chrA01_random	2337278	2337279	2	DS_peak_557	10.5512	Promoter (<=1kb)	2336970	2337683	714	+	BnaA01g36880D	308
chrA01_random	2353578	2353579	2	DS_peak_558	11.2687	Promoter (<=1kb)	2353203	2355804	2602	+	BnaA01g36890D	375
chrA01_random	2354403	2354404	2	DS_peak_559	4.86295	Promoter (1-2kb)	2353203	2355804	2602	+	BnaA01g36890D	1200
chrA01_random	2381416	2381417	2	DS_peak_560	4.12179	Promoter (<=1kb)	2380563	2381902	1340	-	BnaA01g36920D	485
chrA01_random	2415069	2415070	2	DS_peak_561	7.65346	Promoter (<=1kb)	2414798	2414983	186	-	BnaA01g36990D	-86
chrA01_random	2435467	2435468	2	DS_peak_562	3.64413	Promoter (<=1kb)	2435306	2437457	2152	+	BnaA01g37030D	161
chrA01_random	2512725	2512726	2	DS_peak_563a	13.5251	Promoter (1-2kb)	2514080	2517922	3843	+	BnaA01g37150D	-1354
chrA01_random	2513257	2513258	2	DS_peak_563b	5.51556	Promoter (<=1kb)	2514080	2517922	3843	+	BnaA01g37150D	-822
chrA01_random	2650858	2650859	2	DS_peak_564	2.43392	Promoter (<=1kb)	2649846	2651493	1648	-	BnaA01g37370D	634
chrA01_random	2666764	2666765	2	DS_peak_565	4.58336	Promoter (<=1kb)	2665512	2667031	1520	-	BnaA01g37380D	266
chrA01_random	2679191	2679192	2	DS_peak_566	5.05326	Promoter (1-2kb)	2678016	2679651	1636	+	BnaA01g37400D	1175
chrA02	56060	56061	2	DS_peak_567	54.489	Promoter (<=1kb)	55607	57775	2169	+	BnaA02g00150D	453
chrA02	61777	61778	2	DS_peak_568	9.43462	Promoter (<=1kb)	59526	61901	2376	-	BnaA02g00160D	123
chrA02	68249	68250	2	DS_peak_569	6.78909	Promoter (<=1kb)	66546	68671	2126	-	BnaA02g00180D	421
chrA02	74278	74279	2	DS_peak_570	4.57855	Promoter (<=1kb)	74371	76707	2337	+	BnaA02g00190D	-92
chrA02	131741	131742	2	DS_peak_571	1.43002	Promoter (<=1kb)	131407	132480	1074	-	BnaA02g00360D	738
chrA02	185696	185697	2	DS_peak_572	6.62318	Promoter (<=1kb)	185222	185899	678	-	BnaA02g00480D	202
chrA02	195096	195097	2	DS_peak_573	1.92766	Promoter (<=1kb)	194875	195294	420	-	BnaA02g00520D	197
chrA02	253088	253089	2	DS_peak_574	7.51745	Promoter (1-2kb)	250286	252006	1721	-	BnaA02g00660D	-1082
chrA02	285995	285996	2	DS_peak_575	3.20451	Distal Intergenic	278147	281544	3398	-	BnaA02g00770D	-4451
chrA02	296441	296442	2	DS_peak_576	5.62957	Promoter (<=1kb)	295690	296808	1119	-	BnaA02g00800D	366
chrA02	309682	309683	2	DS_peak_577	2.27105	Promoter (<=1kb)	309391	309828	438	-	BnaA02g00820D	145
chrA02	400234	400235	2	DS_peak_578	1.85526	Distal Intergenic	390608	391412	805	-	BnaA02g01020D	-8822
chrA02	408423	408424	2	DS_peak_579	4.041	Promoter (<=1kb)	409169	413736	4568	+	BnaA02g01030D	-745
chrA02	419986	419987	2	DS_peak_580	3.79639	Promoter (1-2kb)	419541	421819	2279	-	BnaA02g01050D	1832
chrA02	435845	435846	2	DS_peak_581	6.62318	Promoter (<=1kb)	435345	436094	750	-	BnaA02g01080D	248
chrA02	501811	501812	2	DS_peak_582	2.10878	Promoter (<=1kb)	501529	505476	3948	+	BnaA02g01150D	282
chrA02	570346	570347	2	DS_peak_583	26.011	Promoter (<=1kb)	569844	576065	6222	+	BnaA02g01280D	502
chrA02	571483	571484	2	DS_peak_584	10.5787	Promoter (1-2kb)	569844	576065	6222	+	BnaA02g01280D	1639
chrA02	723511	723512	2	DS_peak_585	2.84912	Promoter (<=1kb)	723457	726664	3208	+	BnaA02g01540D	54
chrA02	742936	742937	2	DS_peak_586	5.05119	Promoter (<=1kb)	742732	746643	3912	+	BnaA02g01580D	204
chrA02	812282	812283	2	DS_peak_587	6.62318	Promoter (<=1kb)	811921	815987	4067	+	BnaA02g01770D	361
chrA02	856061	856062	2	DS_peak_588	4.80556	Downstream (<1kb)	856813	859819	3007	-	BnaA02g01880D	3757
chrA02	862382	862383	2	DS_peak_589	4.24031	Promoter (1-2kb)	863783	866857	3075	+	BnaA02g01890D	-1400
chrA02	871445	871446	2	DS_peak_590	5.79632	Promoter (<=1kb)	870635	872010	1376	-	BnaA02g01910D	564
chrA02	884163	884164	2	DS_peak_591	3.12386	Downstream (<1kb)	884839	887487	2649	-	BnaA02g01930D	3323
chrA02	962155	962156	2	DS_peak_592	5.61007	Promoter (<=1kb)	961315	963108	1794	-	BnaA02g02200D	952
chrA02	962816	962817	2	DS_peak_593	8.96161	Promoter (<=1kb)	961315	963108	1794	-	BnaA02g02200D	291
chrA02	975650	975651	2	DS_peak_594	3.92829	Promoter (1-2kb)	970840	974101	3262	-	BnaA02g02230D	-1549
chrA02	992290	992291	2	DS_peak_595	2.84912	Promoter (1-2kb)	990106	993816	3711	-	BnaA02g02250D	1525
chrA02	1044521	1044522	2	DS_peak_596	7.13601	Promoter (1-2kb)	1045722	1046839	1118	+	BnaA02g02350D	-1200
chrA02	1061338	1061339	2	DS_peak_597	5.62458	Promoter (<=1kb)	1055817	1061620	5804	-	BnaA02g02390D	281
chrA02	1065696	1065697	2	DS_peak_598	4.7598	Promoter (<=1kb)	1065470	1067369	1900	+	BnaA02g02410D	226
chrA02	1068608	1068609	2	DS_peak_599	1.75593	Promoter (<=1kb)	1068145	1069131	987	+	BnaA02g02420D	463
chrA02	1161895	1161896	2	DS_peak_600	3.68984	Promoter (<=1kb)	1156791	1162055	5265	-	BnaA02g02590D	159
chrA02	1176478	1176479	2	DS_peak_601	5.89785	Promoter (1-2kb)	1174692	1178273	3582	-	BnaA02g02640D	1794
chrA02	1335833	1335834	2	DS_peak_602	4.24031	Promoter (2-3kb)	1333686	1336011	2326	+	BnaA02g03030D	2147
chrA02	1351205	1351206	2	DS_peak_603	10.0672	Promoter (<=1kb)	1351143	1351454	312	+	BnaA02g03070D	62
chrA02	1388236	1388237	2	DS_peak_604	4.49228	Promoter (1-2kb)	1389645	1392084	2440	+	BnaA02g03150D	-1408
chrA02	1389898	1389899	2	DS_peak_605	3.64413	Promoter (<=1kb)	1389645	1392084	2440	+	BnaA02g03150D	253
chrA02	1467719	1467720	2	DS_peak_606	4.37901	Promoter (1-2kb)	1469412	1475092	5681	+	BnaA02g03310D	-1692
chrA02	1503236	1503237	2	DS_peak_607	7.77672	Promoter (<=1kb)	1501710	1503266	1557	-	BnaA02g03370D	29
chrA02	1524927	1524928	2	DS_peak_608	5.16966	Promoter (1-2kb)	1523445	1525470	2026	+	BnaA02g03410D	1482
chrA02	1763676	1763677	2	DS_peak_609	3.47712	Promoter (1-2kb)	1760133	1762119	1987	-	BnaA02g03830D	-1557
chrA02	1856442	1856443	2	DS_peak_610a	14.369	Promoter (<=1kb)	1856286	1857448	1163	+	BnaA02g04130D	156
chrA02	1856932	1856933	2	DS_peak_610b	4.32684	Promoter (<=1kb)	1856286	1857448	1163	+	BnaA02g04130D	646
chrA02	1857274	1857275	2	DS_peak_610c	15.8858	Promoter (<=1kb)	1858104	1858571	468	+	BnaA02g04140D	-829
chrA02	1947932	1947933	2	DS_peak_611	3.64413	Intron (BnaA02g04350D/BnaA02g04350D.gene, intron 2 of 9)	1943078	1944254	1177	-	BnaA02g04340D	-3678
chrA02	2015812	2015813	2	DS_peak_612	6.7373	Promoter (<=1kb)	2009827	2015837	6011	-	BnaA02g04500D	24
chrA02	2107613	2107614	2	DS_peak_613	7.7298	Distal Intergenic	2113034	2114146	1113	+	BnaA02g04760D	-5420
chrA02	2113920	2113921	2	DS_peak_614	2.63274	Promoter (<=1kb)	2113034	2114146	1113	+	BnaA02g04760D	886
chrA02	2143968	2143969	2	DS_peak_615	4.98102	Promoter (<=1kb)	2143173	2143968	796	-	BnaA02g04830D	0
chrA02	2154141	2154142	2	DS_peak_616	3.4794	Promoter (<=1kb)	2153853	2154314	462	-	BnaA02g04860D	172
chrA02	2182685	2182686	2	DS_peak_617	5.64752	Promoter (<=1kb)	2182306	2187444	5139	+	BnaA02g04920D	379
chrA02	2183753	2183754	2	DS_peak_618	2.79367	Promoter (1-2kb)	2182306	2187444	5139	+	BnaA02g04920D	1447
chrA02	2184320	2184321	2	DS_peak_619	8.42973	Promoter (2-3kb)	2182306	2187444	5139	+	BnaA02g04920D	2014
chrA02	2207490	2207491	2	DS_peak_620	3.91144	Promoter (1-2kb)	2204887	2205715	829	-	BnaA02g04990D	-1775
chrA02	2210366	2210367	2	DS_peak_621	5.05119	Promoter (2-3kb)	2210054	2212714	2661	-	BnaA02g05000D	2347
chrA02	2221018	2221019	2	DS_peak_622	14.0739	Exon (BnaA02g05020D/BnaA02g05020D.gene, exon 3 of 3)	2220618	2226597	5980	-	BnaA02g05020D	5578
chrA02	2286189	2286190	2	DS_peak_623	5.64752	Promoter (<=1kb)	2286058	2286441	384	-	BnaA02g05100D	251
chrA02	2375833	2375834	2	DS_peak_624a	2.75104	Promoter (<=1kb)	2376801	2379378	2578	+	BnaA02g05230D	-967
chrA02	2376191	2376192	2	DS_peak_624b	5.68876	Promoter (<=1kb)	2376801	2379378	2578	+	BnaA02g05230D	-609
chrA02	2413553	2413554	2	DS_peak_625	6.91312	Promoter (<=1kb)	2409427	2413814	4388	-	BnaA02g05300D	260
chrA02	2433609	2433610	2	DS_peak_626	10.1628	Promoter (<=1kb)	2433263	2436786	3524	+	BnaA02g05340D	346
chrA02	2444270	2444271	2	DS_peak_627	3.73546	Promoter (<=1kb)	2443830	2444921	1092	-	BnaA02g05360D	650
chrA02	2544171	2544172	2	DS_peak_628	5.95906	Promoter (<=1kb)	2543594	2544830	1237	-	BnaA02g05510D	658
chrA02	2571293	2571294	2	DS_peak_629	5.41096	Promoter (<=1kb)	2569927	2571416	1490	-	BnaA02g05590D	122
chrA02	2638794	2638795	2	DS_peak_630a	2.92404	Promoter (<=1kb)	2637833	2638426	594	+	BnaA02g05720D	961
chrA02	2639128	2639129	2	DS_peak_630b	3.92829	Promoter (1-2kb)	2637833	2638426	594	+	BnaA02g05720D	1295
chrA02	2660243	2660244	2	DS_peak_631a	6.32534	Promoter (<=1kb)	2659724	2661379	1656	+	BnaA02g05780D	519
chrA02	2660608	2660609	2	DS_peak_631b	9.17412	Promoter (<=1kb)	2659724	2661379	1656	+	BnaA02g05780D	884
chrA02	2660996	2660997	2	DS_peak_631c	14.5985	Promoter (1-2kb)	2659724	2661379	1656	+	BnaA02g05780D	1272
chrA02	2745400	2745401	2	DS_peak_632	3.27665	Promoter (2-3kb)	2747597	2749677	2081	+	BnaA02g05950D	-2196
chrA02	3164856	3164857	2	DS_peak_633	15.6768	Distal Intergenic	3147143	3152282	5140	-	BnaA02g06590D	-12574
chrA02	3249446	3249447	2	DS_peak_634	8.64459	Promoter (1-2kb)	3248327	3250522	2196	-	BnaA02g06840D	1075
chrA02	3266463	3266464	2	DS_peak_635	5.05119	Promoter (1-2kb)	3265339	3267293	1955	+	BnaA02g06880D	1124
chrA02	3322978	3322979	2	DS_peak_636	7.65346	Promoter (<=1kb)	3322465	3324495	2031	+	BnaA02g07020D	513
chrA02	3426445	3426446	2	DS_peak_637	4.041	Promoter (1-2kb)	3424957	3427228	2272	+	BnaA02g07200D	1488
chrA02	3572700	3572701	2	DS_peak_638	3.68984	Promoter (<=1kb)	3572471	3575785	3315	+	BnaA02g07500D	229
chrA02	3583673	3583674	2	DS_peak_639	10.2491	Promoter (<=1kb)	3582810	3584038	1229	+	BnaA02g07540D	863
chrA02	3615402	3615403	2	DS_peak_640	4.24776	Promoter (<=1kb)	3614997	3615752	756	-	BnaA02g07580D	349
chrA02	3624063	3624064	2	DS_peak_641	7.47632	Promoter (<=1kb)	3623509	3626007	2499	+	BnaA02g07600D	554
chrA02	3749237	3749238	2	DS_peak_642	8.86796	Promoter (<=1kb)	3747499	3749399	1901	-	BnaA02g07910D	161
chrA02	3851107	3851108	2	DS_peak_643	2.84912	Promoter (<=1kb)	3851339	3854687	3349	+	BnaA02g08130D	-231
chrA02	3865994	3865995	2	DS_peak_644a	3.81664	Promoter (<=1kb)	3864799	3866193	1395	-	BnaA02g08150D	198
chrA02	3866181	3866182	2	DS_peak_644b	5.41096	Promoter (<=1kb)	3864799	3866193	1395	-	BnaA02g08150D	11
chrA02	3984223	3984224	2	DS_peak_645	7.16365	Distal Intergenic	3988595	3996242	7648	+	BnaA02g08330D	-4371
chrA02	4005142	4005143	2	DS_peak_646	2.47868	Distal Intergenic	3998180	4001923	3744	-	BnaA02g08340D	-3219
chrA02	4055342	4055343	2	DS_peak_647	4.9375	Promoter (<=1kb)	4054377	4055778	1402	+	BnaA02g08400D	965
chrA02	4070567	4070568	2	DS_peak_648	2.76193	Distal Intergenic	4062046	4062900	855	-	BnaA02g08410D	-7667
chrA02	4085703	4085704	2	DS_peak_649	10.3445	Distal Intergenic	4079790	4082972	3183	+	BnaA02g08420D	5913
chrA02	4224097	4224098	2	DS_peak_650	6.1501	Promoter (<=1kb)	4223213	4223450	238	-	BnaA02g08570D	-647
chrA02	4288360	4288361	2	DS_peak_651	2.45985	Promoter (<=1kb)	4286909	4288696	1788	-	BnaA02g08680D	335
chrA02	4351537	4351538	2	DS_peak_652	8.67214	Distal Intergenic	4356132	4359281	3150	+	BnaA02g08800D	-4594
chrA02	4422291	4422292	2	DS_peak_653	3.15702	Promoter (<=1kb)	4421684	4423856	2173	+	BnaA02g08870D	607
chrA02	4700601	4700602	2	DS_peak_654	16.9297	Promoter (1-2kb)	4702096	4702919	824	+	BnaA02g09470D	-1494
chrA02	4726162	4726163	2	DS_peak_655	5.6194	Promoter (<=1kb)	4725756	4727006	1251	-	BnaA02g09520D	843
chrA02	4737105	4737106	2	DS_peak_656	4.20207	Promoter (<=1kb)	4736667	4738655	1989	+	BnaA02g09530D	438
chrA02	4828028	4828029	2	DS_peak_657	10.4224	Promoter (1-2kb)	4830008	4831997	1990	+	BnaA02g09610D	-1979
chrA02	4840575	4840576	2	DS_peak_658	3.92829	Promoter (<=1kb)	4839616	4841027	1412	-	BnaA02g09640D	451
chrA02	4962527	4962528	2	DS_peak_659	7.32343	Promoter (1-2kb)	4958441	4960591	2151	-	BnaA02g09890D	-1936
chrA02	4972769	4972770	2	DS_peak_660	5.51409	Promoter (2-3kb)	4970757	4971599	843	+	BnaA02g09910D	2012
chrA02	5037022	5037023	2	DS_peak_661	8.85403	Distal Intergenic	5031977	5033914	1938	+	BnaA02g10020D	5045
chrA02	5039359	5039360	2	DS_peak_662	9.03101	Distal Intergenic	5046554	5048603	2050	+	BnaA02g10030D	-7194
chrA02	5174114	5174115	2	DS_peak_663	8.10639	Promoter (1-2kb)	5170302	5172264	1963	-	BnaA02g10200D	-1850
chrA02	5208365	5208366	2	DS_peak_664	5.58898	Promoter (1-2kb)	5204578	5206797	2220	-	BnaA02g10270D	-1568
chrA02	5389882	5389883	2	DS_peak_665	6.15692	Promoter (<=1kb)	5386995	5390441	3447	-	BnaA02g10500D	558
chrA02	5528004	5528005	2	DS_peak_666	4.80556	Promoter (<=1kb)	5528190	5529084	895	+	BnaA02g10690D	-185
chrA02	5588960	5588961	2	DS_peak_667	3.06606	Promoter (1-2kb)	5588255	5589985	1731	-	BnaA02g10830D	1024
chrA02	5637268	5637269	2	DS_peak_668	7.66266	Promoter (<=1kb)	5636803	5637795	993	+	BnaA02g10880D	465
chrA02	5667439	5667440	2	DS_peak_669	6.21007	Promoter (<=1kb)	5667018	5667672	655	-	BnaA02g10940D	232
chrA02	5758067	5758068	2	DS_peak_670	5.46303	Distal Intergenic	5765281	5765683	403	-	BnaA02g11060D	7615
chrA02	5785686	5785687	2	DS_peak_671	4.13965	Promoter (<=1kb)	5784050	5786036	1987	-	BnaA02g11080D	349
chrA02	5792033	5792034	2	DS_peak_672	2.62597	Promoter (<=1kb)	5791755	5792315	561	+	BnaA02g11090D	278
chrA02	5827414	5827415	2	DS_peak_673	1.65831	Promoter (<=1kb)	5827250	5828089	840	+	BnaA02g11190D	164
chrA02	5838816	5838817	2	DS_peak_674	4.80556	Distal Intergenic	5834671	5836146	1476	+	BnaA02g11200D	4145
chrA02	5862276	5862277	2	DS_peak_675	4.59958	Exon (BnaA02g11220D/BnaA02g11220D.gene, exon 4 of 4)	5861976	5865609	3634	-	BnaA02g11220D	3332
chrA02	5899681	5899682	2	DS_peak_676	8.67214	Promoter (<=1kb)	5899494	5903581	4088	+	BnaA02g11250D	187
chrA02	6016772	6016773	2	DS_peak_677	4.80556	Promoter (<=1kb)	6016581	6018417	1837	+	BnaA02g11500D	191
chrA02	6120376	6120377	2	DS_peak_678	3.71765	Promoter (<=1kb)	6119555	6120930	1376	+	BnaA02g11690D	821
chrA02	6136292	6136293	2	DS_peak_679	4.10422	Promoter (<=1kb)	6136437	6138663	2227	+	BnaA02g11730D	-144
chrA02	6143934	6143935	2	DS_peak_680	15.2409	Promoter (<=1kb)	6143778	6144039	262	-	BnaA02g11750D	104
chrA02	6262093	6262094	2	DS_peak_681	3.15702	Promoter (<=1kb)	6262143	6263240	1098	+	BnaA02g11940D	-49
chrA02	6263769	6263770	2	DS_peak_682	8.32331	Promoter (<=1kb)	6263476	6265088	1613	+	BnaA02g11950D	293
chrA02	6392826	6392827	2	DS_peak_683	9.43462	Promoter (<=1kb)	6392327	6393137	811	-	BnaA02g12140D	310
chrA02	6443633	6443634	2	DS_peak_684	3.4104	Downstream (2-3kb)	6446258	6447707	1450	-	BnaA02g12190D	4073
chrA02	6509016	6509017	2	DS_peak_685	10.1022	Promoter (2-3kb)	6503669	6506516	2848	-	BnaA02g12300D	-2500
chrA02	6600162	6600163	2	DS_peak_686	3.4104	Promoter (<=1kb)	6596820	6599350	2531	-	BnaA02g12370D	-812
chrA02	6628222	6628223	2	DS_peak_687	5.64752	Distal Intergenic	6615760	6619028	3269	-	BnaA02g12410D	-9194
chrA02	6742671	6742672	2	DS_peak_688	7.00845	Distal Intergenic	6732023	6733801	1779	+	BnaA02g12550D	10648
chrA02	6804168	6804169	2	DS_peak_689	3.92829	Promoter (2-3kb)	6806518	6806673	156	+	BnaA02g12630D	-2349
chrA02	6886130	6886131	2	DS_peak_690	1.78631	Promoter (1-2kb)	6883362	6884519	1158	-	BnaA02g12770D	-1611
chrA02	6915063	6915064	2	DS_peak_691	7.79537	Promoter (<=1kb)	6914747	6917816	3070	+	BnaA02g12790D	316
chrA02	7224074	7224075	2	DS_peak_692	5.00448	Promoter (<=1kb)	7222554	7224215	1662	-	BnaA02g13180D	140
chrA02	7249847	7249848	2	DS_peak_693a	26.79	Distal Intergenic	7256230	7262873	6644	+	BnaA02g13230D	-6382
chrA02	7250194	7250195	2	DS_peak_693b	17.4707	Distal Intergenic	7256230	7262873	6644	+	BnaA02g13230D	-6035
chrA02	7251619	7251620	2	DS_peak_694	1.77583	Distal Intergenic	7256230	7262873	6644	+	BnaA02g13230D	-4610
chrA02	7252745	7252746	2	DS_peak_695	3.82836	Distal Intergenic	7256230	7262873	6644	+	BnaA02g13230D	-3484
chrA02	7254027	7254028	2	DS_peak_696	5.73695	Promoter (2-3kb)	7256230	7262873	6644	+	BnaA02g13230D	-2202
chrA02	7315634	7315635	2	DS_peak_697	4.90915	Promoter (<=1kb)	7315144	7315988	845	-	BnaA02g13320D	353
chrA02	7386447	7386448	2	DS_peak_698	3.38998	Downstream (2-3kb)	7389186	7390467	1282	-	BnaA02g13410D	4019
chrA02	7445726	7445727	2	DS_peak_699	6.85156	Promoter (<=1kb)	7444068	7445798	1731	-	BnaA02g13540D	71
chrA02	7596798	7596799	2	DS_peak_700	5.88334	Promoter (<=1kb)	7593651	7597063	3413	-	BnaA02g13790D	264
chrA02	7617733	7617734	2	DS_peak_701	3.4794	Promoter (<=1kb)	7616893	7617975	1083	+	BnaA02g13840D	840
chrA02	7830721	7830722	2	DS_peak_702	14.3361	Promoter (2-3kb)	7832018	7833120	1103	-	BnaA02g14010D	2398
chrA02	7833953	7833954	2	DS_peak_703	4.27573	Promoter (<=1kb)	7832018	7833120	1103	-	BnaA02g14010D	-833
chrA02	7870173	7870174	2	DS_peak_704	4.32684	Promoter (<=1kb)	7870105	7871157	1053	+	BnaA02g14040D	68
chrA02	7923621	7923622	2	DS_peak_705	6.47678	Promoter (<=1kb)	7924323	7924685	363	+	BnaA02g14100D	-701
chrA02	7925025	7925026	2	DS_peak_706	16.8318	Promoter (<=1kb)	7924323	7924685	363	+	BnaA02g14100D	702
chrA02	7968512	7968513	2	DS_peak_707	2.56783	Promoter (<=1kb)	7968421	7968675	255	+	BnaA02g14170D	91
chrA02	8044758	8044759	2	DS_peak_708	39.7746	Promoter (2-3kb)	8042492	8044013	1522	+	BnaA02g14320D	2266
chrA02	8045943	8045944	2	DS_peak_709	7.76134	Distal Intergenic	8042492	8044013	1522	+	BnaA02g14320D	3451
chrA02	8046763	8046764	2	DS_peak_710a	6.78637	Distal Intergenic	8042492	8044013	1522	+	BnaA02g14320D	4271
chrA02	8047112	8047113	2	DS_peak_710b	11.6409	Distal Intergenic	8042492	8044013	1522	+	BnaA02g14320D	4620
chrA02	8056905	8056906	2	DS_peak_711	5.38122	Distal Intergenic	8042492	8044013	1522	+	BnaA02g14320D	14413
chrA02	8057467	8057468	2	DS_peak_712	3.60713	Distal Intergenic	8042492	8044013	1522	+	BnaA02g14320D	14975
chrA02	8058868	8058869	2	DS_peak_713	12.0256	Distal Intergenic	8042492	8044013	1522	+	BnaA02g14320D	16376
chrA02	8059971	8059972	2	DS_peak_714	4.15696	Distal Intergenic	8042492	8044013	1522	+	BnaA02g14320D	17479
chrA02	8284596	8284597	2	DS_peak_715	3.92829	Promoter (2-3kb)	8282303	8283631	1329	+	BnaA02g14590D	2293
chrA02	8287495	8287496	2	DS_peak_716	4.63589	Distal Intergenic	8282303	8283631	1329	+	BnaA02g14590D	5192
chrA02	8493773	8493774	2	DS_peak_717	5.74542	Promoter (<=1kb)	8492945	8493309	365	-	BnaA02g14810D	-464
chrA02	8518653	8518654	2	DS_peak_718	4.80556	Promoter (<=1kb)	8518345	8519224	880	-	BnaA02g14860D	570
chrA02	8623790	8623791	2	DS_peak_719	5.02399	Promoter (<=1kb)	8623349	8626071	2723	+	BnaA02g14990D	441
chrA02	8648353	8648354	2	DS_peak_720	3.38998	Promoter (<=1kb)	8648245	8652413	4169	+	BnaA02g15050D	108
chrA02	8659220	8659221	2	DS_peak_721	4.9375	Promoter (2-3kb)	8657064	8658372	1309	+	BnaA02g15070D	2156
chrA02	8661834	8661835	2	DS_peak_722	4.20207	Promoter (2-3kb)	8664743	8665444	702	+	BnaA02g15080D	-2908
chrA02	8664924	8664925	2	DS_peak_723	1.92766	Promoter (<=1kb)	8664743	8665444	702	+	BnaA02g15080D	181
chrA02	8783399	8783400	2	DS_peak_724	3.58721	Distal Intergenic	8787002	8788912	1911	+	BnaA02g15270D	-3602
chrA02	8786335	8786336	2	DS_peak_725	5.09397	Promoter (<=1kb)	8787002	8788912	1911	+	BnaA02g15270D	-666
chrA02	8847231	8847232	2	DS_peak_726	5.38764	Promoter (<=1kb)	8847040	8847819	780	+	BnaA02g15350D	191
chrA02	8895962	8895963	2	DS_peak_727	4.02285	Distal Intergenic	8884025	8887515	3491	-	BnaA02g15380D	-8447
chrA02	8947336	8947337	2	DS_peak_728	4.78458	Promoter (<=1kb)	8946975	8951891	4917	+	BnaA02g15450D	361
chrA02	9003636	9003637	2	DS_peak_729	6.82164	Promoter (<=1kb)	9003061	9004008	948	-	BnaA02g15550D	371
chrA02	9086404	9086405	2	DS_peak_730	3.64413	Promoter (<=1kb)	9086066	9087993	1928	+	BnaA02g15620D	338
chrA02	9130712	9130713	2	DS_peak_731	2.3873	Distal Intergenic	9138032	9139782	1751	+	BnaA02g15660D	-7319
chrA02	9189408	9189409	2	DS_peak_732	3.93098	Promoter (<=1kb)	9189167	9190802	1636	+	BnaA02g15750D	241
chrA02	9191923	9191924	2	DS_peak_733	2.56783	Promoter (<=1kb)	9190907	9191818	912	-	BnaA02g15760D	-105
chrA02	9417647	9417648	2	DS_peak_734	8.86796	Promoter (<=1kb)	9417542	9419706	2165	+	BnaA02g15950D	105
chrA02	9616014	9616015	2	DS_peak_735	6.54424	Promoter (<=1kb)	9614123	9616200	2078	-	BnaA02g16170D	185
chrA02	9694826	9694827	2	DS_peak_736	5.16966	Promoter (1-2kb)	9696429	9698206	1778	+	BnaA02g16240D	-1602
chrA02	9744676	9744677	2	DS_peak_737	8.00078	Downstream (1-2kb)	9745766	9747833	2068	-	BnaA02g16400D	3156
chrA02	9835195	9835196	2	DS_peak_738	9.73061	Distal Intergenic	9826775	9829774	3000	+	BnaA02g16500D	8420
chrA02	9965702	9965703	2	DS_peak_739	8.5902	Promoter (<=1kb)	9965034	9966412	1379	-	BnaA02g16680D	709
chrA02	9970024	9970025	2	DS_peak_740	4.20207	Promoter (2-3kb)	9972832	9974713	1882	+	BnaA02g16690D	-2807
chrA02	10145591	10145592	2	DS_peak_741	5.598	Distal Intergenic	10111546	10119165	7620	+	BnaA02g16960D	34045
chrA02	10259701	10259702	2	DS_peak_742	3.10001	Promoter (<=1kb)	10259175	10259365	191	-	BnaA02g17080D	-336
chrA02	10299228	10299229	2	DS_peak_743	5.75203	Distal Intergenic	10296021	10296692	672	+	BnaA02g17180D	3207
chrA02	10322864	10322865	2	DS_peak_744	4.24615	Distal Intergenic	10327448	10328761	1314	+	BnaA02g17210D	-4583
chrA02	10423389	10423390	2	DS_peak_745	1.78631	Distal Intergenic	10428468	10429854	1387	+	BnaA02g17290D	-5078
chrA02	10465240	10465241	2	DS_peak_746	3.92829	Downstream (2-3kb)	10461565	10461997	433	+	BnaA02g17300D	3675
chrA02	10469587	10469588	2	DS_peak_747	7.10351	Intron (BnaA02g17310D/BnaA02g17310D.gene, intron 2 of 2)	10467970	10476456	8487	-	BnaA02g17310D	6868
chrA02	10475787	10475788	2	DS_peak_748	3.93098	Promoter (<=1kb)	10467970	10476456	8487	-	BnaA02g17310D	668
chrA02	10534866	10534867	2	DS_peak_749	9.45835	Promoter (1-2kb)	10533066	10535279	2214	+	BnaA02g17410D	1800
chrA02	10560863	10560864	2	DS_peak_750	8.86796	Promoter (<=1kb)	10560386	10562633	2248	+	BnaA02g17480D	477
chrA02	10580025	10580026	2	DS_peak_751	3.37626	Promoter (<=1kb)	10579874	10579999	126	+	BnaA02g17530D	151
chrA02	10591549	10591550	2	DS_peak_752	5.02399	Promoter (<=1kb)	10589755	10591035	1281	-	BnaA02g17560D	-514
chrA02	10626520	10626521	2	DS_peak_753a	2.93088	Promoter (1-2kb)	10628257	10630161	1905	+	BnaA02g17670D	-1736
chrA02	10626810	10626811	2	DS_peak_753b	5.62458	Promoter (1-2kb)	10628257	10630161	1905	+	BnaA02g17670D	-1446
chrA02	10664523	10664524	2	DS_peak_754	5.02399	Promoter (<=1kb)	10664117	10664701	585	+	BnaA02g17720D	406
chrA02	10797568	10797569	2	DS_peak_755	2.91146	Promoter (<=1kb)	10797338	10797670	333	-	BnaA02g17860D	101
chrA02	10931983	10931984	2	DS_peak_756	4.87495	Promoter (2-3kb)	10934336	10934896	561	+	BnaA02g18080D	-2352
chrA02	10934592	10934593	2	DS_peak_757	9.56465	Promoter (<=1kb)	10934336	10934896	561	+	BnaA02g18080D	256
chrA02	11044944	11044945	2	DS_peak_758	6.27161	Promoter (1-2kb)	11043475	11047158	3684	+	BnaA02g18220D	1469
chrA02	11343776	11343777	2	DS_peak_759	5.34459	Distal Intergenic	11369277	11377374	8098	-	BnaA02g18610D	33597
chrA02	11346567	11346568	2	DS_peak_760	5.1909	Distal Intergenic	11369277	11377374	8098	-	BnaA02g18610D	30806
chrA02	11425280	11425281	2	DS_peak_761	17.2068	Promoter (1-2kb)	11423340	11424006	667	-	BnaA02g18680D	-1274
chrA02	11447103	11447104	2	DS_peak_762	5.05119	Distal Intergenic	11452379	11453377	999	+	BnaA02g18700D	-5275
chrA02	11458786	11458787	2	DS_peak_763	3.68984	Promoter (1-2kb)	11460691	11463020	2330	+	BnaA02g18710D	-1904
chrA02	11479105	11479106	2	DS_peak_764	2.93088	Distal Intergenic	11483962	11485654	1693	+	BnaA02g18720D	-4856
chrA02	11485120	11485121	2	DS_peak_765	2.42061	Promoter (1-2kb)	11483962	11485654	1693	+	BnaA02g18720D	1158
chrA02	11538510	11538511	2	DS_peak_766	2.42109	Promoter (<=1kb)	11537701	11538705	1005	+	BnaA02g18750D	809
chrA02	11570371	11570372	2	DS_peak_767	3.68039	Distal Intergenic	11565521	11568035	2515	+	BnaA02g18810D	4850
chrA02	11609553	11609554	2	DS_peak_768	15.2409	Promoter (2-3kb)	11611546	11612415	870	-	BnaA02g18850D	2861
chrA02	11611996	11611997	2	DS_peak_769	6.32534	Promoter (<=1kb)	11611546	11612415	870	-	BnaA02g18850D	418
chrA02	11659349	11659350	2	DS_peak_770	2.62597	Distal Intergenic	11663458	11665195	1738	-	BnaA02g18900D	5845
chrA02	11701971	11701972	2	DS_peak_771	4.37901	Promoter (2-3kb)	11698226	11699044	819	-	BnaA02g18930D	-2927
chrA02	11717867	11717868	2	DS_peak_772	5.95414	Promoter (2-3kb)	11719370	11720430	1061	-	BnaA02g18960D	2562
chrA02	11757901	11757902	2	DS_peak_773	2.76193	Promoter (<=1kb)	11755713	11758121	2409	-	BnaA02g19040D	219
chrA02	11840378	11840379	2	DS_peak_774	5.51503	Promoter (<=1kb)	11840787	11841044	258	+	BnaA02g19120D	-408
chrA02	11879683	11879684	2	DS_peak_775	3.75156	Distal Intergenic	11870763	11876114	5352	-	BnaA02g19160D	-3569
chrA02	11973104	11973105	2	DS_peak_776	1.93275	Distal Intergenic	11961130	11967076	5947	-	BnaA02g19260D	-6028
chrA02	11995088	11995089	2	DS_peak_777	3.68984	Promoter (<=1kb)	11992800	11995587	2788	-	BnaA02g19300D	498
chrA02	12062715	12062716	2	DS_peak_778	2.42061	Promoter (1-2kb)	12064289	12066003	1715	+	BnaA02g19440D	-1573
chrA02	12118398	12118399	2	DS_peak_779	3.38998	Promoter (<=1kb)	12118285	12121036	2752	+	BnaA02g19540D	113
chrA02	12161870	12161871	2	DS_peak_780	13.5251	Promoter (<=1kb)	12161142	12162011	870	-	BnaA02g19580D	140
chrA02	12166301	12166302	2	DS_peak_781	6.06148	Promoter (<=1kb)	12167043	12168106	1064	+	BnaA02g19600D	-741
chrA02	12308617	12308618	2	DS_peak_782	16.3057	Promoter (<=1kb)	12308493	12308741	249	-	BnaA02g19900D	123
chrA02	12360486	12360487	2	DS_peak_783	3.10001	Promoter (1-2kb)	12361591	12363191	1601	+	BnaA02g20020D	-1104
chrA02	12364344	12364345	2	DS_peak_784	4.80556	Promoter (<=1kb)	12363860	12365066	1207	-	BnaA02g20030D	721
chrA02	12367137	12367138	2	DS_peak_785	1.92766	Promoter (2-3kb)	12363860	12365066	1207	-	BnaA02g20030D	-2071
chrA02	12393008	12393009	2	DS_peak_786	3.64413	Promoter (1-2kb)	12394457	12394798	342	-	BnaA02g20050D	1789
chrA02	12457276	12457277	2	DS_peak_787	4.78458	Distal Intergenic	12465215	12465292	78	+	BnaA02g20150D	-7938
chrA02	12458962	12458963	2	DS_peak_788	1.54665	Distal Intergenic	12465215	12465292	78	+	BnaA02g20150D	-6252
chrA02	12489609	12489610	2	DS_peak_789	3.37626	Promoter (<=1kb)	12489275	12491008	1734	+	BnaA02g20200D	334
chrA02	12504461	12504462	2	DS_peak_790	2.82052	Promoter (<=1kb)	12501416	12504614	3199	-	BnaA02g20230D	152
chrA02	12533543	12533544	2	DS_peak_791	1.75593	Distal Intergenic	12539055	12539721	667	+	BnaA02g20260D	-5511
chrA02	12928549	12928550	2	DS_peak_792	3.68039	Promoter (<=1kb)	12927521	12928880	1360	-	BnaA02g20540D	330
chrA02	12931320	12931321	2	DS_peak_793	4.78278	Promoter (1-2kb)	12929940	12932521	2582	+	BnaA02g20550D	1380
chrA02	12949133	12949134	2	DS_peak_794	5.38205	Promoter (2-3kb)	12940679	12946995	6317	-	BnaA02g20570D	-2138
chrA02	13046970	13046971	2	DS_peak_795	5.02399	Promoter (<=1kb)	13047935	13050542	2608	+	BnaA02g20700D	-964
chrA02	13096313	13096314	2	DS_peak_796	2.62597	Promoter (<=1kb)	13096024	13097092	1069	+	BnaA02g20780D	289
chrA02	13291551	13291552	2	DS_peak_797	4.24031	Distal Intergenic	13284688	13284870	183	+	BnaA02g20970D	6863
chrA02	13320783	13320784	2	DS_peak_798	27.3551	Downstream (1-2kb)	13321884	13324065	2182	-	BnaA02g21030D	3281
chrA02	13452929	13452930	2	DS_peak_799	5.76129	Promoter (1-2kb)	13454253	13455172	920	+	BnaA02g21110D	-1323
chrA02	13483482	13483483	2	DS_peak_800	4.59958	Promoter (1-2kb)	13477830	13481677	3848	-	BnaA02g21170D	-1805
chrA02	13486474	13486475	2	DS_peak_801	3.38998	Distal Intergenic	13477830	13481677	3848	-	BnaA02g21170D	-4797
chrA02	13571186	13571187	2	DS_peak_802	7.30344	Promoter (<=1kb)	13569813	13571936	2124	-	BnaA02g21210D	749
chrA02	13642032	13642033	2	DS_peak_803	2.84912	Promoter (1-2kb)	13642145	13643046	902	-	BnaA02g21260D	1013
chrA02	13653291	13653292	2	DS_peak_804	10.1721	Distal Intergenic	13648025	13648360	336	-	BnaA02g21270D	-4931
chrA02	13667845	13667846	2	DS_peak_805	3.92829	Promoter (2-3kb)	13665043	13666146	1104	+	BnaA02g21290D	2802
chrA02	13691010	13691011	2	DS_peak_806	8.96161	Distal Intergenic	13694234	13694410	177	+	BnaA02g21310D	-3223
chrA02	13698066	13698067	2	DS_peak_807	7.40832	Distal Intergenic	13694234	13694410	177	+	BnaA02g21310D	3832
chrA02	13705105	13705106	2	DS_peak_808	3.68984	Promoter (<=1kb)	13704909	13707475	2567	+	BnaA02g21330D	196
chrA02	13720876	13720877	2	DS_peak_809	4.17518	Promoter (2-3kb)	13720762	13723223	2462	-	BnaA02g21350D	2346
chrA02	13767106	13767107	2	DS_peak_810	7.0604	Promoter (<=1kb)	13766768	13767659	892	+	BnaA02g21390D	338
chrA02	13832304	13832305	2	DS_peak_811	7.91637	Promoter (<=1kb)	13831905	13833517	1613	+	BnaA02g21470D	399
chrA02	13903958	13903959	2	DS_peak_812	5.58898	Distal Intergenic	13907038	13910105	3068	-	BnaA02g21550D	6146
chrA02	14000624	14000625	2	DS_peak_813	6.28515	Distal Intergenic	14005687	14008686	3000	-	BnaA02g21620D	8061
chrA02	14004097	14004098	2	DS_peak_814a	29.2925	Downstream (1-2kb)	14005687	14008686	3000	-	BnaA02g21620D	4588
chrA02	14004302	14004303	2	DS_peak_814b	36.9794	Downstream (1-2kb)	14005687	14008686	3000	-	BnaA02g21620D	4383
chrA02	14049074	14049075	2	DS_peak_815	10.6546	Promoter (<=1kb)	14048093	14048689	597	-	BnaA02g21650D	-385
chrA02	14131600	14131601	2	DS_peak_816	4.24031	Distal Intergenic	14122525	14126215	3691	+	BnaA02g21730D	9075
chrA02	14261431	14261432	2	DS_peak_817	10.98	Distal Intergenic	14250317	14254300	3984	-	BnaA02g21860D	-7131
chrA02	14411573	14411574	2	DS_peak_818	5.62458	Promoter (2-3kb)	14413780	14415162	1383	+	BnaA02g22020D	-2206
chrA02	14527480	14527481	2	DS_peak_819	3.47712	Distal Intergenic	14544512	14545745	1234	+	BnaA02g22100D	-17031
chrA02	14531563	14531564	2	DS_peak_820	5.91633	Distal Intergenic	14544512	14545745	1234	+	BnaA02g22100D	-12948
chrA02	14645370	14645371	2	DS_peak_821	5.38205	Distal Intergenic	14626629	14631935	5307	-	BnaA02g22140D	-13435
chrA02	14666090	14666091	2	DS_peak_822	5.89785	Promoter (<=1kb)	14665928	14666453	526	-	BnaA02g22160D	362
chrA02	14735918	14735919	2	DS_peak_823	6.10647	Promoter (2-3kb)	14736673	14738592	1920	-	BnaA02g22250D	2673
chrA02	14848300	14848301	2	DS_peak_824	6.32544	Distal Intergenic	14855235	14858080	2846	+	BnaA02g22340D	-6934
chrA02	14851089	14851090	2	DS_peak_825	3.38998	Distal Intergenic	14855235	14858080	2846	+	BnaA02g22340D	-4145
chrA02	14957659	14957660	2	DS_peak_826	2.31852	Distal Intergenic	14951249	14953186	1938	-	BnaA02g22440D	-4473
chrA02	15013133	15013134	2	DS_peak_827	2.08935	Distal Intergenic	15006339	15008337	1999	-	BnaA02g22470D	-4796
chrA02	15045264	15045265	2	DS_peak_828	1.65831	Promoter (<=1kb)	15044968	15045422	455	-	BnaA02g22510D	157
chrA02	15074477	15074478	2	DS_peak_829	23.1391	Distal Intergenic	15069744	15071028	1285	-	BnaA02g22540D	-3449
chrA02	15128977	15128978	2	DS_peak_830	10.4366	Distal Intergenic	15133132	15134135	1004	+	BnaA02g22600D	-4154
chrA02	15130686	15130687	2	DS_peak_831	7.16215	Promoter (2-3kb)	15133132	15134135	1004	+	BnaA02g22600D	-2445
chrA02	15228058	15228059	2	DS_peak_832	6.32534	Distal Intergenic	15217077	15223434	6358	-	BnaA02g22680D	-4624
chrA02	15313446	15313447	2	DS_peak_833	4.98075	Promoter (<=1kb)	15314226	15320439	6214	+	BnaA02g22780D	-779
chrA02	15403323	15403324	2	DS_peak_834	5.6194	Distal Intergenic	15417626	15425919	8294	+	BnaA02g22860D	-14302
chrA02	15414598	15414599	2	DS_peak_835	6.62318	Distal Intergenic	15417626	15425919	8294	+	BnaA02g22860D	-3027
chrA02	15439501	15439502	2	DS_peak_836	21.535	Distal Intergenic	15435618	15437169	1552	+	BnaA02g22900D	3883
chrA02	15474178	15474179	2	DS_peak_837	5.61007	Distal Intergenic	15453486	15470269	16784	-	BnaA02g22910D	-3909
chrA02	15475251	15475252	2	DS_peak_838	2.26896	Distal Intergenic	15453486	15470269	16784	-	BnaA02g22910D	-4982
chrA02	15490766	15490767	2	DS_peak_839	9.84981	Distal Intergenic	15453486	15470269	16784	-	BnaA02g22910D	-20497
chrA02	15517038	15517039	2	DS_peak_840	1.59347	Distal Intergenic	15453486	15470269	16784	-	BnaA02g22910D	-46769
chrA02	15517586	15517587	2	DS_peak_841	7.95794	Distal Intergenic	15453486	15470269	16784	-	BnaA02g22910D	-47317
chrA02	15523009	15523010	2	DS_peak_842	13.5247	Distal Intergenic	15453486	15470269	16784	-	BnaA02g22910D	-52740
chrA02	15524663	15524664	2	DS_peak_843	3.92829	Distal Intergenic	15453486	15470269	16784	-	BnaA02g22910D	-54394
chrA02	15526299	15526300	2	DS_peak_844	45.1813	Distal Intergenic	15453486	15470269	16784	-	BnaA02g22910D	-56030
chrA02	15537502	15537503	2	DS_peak_845	3.27665	Distal Intergenic	15582338	15582835	498	+	BnaA02g22920D	-44835
chrA02	15538838	15538839	2	DS_peak_846a	12.2687	Distal Intergenic	15582338	15582835	498	+	BnaA02g22920D	-43499
chrA02	15539222	15539223	2	DS_peak_846b	11.8557	Distal Intergenic	15582338	15582835	498	+	BnaA02g22920D	-43115
chrA02	15539626	15539627	2	DS_peak_846c	4.10308	Distal Intergenic	15582338	15582835	498	+	BnaA02g22920D	-42711
chrA02	15543547	15543548	2	DS_peak_847	3.00421	Distal Intergenic	15582338	15582835	498	+	BnaA02g22920D	-38790
chrA02	15577813	15577814	2	DS_peak_848	2.62597	Distal Intergenic	15582338	15582835	498	+	BnaA02g22920D	-4524
chrA02	15588479	15588480	2	DS_peak_849	4.59958	Distal Intergenic	15582338	15582835	498	+	BnaA02g22920D	6141
chrA02	15604730	15604731	2	DS_peak_850	2.34067	Promoter (1-2kb)	15603161	15605100	1940	+	BnaA02g22930D	1569
chrA02	15637702	15637703	2	DS_peak_851	3.28786	Promoter (2-3kb)	15639160	15640271	1112	-	BnaA02g22940D	2568
chrA02	15653314	15653315	2	DS_peak_852a	10.3374	Distal Intergenic	15639160	15640271	1112	-	BnaA02g22940D	-13043
chrA02	15653834	15653835	2	DS_peak_852b	17.329	Distal Intergenic	15639160	15640271	1112	-	BnaA02g22940D	-13563
chrA02	15670021	15670022	2	DS_peak_853	13.1125	Distal Intergenic	15639160	15640271	1112	-	BnaA02g22940D	-29750
chrA02	15670759	15670760	2	DS_peak_854	21.2172	Distal Intergenic	15639160	15640271	1112	-	BnaA02g22940D	-30488
chrA02	15671505	15671506	2	DS_peak_855	16.3289	Distal Intergenic	15639160	15640271	1112	-	BnaA02g22940D	-31234
chrA02	15695858	15695859	2	DS_peak_856	5.51503	Distal Intergenic	15704937	15710330	5394	-	BnaA02g22950D	14471
chrA02	15831862	15831863	2	DS_peak_857	2.62597	Promoter (<=1kb)	15831741	15833413	1673	+	BnaA02g23010D	121
chrA02	15856147	15856148	2	DS_peak_858	2.75104	Distal Intergenic	15850253	15851602	1350	-	BnaA02g23050D	-4545
chrA02	15868183	15868184	2	DS_peak_859	1.59547	Distal Intergenic	15850253	15851602	1350	-	BnaA02g23050D	-16581
chrA02	15917408	15917409	2	DS_peak_860	15.2841	Distal Intergenic	15956696	15958456	1761	+	BnaA02g23060D	-39287
chrA02	15969831	15969832	2	DS_peak_861	1.59547	Promoter (<=1kb)	15969577	15969945	369	+	BnaA02g23090D	254
chrA02	15982004	15982005	2	DS_peak_862	3.27665	Distal Intergenic	15969577	15969945	369	+	BnaA02g23090D	12427
chrA02	16016237	16016238	2	DS_peak_863	3.61481	Distal Intergenic	16032737	16041969	9233	-	BnaA02g23100D	25731
chrA02	16016872	16016873	2	DS_peak_864	3.75156	Distal Intergenic	16032737	16041969	9233	-	BnaA02g23100D	25096
chrA02	16061784	16061785	2	DS_peak_865	2.43392	Distal Intergenic	16050089	16051097	1009	+	BnaA02g23110D	11695
chrA02	16066731	16066732	2	DS_peak_866	5.62458	Distal Intergenic	16050089	16051097	1009	+	BnaA02g23110D	16642
chrA02	16072728	16072729	2	DS_peak_867	5.30883	Distal Intergenic	16050089	16051097	1009	+	BnaA02g23110D	22639
chrA02	16074629	16074630	2	DS_peak_868	6.21007	Distal Intergenic	16097430	16097789	360	-	BnaA02g23120D	23159
chrA02	16084830	16084831	2	DS_peak_869a	2.91146	Distal Intergenic	16097430	16097789	360	-	BnaA02g23120D	12958
chrA02	16085233	16085234	2	DS_peak_869b	3.27665	Distal Intergenic	16097430	16097789	360	-	BnaA02g23120D	12555
chrA02	16085821	16085822	2	DS_peak_870	4.09013	Distal Intergenic	16097430	16097789	360	-	BnaA02g23120D	11967
chrA02	16088884	16088885	2	DS_peak_871	3.09355	Distal Intergenic	16097430	16097789	360	-	BnaA02g23120D	8904
chrA02	16140175	16140176	2	DS_peak_872a	3.73546	Distal Intergenic	16147869	16150557	2689	+	BnaA02g23130D	-7693
chrA02	16140589	16140590	2	DS_peak_872b	4.98075	Distal Intergenic	16147869	16150557	2689	+	BnaA02g23130D	-7279
chrA02	16239456	16239457	2	DS_peak_873	2.17262	Downstream (2-3kb)	16241475	16243490	2016	-	BnaA02g23230D	4033
chrA02	16366000	16366001	2	DS_peak_874	5.32461	Distal Intergenic	16377657	16377796	140	-	BnaA02g23270D	11795
chrA02	16369420	16369421	2	DS_peak_875	5.04538	Distal Intergenic	16377657	16377796	140	-	BnaA02g23270D	8375
chrA02	16388593	16388594	2	DS_peak_876	2.10878	Promoter (2-3kb)	16384792	16385817	1026	-	BnaA02g23300D	-2776
chrA02	16444864	16444865	2	DS_peak_877	4.3245	Distal Intergenic	16453943	16455091	1149	-	BnaA02g23340D	10226
chrA02	16449699	16449700	2	DS_peak_878	8.93636	Distal Intergenic	16453943	16455091	1149	-	BnaA02g23340D	5391
chrA02	16544022	16544023	2	DS_peak_879	1.78631	Promoter (1-2kb)	16545556	16545954	399	+	BnaA02g23420D	-1533
chrA02	16544792	16544793	2	DS_peak_880	3.79639	Promoter (<=1kb)	16545556	16545954	399	+	BnaA02g23420D	-763
chrA02	16555600	16555601	2	DS_peak_881	5.68876	Distal Intergenic	16550475	16551719	1245	-	BnaA02g23430D	-3881
chrA02	16594042	16594043	2	DS_peak_882	5.58898	Distal Intergenic	16550475	16551719	1245	-	BnaA02g23430D	-42323
chrA02	16624911	16624912	2	DS_peak_883a	1.94868	Distal Intergenic	16637253	16639763	2511	-	BnaA02g23440D	14851
chrA02	16625304	16625305	2	DS_peak_883b	4.30936	Distal Intergenic	16637253	16639763	2511	-	BnaA02g23440D	14458
chrA02	16625574	16625575	2	DS_peak_883c	2.18742	Distal Intergenic	16637253	16639763	2511	-	BnaA02g23440D	14188
chrA02	16627089	16627090	2	DS_peak_884	10.8763	Distal Intergenic	16637253	16639763	2511	-	BnaA02g23440D	12673
chrA02	16656850	16656851	2	DS_peak_885	3.27665	Distal Intergenic	16669752	16671287	1536	-	BnaA02g23450D	14436
chrA02	16662203	16662204	2	DS_peak_886	9.0366	Distal Intergenic	16669752	16671287	1536	-	BnaA02g23450D	9083
chrA02	16669068	16669069	2	DS_peak_887	7.77672	Promoter (2-3kb)	16669752	16671287	1536	-	BnaA02g23450D	2218
chrA02	16674984	16674985	2	DS_peak_888a	8.77766	Downstream (1-2kb)	16669752	16671287	1536	-	BnaA02g23450D	-3697
chrA02	16675364	16675365	2	DS_peak_888b	6.78909	Downstream (1-2kb)	16669752	16671287	1536	-	BnaA02g23450D	-4077
chrA02	16696601	16696602	2	DS_peak_889	3.79639	Distal Intergenic	16676772	16681351	4580	-	BnaA02g23460D	-15250
chrA02	16734428	16734429	2	DS_peak_890	3.99354	Distal Intergenic	16751621	16752948	1328	-	BnaA02g23470D	18519
chrA02	16735228	16735229	2	DS_peak_891	6.78909	Distal Intergenic	16751621	16752948	1328	-	BnaA02g23470D	17719
chrA02	16776092	16776093	2	DS_peak_892	5.05326	Promoter (<=1kb)	16776780	16778578	1799	+	BnaA02g23510D	-687
chrA02	16856756	16856757	2	DS_peak_893	2.94765	Promoter (<=1kb)	16856741	16856848	108	+	BnaA02g23590D	15
chrA02	16858330	16858331	2	DS_peak_894	3.02178	Promoter (1-2kb)	16856741	16856848	108	+	BnaA02g23590D	1589
chrA02	16873103	16873104	2	DS_peak_895	4.64318	Distal Intergenic	16862243	16864523	2281	-	BnaA02g23600D	-8580
chrA02	17130221	17130222	2	DS_peak_896	9.17807	Promoter (1-2kb)	17129445	17131673	2229	-	BnaA02g23820D	1451
chrA02	17445672	17445673	2	DS_peak_897	1.59547	Promoter (2-3kb)	17436139	17443075	6937	-	BnaA02g24100D	-2597
chrA02	17468074	17468075	2	DS_peak_898	3.92829	Distal Intergenic	17459850	17463027	3178	-	BnaA02g24120D	-5047
chrA02	17473607	17473608	2	DS_peak_899	4.48443	Distal Intergenic	17478814	17481156	2343	+	BnaA02g24130D	-5206
chrA02	17676570	17676571	2	DS_peak_900	3.93844	Distal Intergenic	17671745	17672722	978	-	BnaA02g24300D	-3848
chrA02	17681496	17681497	2	DS_peak_901	4.05175	Promoter (<=1kb)	17681301	17684345	3045	+	BnaA02g24310D	195
chrA02	17837549	17837550	2	DS_peak_902	5.16966	Distal Intergenic	17845410	17847348	1939	-	BnaA02g24480D	9798
chrA02	17844235	17844236	2	DS_peak_903	7.32343	Downstream (1-2kb)	17845410	17847348	1939	-	BnaA02g24480D	3112
chrA02	17867818	17867819	2	DS_peak_904	3.92829	Promoter (<=1kb)	17868314	17870319	2006	+	BnaA02g24510D	-495
chrA02	17965563	17965564	2	DS_peak_905	21.4248	Distal Intergenic	17958101	17959435	1335	-	BnaA02g24630D	-6128
chrA02	18053174	18053175	2	DS_peak_906a	5.74542	Downstream (2-3kb)	18055448	18056768	1321	-	BnaA02g24760D	3593
chrA02	18053667	18053668	2	DS_peak_906b	6.91312	Downstream (1-2kb)	18055448	18056768	1321	-	BnaA02g24760D	3100
chrA02	18275069	18275070	2	DS_peak_907	10.1721	Promoter (<=1kb)	18274130	18275280	1151	+	BnaA02g24910D	939
chrA02	18380265	18380266	2	DS_peak_908	24.3436	Distal Intergenic	18385636	18388594	2959	+	BnaA02g25010D	-5370
chrA02	18432841	18432842	2	DS_peak_909	7.30344	Promoter (<=1kb)	18432456	18433274	819	-	BnaA02g25110D	432
chrA02	18519119	18519120	2	DS_peak_910	4.24031	Intron (BnaA02g25170D/BnaA02g25170D.gene, intron 1 of 5)	18515874	18532420	16547	+	BnaA02g25170D	3245
chrA02	18556343	18556344	2	DS_peak_911	5.82029	Distal Intergenic	18560351	18566302	5952	+	BnaA02g25190D	-4007
chrA02	18577581	18577582	2	DS_peak_912	6.62318	Promoter (<=1kb)	18577909	18578764	856	+	BnaA02g25210D	-327
chrA02	18629633	18629634	2	DS_peak_913	2.31852	Promoter (1-2kb)	18630739	18631330	592	-	BnaA02g25310D	1696
chrA02	18638207	18638208	2	DS_peak_914	4.77515	Promoter (2-3kb)	18635789	18636739	951	+	BnaA02g25320D	2418
chrA02	18747798	18747799	2	DS_peak_915	2.55383	Promoter (<=1kb)	18745451	18747973	2523	-	BnaA02g25530D	174
chrA02	18810627	18810628	2	DS_peak_916	2.94765	Distal Intergenic	18815636	18816010	375	+	BnaA02g25650D	-5008
chrA02	18845807	18845808	2	DS_peak_917	4.48443	Promoter (<=1kb)	18845557	18846106	550	+	BnaA02g25730D	250
chrA02	18932812	18932813	2	DS_peak_918	4.48443	Distal Intergenic	18942682	18947826	5145	-	BnaA02g25860D	15013
chrA02	18965368	18965369	2	DS_peak_919	4.24031	Promoter (<=1kb)	18966336	18967761	1426	+	BnaA02g25900D	-967
chrA02	19067388	19067389	2	DS_peak_920	5.05119	Distal Intergenic	19072685	19074756	2072	+	BnaA02g26000D	-5296
chrA02	19129298	19129299	2	DS_peak_921	5.30883	Distal Intergenic	19125339	19126168	830	-	BnaA02g26070D	-3130
chrA02	19160941	19160942	2	DS_peak_922	5.32461	Promoter (1-2kb)	19159180	19166449	7270	+	BnaA02g26090D	1761
chrA02	19163693	19163694	2	DS_peak_923	5.58898	Exon (BnaA02g26090D/BnaA02g26090D.gene, exon 7 of 19)	19159180	19166449	7270	+	BnaA02g26090D	4513
chrA02	19185164	19185165	2	DS_peak_924	3.40592	Distal Intergenic	19176932	19179545	2614	+	BnaA02g26100D	8232
chrA02	19478025	19478026	2	DS_peak_925	3.05328	Distal Intergenic	19470508	19473244	2737	+	BnaA02g26420D	7517
chrA02	19483695	19483696	2	DS_peak_926a	4.47844	Distal Intergenic	19470508	19473244	2737	+	BnaA02g26420D	13187
chrA02	19484240	19484241	2	DS_peak_926b	2.76193	Distal Intergenic	19470508	19473244	2737	+	BnaA02g26420D	13732
chrA02	19526510	19526511	2	DS_peak_927	6.27161	Distal Intergenic	19520096	19520363	268	+	BnaA02g26460D	6414
chrA02	19539483	19539484	2	DS_peak_928	5.62458	Promoter (<=1kb)	19539616	19541807	2192	+	BnaA02g26480D	-132
chrA02	19607556	19607557	2	DS_peak_929	5.58898	Promoter (<=1kb)	19607537	19609748	2212	+	BnaA02g26570D	19
chrA02	19622027	19622028	2	DS_peak_930	2.31852	Distal Intergenic	19610766	19613199	2434	-	BnaA02g26580D	-8828
chrA02	19622574	19622575	2	DS_peak_931	4.24031	Distal Intergenic	19610766	19613199	2434	-	BnaA02g26580D	-9375
chrA02	19808891	19808892	2	DS_peak_932	2.84912	Promoter (<=1kb)	19805518	19809219	3702	-	BnaA02g26850D	327
chrA02	19815024	19815025	2	DS_peak_933	114.275	Promoter (<=1kb)	19814893	19815005	113	-	BnaA02g26870D	-19
chrA02	19830951	19830952	2	DS_peak_934	4.59958	Promoter (<=1kb)	19825449	19831823	6375	-	BnaA02g26900D	871
chrA02	19938409	19938410	2	DS_peak_935	4.24031	Promoter (<=1kb)	19938325	19941953	3629	+	BnaA02g26990D	84
chrA02	19943325	19943326	2	DS_peak_936	2.62597	Promoter (1-2kb)	19944510	19944968	459	+	BnaA02g27000D	-1184
chrA02	19946483	19946484	2	DS_peak_937	2.94765	Promoter (<=1kb)	19945985	19947295	1311	+	BnaA02g27010D	498
chrA02	19999713	19999714	2	DS_peak_938	3.4794	Promoter (2-3kb)	19996273	19997025	753	-	BnaA02g27090D	-2688
chrA02	20000327	20000328	2	DS_peak_939	2.93088	Distal Intergenic	19996273	19997025	753	-	BnaA02g27090D	-3302
chrA02	20103096	20103097	2	DS_peak_940	3.4794	Promoter (2-3kb)	20103382	20105708	2327	-	BnaA02g27260D	2611
chrA02	20122025	20122026	2	DS_peak_941	16.8695	Distal Intergenic	20114531	20115700	1170	-	BnaA02g27270D	-6325
chrA02	20123477	20123478	2	DS_peak_942	3.15831	Distal Intergenic	20114531	20115700	1170	-	BnaA02g27270D	-7777
chrA02	20124064	20124065	2	DS_peak_943	9.6921	Distal Intergenic	20114531	20115700	1170	-	BnaA02g27270D	-8364
chrA02	20156101	20156102	2	DS_peak_944	7.30344	Promoter (<=1kb)	20155962	20157888	1927	+	BnaA02g27310D	139
chrA02	20227477	20227478	2	DS_peak_945	5.27203	Distal Intergenic	20223244	20223693	450	+	BnaA02g27450D	4233
chrA02	20346285	20346286	2	DS_peak_946	3.4794	Promoter (<=1kb)	20345703	20346500	798	+	BnaA02g27570D	582
chrA02	20356522	20356523	2	DS_peak_947	1.93275	Promoter (2-3kb)	20357802	20358805	1004	-	BnaA02g27590D	2282
chrA02	20403941	20403942	2	DS_peak_948	4.48443	Promoter (2-3kb)	20406412	20407386	975	+	BnaA02g27630D	-2470
chrA02	20431474	20431475	2	DS_peak_949	6.18171	Promoter (<=1kb)	20431253	20431877	625	-	BnaA02g27660D	402
chrA02	20454390	20454391	2	DS_peak_950	2.82052	Promoter (<=1kb)	20454065	20454592	528	-	BnaA02g27700D	201
chrA02	20492319	20492320	2	DS_peak_951	4.59958	Promoter (1-2kb)	20489200	20491013	1814	-	BnaA02g27750D	-1306
chrA02	20595312	20595313	2	DS_peak_952	14.1729	Distal Intergenic	20589789	20591472	1684	-	BnaA02g27890D	-3840
chrA02	20646280	20646281	2	DS_peak_953	4.20207	Promoter (<=1kb)	20646145	20646880	736	+	BnaA02g27930D	135
chrA02	20708016	20708017	2	DS_peak_954	6.47951	Promoter (<=1kb)	20707807	20708262	456	-	BnaA02g28000D	245
chrA02	20775157	20775158	2	DS_peak_955	4.7598	Promoter (2-3kb)	20771077	20772430	1354	-	BnaA02g28170D	-2727
chrA02	20815688	20815689	2	DS_peak_956	2.84912	Promoter (1-2kb)	20814054	20816794	2741	+	BnaA02g28260D	1634
chrA02	20816510	20816511	2	DS_peak_957	3.4794	Promoter (2-3kb)	20814054	20816794	2741	+	BnaA02g28260D	2456
chrA02	20974815	20974816	2	DS_peak_958	19.7732	Distal Intergenic	20967317	20968077	761	-	BnaA02g28500D	-6738
chrA02	20976772	20976773	2	DS_peak_959a	6.67261	Distal Intergenic	20967317	20968077	761	-	BnaA02g28500D	-8695
chrA02	20977162	20977163	2	DS_peak_959b	5.61093	Distal Intergenic	20967317	20968077	761	-	BnaA02g28500D	-9085
chrA02	20979052	20979053	2	DS_peak_960	11.6997	Distal Intergenic	20989355	20989762	408	-	BnaA02g28510D	10709
chrA02	20979767	20979768	2	DS_peak_961	38.2033	Distal Intergenic	20989355	20989762	408	-	BnaA02g28510D	9994
chrA02	20981145	20981146	2	DS_peak_962	10.6591	Distal Intergenic	20989355	20989762	408	-	BnaA02g28510D	8616
chrA02	20981980	20981981	2	DS_peak_963	19.673	Distal Intergenic	20989355	20989762	408	-	BnaA02g28510D	7781
chrA02	20984195	20984196	2	DS_peak_964	4.11379	Distal Intergenic	20989355	20989762	408	-	BnaA02g28510D	5566
chrA02	21020495	21020496	2	DS_peak_965	5.61007	Promoter (<=1kb)	21020114	21021179	1066	-	BnaA02g28570D	683
chrA02	21020970	21020971	2	DS_peak_966	4.48443	Promoter (<=1kb)	21020114	21021179	1066	-	BnaA02g28570D	208
chrA02	21147463	21147464	2	DS_peak_967	10.042	Promoter (<=1kb)	21147266	21148018	753	+	BnaA02g28770D	197
chrA02	21156191	21156192	2	DS_peak_968	5.58898	Promoter (<=1kb)	21155497	21158018	2522	+	BnaA02g28800D	694
chrA02	21182858	21182859	2	DS_peak_969	3.93098	Promoter (<=1kb)	21178467	21183300	4834	-	BnaA02g28850D	441
chrA02	21216220	21216221	2	DS_peak_970	3.71765	Promoter (<=1kb)	21215761	21219517	3757	+	BnaA02g28930D	459
chrA02	21240927	21240928	2	DS_peak_971	10.0417	Distal Intergenic	21247053	21248778	1726	+	BnaA02g28980D	-6125
chrA02	21301433	21301434	2	DS_peak_972	7.10351	Promoter (1-2kb)	21297847	21302481	4635	-	BnaA02g29100D	1047
chrA02	21311375	21311376	2	DS_peak_973	6.17815	Promoter (<=1kb)	21310953	21311432	480	-	BnaA02g29120D	56
chrA02	21368903	21368904	2	DS_peak_974	3.28786	Promoter (2-3kb)	21366364	21367370	1007	+	BnaA02g29220D	2539
chrA02	21509499	21509500	2	DS_peak_975	4.77407	Distal Intergenic	21514218	21515242	1025	-	BnaA02g29430D	5742
chrA02	21520462	21520463	2	DS_peak_976	6.91312	Promoter (<=1kb)	21520005	21520705	701	-	BnaA02g29450D	242
chrA02	21525912	21525913	2	DS_peak_977	7.19496	Promoter (1-2kb)	21524825	21526087	1263	+	BnaA02g29460D	1087
chrA02	21606623	21606624	2	DS_peak_978	6.06148	Downstream (2-3kb)	21608648	21612852	4205	-	BnaA02g29650D	6228
chrA02	21759729	21759730	2	DS_peak_979	9.51708	Promoter (<=1kb)	21759297	21761579	2283	+	BnaA02g29970D	432
chrA02	21761089	21761090	2	DS_peak_980	3.09355	Promoter (1-2kb)	21759297	21761579	2283	+	BnaA02g29970D	1792
chrA02	21794911	21794912	2	DS_peak_981	3.64413	Distal Intergenic	21790004	21790303	300	+	BnaA02g30000D	4907
chrA02	21796297	21796298	2	DS_peak_982	15.6022	Distal Intergenic	21790004	21790303	300	+	BnaA02g30000D	6293
chrA02	21799397	21799398	2	DS_peak_983	3.10001	Distal Intergenic	21803598	21803903	306	+	BnaA02g30010D	-4200
chrA02	21825517	21825518	2	DS_peak_984	2.26151	Promoter (<=1kb)	21825437	21826071	635	+	BnaA02g30070D	80
chrA02	21941406	21941407	2	DS_peak_985a	6.10513	Promoter (1-2kb)	21938936	21940337	1402	-	BnaA02g30290D	-1069
chrA02	21941699	21941700	2	DS_peak_985b	7.51261	Promoter (1-2kb)	21938936	21940337	1402	-	BnaA02g30290D	-1362
chrA02	22002863	22002864	2	DS_peak_986	4.47255	Promoter (<=1kb)	22000710	22002975	2266	-	BnaA02g30400D	111
chrA02	22115546	22115547	2	DS_peak_987	3.10001	Intron (BnaA02g30600D/BnaA02g30600D.gene, intron 10 of 14)	22118506	22119105	600	-	BnaA02g30610D	3558
chrA02	22264757	22264758	2	DS_peak_988a	9.13538	Promoter (1-2kb)	22256056	22263517	7462	-	BnaA02g30850D	-1240
chrA02	22265659	22265660	2	DS_peak_988b	5.5971	Promoter (<=1kb)	22264650	22266080	1431	-	BnaA02g30860D	420
chrA02	22265975	22265976	2	DS_peak_988c	5.598	Promoter (<=1kb)	22264650	22266080	1431	-	BnaA02g30860D	104
chrA02	22267318	22267319	2	DS_peak_989	2.09924	Promoter (1-2kb)	22264650	22266080	1431	-	BnaA02g30860D	-1238
chrA02	22439525	22439526	2	DS_peak_990	5.26625	Distal Intergenic	22427684	22430174	2491	+	BnaA02g31060D	11841
chrA02	22572778	22572779	2	DS_peak_991	5.51409	Promoter (<=1kb)	22572210	22572976	767	-	BnaA02g31240D	197
chrA02	22766402	22766403	2	DS_peak_992	6.06148	Promoter (<=1kb)	22766235	22769769	3535	+	BnaA02g31550D	167
chrA02	22988321	22988322	2	DS_peak_993	6.33505	Promoter (<=1kb)	22988268	22990817	2550	+	BnaA02g31890D	53
chrA02	23110752	23110753	2	DS_peak_994	8.42973	Promoter (<=1kb)	23108587	23111116	2530	-	BnaA02g32110D	363
chrA02	23118781	23118782	2	DS_peak_995a	8.501	Distal Intergenic	23108587	23111116	2530	-	BnaA02g32110D	-7665
chrA02	23119206	23119207	2	DS_peak_995b	5.02399	Distal Intergenic	23108587	23111116	2530	-	BnaA02g32110D	-8090
chrA02	23163340	23163341	2	DS_peak_996	3.12386	Promoter (<=1kb)	23162934	23163301	368	+	BnaA02g32200D	406
chrA02	23209111	23209112	2	DS_peak_997	2.84912	Promoter (<=1kb)	23209252	23209629	378	-	BnaA02g32280D	517
chrA02	23327378	23327379	2	DS_peak_998	3.4794	Promoter (<=1kb)	23327037	23328873	1837	+	BnaA02g32440D	341
chrA02	23341056	23341057	2	DS_peak_999	3.92829	Intron (BnaA02g32460D/BnaA02g32460D.gene, intron 2 of 3)	23336544	23344720	8177	-	BnaA02g32460D	3663
chrA02	23406836	23406837	2	DS_peak_1000	5.16966	Promoter (<=1kb)	23406650	23407013	364	+	BnaA02g32540D	186
chrA02	23515314	23515315	2	DS_peak_1001	15.7037	Promoter (<=1kb)	23515203	23515825	623	+	BnaA02g32750D	111
chrA02	23531209	23531210	2	DS_peak_1002	2.31852	Promoter (<=1kb)	23531036	23534569	3534	+	BnaA02g32770D	173
chrA02	23724044	23724045	2	DS_peak_1003a	4.45481	Promoter (<=1kb)	23721363	23725038	3676	-	BnaA02g33130D	993
chrA02	23724165	23724166	2	DS_peak_1003b	4.24031	Promoter (<=1kb)	23721363	23725038	3676	-	BnaA02g33130D	872
chrA02	23781530	23781531	2	DS_peak_1004	5.89785	Promoter (<=1kb)	23782037	23782427	391	+	BnaA02g33220D	-506
chrA02	23797197	23797198	2	DS_peak_1005	1.94868	Promoter (<=1kb)	23796998	23797542	545	-	BnaA02g33260D	344
chrA02	23801034	23801035	2	DS_peak_1006	12.1866	Promoter (<=1kb)	23800164	23801220	1057	-	BnaA02g33270D	185
chrA02	23803109	23803110	2	DS_peak_1007	5.75496	Promoter (<=1kb)	23802464	23803419	956	-	BnaA02g33290D	309
chrA02	23921117	23921118	2	DS_peak_1008	3.68039	Promoter (2-3kb)	23923477	23924702	1226	+	BnaA02g33380D	-2359
chrA02	24029702	24029703	2	DS_peak_1009	4.59958	Promoter (<=1kb)	24029669	24031327	1659	+	BnaA02g33500D	33
chrA02	24030768	24030769	2	DS_peak_1010	4.24031	Promoter (1-2kb)	24029669	24031327	1659	+	BnaA02g33500D	1099
chrA02	24068240	24068241	2	DS_peak_1011	2.82052	Promoter (<=1kb)	24066388	24068343	1956	-	BnaA02g33540D	102
chrA02	24084882	24084883	2	DS_peak_1012	4.48443	Promoter (<=1kb)	24084546	24085031	486	+	BnaA02g33580D	336
chrA02	24157038	24157039	2	DS_peak_1013	5.75203	Promoter (2-3kb)	24156646	24159383	2738	-	BnaA02g33690D	2344
chrA02	24177851	24177852	2	DS_peak_1014	3.37626	Promoter (<=1kb)	24177605	24179557	1953	+	BnaA02g33720D	246
chrA02	24232752	24232753	2	DS_peak_1015	2.57696	Promoter (<=1kb)	24232430	24232972	543	-	BnaA02g33840D	219
chrA02	24291570	24291571	2	DS_peak_1016	23.1237	Promoter (2-3kb)	24289058	24289347	290	-	BnaA02g33950D	-2223
chrA02	24298262	24298263	2	DS_peak_1017	5.05119	Promoter (<=1kb)	24298229	24303756	5528	+	BnaA02g33960D	33
chrA02	24381705	24381706	2	DS_peak_1018	3.71176	Promoter (1-2kb)	24378234	24380291	2058	-	BnaA02g34100D	-1414
chrA02	24398965	24398966	2	DS_peak_1019	4.7598	Promoter (<=1kb)	24398485	24399399	915	+	BnaA02g34120D	480
chrA02	24431298	24431299	2	DS_peak_1020	4.80556	Promoter (<=1kb)	24430228	24431490	1263	-	BnaA02g34190D	191
chrA02	24491898	24491899	2	DS_peak_1021	7.19496	Promoter (<=1kb)	24491784	24494665	2882	+	BnaA02g34330D	114
chrA02	24570154	24570155	2	DS_peak_1022	5.74542	Promoter (2-3kb)	24567877	24570742	2866	+	BnaA02g34480D	2277
chrA02	24594610	24594611	2	DS_peak_1023	4.24031	Promoter (1-2kb)	24592870	24595455	2586	+	BnaA02g34530D	1740
chrA02	24655383	24655384	2	DS_peak_1024	4.86295	Promoter (1-2kb)	24657351	24657603	253	+	BnaA02g34600D	-1967
chrA02	24758891	24758892	2	DS_peak_1025	2.84912	Promoter (<=1kb)	24758147	24759109	963	-	BnaA02g34800D	217
chrA02	24763119	24763120	2	DS_peak_1026	3.93098	Promoter (<=1kb)	24762610	24764753	2144	+	BnaA02g34820D	509
chrA02_random	15718	15719	2	DS_peak_1027	3.47712	Promoter (<=1kb)	15479	16863	1385	+	BnaA02g34960D	239
chrA02_random	21595	21596	2	DS_peak_1028	6.54424	Promoter (<=1kb)	21183	21739	557	-	BnaA02g34980D	143
chrA02_random	208941	208942	2	DS_peak_1029	1.72499	Promoter (<=1kb)	208492	212041	3550	+	BnaA02g35350D	449
chrA02_random	356599	356600	2	DS_peak_1030	6.02886	Promoter (<=1kb)	356250	357083	834	+	BnaA02g35550D	349
chrA02_random	367534	367535	2	DS_peak_1031	1.92766	Promoter (<=1kb)	366785	366919	135	-	BnaA02g35560D	-615
chrA02_random	375204	375205	2	DS_peak_1032	12.4134	Promoter (<=1kb)	374917	375946	1030	+	BnaA02g35580D	287
chrA02_random	408368	408369	2	DS_peak_1033	2.76193	Distal Intergenic	398687	399769	1083	+	BnaA02g35620D	9681
chrA02_random	463079	463080	2	DS_peak_1034	1.59547	Distal Intergenic	458093	458632	540	-	BnaA02g35690D	-4447
chrA02_random	490098	490099	2	DS_peak_1035	5.05119	Downstream (2-3kb)	492407	493486	1080	-	BnaA02g35720D	3387
chrA02_random	507177	507178	2	DS_peak_1036	4.59958	Intron (BnaA02g35730D/BnaA02g35730D.gene, intron 2 of 3)	502794	509842	7049	+	BnaA02g35730D	4383
chrA02_random	513128	513129	2	DS_peak_1037	3.37626	Promoter (<=1kb)	510887	512176	1290	-	BnaA02g35740D	-952
chrA02_random	543899	543900	2	DS_peak_1038	4.53685	Promoter (<=1kb)	540109	543969	3861	-	BnaA02g35820D	69
chrA02_random	679578	679579	2	DS_peak_1039	6.17815	Promoter (1-2kb)	677824	679222	1399	+	BnaA02g36040D	1754
chrA02_random	692640	692641	2	DS_peak_1040	7.70995	Promoter (<=1kb)	689345	693228	3884	-	BnaA02g36050D	587
chrA02_random	724571	724572	2	DS_peak_1041	7.19496	Promoter (<=1kb)	724386	725308	923	+	BnaA02g36130D	185
chrA02_random	812055	812056	2	DS_peak_1042	4.02358	Promoter (<=1kb)	812408	812581	174	+	BnaA02g36260D	-352
chrA02_random	981040	981041	2	DS_peak_1043	2.55383	Promoter (<=1kb)	980514	983735	3222	+	BnaA02g36490D	526
chrA02_random	1062328	1062329	2	DS_peak_1044	3.49389	Distal Intergenic	1046760	1049187	2428	-	BnaA02g36570D	-13141
chrA02_random	1074973	1074974	2	DS_peak_1045	10.4166	Distal Intergenic	1046760	1049187	2428	-	BnaA02g36570D	-25786
chrA02_random	1089549	1089550	2	DS_peak_1046	6.5104	Distal Intergenic	1101951	1103789	1839	+	BnaA02g36580D	-12401
chrA02_random	1090897	1090898	2	DS_peak_1047	7.32343	Distal Intergenic	1101951	1103789	1839	+	BnaA02g36580D	-11053
chrA02_random	1149058	1149059	2	DS_peak_1048	2.43392	Distal Intergenic	1142159	1144539	2381	-	BnaA02g36630D	-4519
chrA02_random	1209411	1209412	2	DS_peak_1049	9.11679	Promoter (<=1kb)	1208509	1209471	963	-	BnaA02g36690D	59
chrA02_random	1347318	1347319	2	DS_peak_1050	3.64413	Distal Intergenic	1353452	1359152	5701	+	BnaA02g36740D	-6133
chrA02_random	1373254	1373255	2	DS_peak_1051	6.32534	Promoter (2-3kb)	1376072	1377204	1133	+	BnaA02g36760D	-2817
chrA02_random	1384991	1384992	2	DS_peak_1052	19.8793	Distal Intergenic	1392246	1393664	1419	-	BnaA02g36770D	8672
chrA02_random	1413839	1413840	2	DS_peak_1053	2.89198	Promoter (1-2kb)	1406634	1415275	8642	-	BnaA02g36790D	1435
chrA02_random	1442212	1442213	2	DS_peak_1054	8.86796	Promoter (2-3kb)	1439697	1440281	585	+	BnaA02g36840D	2515
chrA02_random	1457220	1457221	2	DS_peak_1055	3.60044	Distal Intergenic	1450126	1453146	3021	-	BnaA02g36860D	-4074
chrA02_random	1572222	1572223	2	DS_peak_1056	3.10001	Promoter (<=1kb)	1571343	1572608	1266	+	BnaA02g37050D	879
chrA02_random	1606855	1606856	2	DS_peak_1057	7.77672	Promoter (<=1kb)	1602389	1607621	5233	-	BnaA02g37140D	765
chrA03	67914	67915	2	DS_peak_1058	9.45835	Promoter (<=1kb)	67558	70390	2833	+	BnaA03g00180D	356
chrA03	107944	107945	2	DS_peak_1059	2.43392	Promoter (<=1kb)	105992	108415	2424	-	BnaA03g00280D	470
chrA03	115412	115413	2	DS_peak_1060	6.7373	Promoter (<=1kb)	115424	115759	336	+	BnaA03g00320D	-11
chrA03	134766	134767	2	DS_peak_1061	6.32534	Promoter (<=1kb)	134403	135691	1289	+	BnaA03g00380D	363
chrA03	147993	147994	2	DS_peak_1062	4.00898	Promoter (<=1kb)	147142	149119	1978	+	BnaA03g00420D	851
chrA03	258019	258020	2	DS_peak_1063	7.77672	Promoter (2-3kb)	255490	256203	714	+	BnaA03g00550D	2529
chrA03	261605	261606	2	DS_peak_1064	4.20207	Promoter (<=1kb)	261332	262413	1082	+	BnaA03g00560D	273
chrA03	274532	274533	2	DS_peak_1065	4.7598	Promoter (2-3kb)	271562	273654	2093	+	BnaA03g00590D	2970
chrA03	295750	295751	2	DS_peak_1066	6.2018	Promoter (<=1kb)	295602	297230	1629	+	BnaA03g00670D	148
chrA03	352660	352661	2	DS_peak_1067	4.48443	Promoter (<=1kb)	352472	354543	2072	+	BnaA03g00820D	188
chrA03	423407	423408	2	DS_peak_1068	7.349	Distal Intergenic	417102	419792	2691	-	BnaA03g00990D	-3615
chrA03	451370	451371	2	DS_peak_1069	5.05119	Promoter (<=1kb)	446440	451653	5214	-	BnaA03g01030D	282
chrA03	566936	566937	2	DS_peak_1070	4.47255	Exon (BnaA03g01200D/BnaA03g01200D.gene, exon 6 of 7)	563073	566133	3061	+	BnaA03g01190D	3863
chrA03	570323	570324	2	DS_peak_1071	11.1123	Promoter (<=1kb)	566689	570849	4161	-	BnaA03g01200D	525
chrA03	589188	589189	2	DS_peak_1072	4.7598	Promoter (<=1kb)	588990	591613	2624	+	BnaA03g01250D	198
chrA03	606711	606712	2	DS_peak_1073	4.47255	Promoter (2-3kb)	608952	609523	572	-	BnaA03g01290D	2811
chrA03	609278	609279	2	DS_peak_1074	5.02399	Promoter (<=1kb)	608952	609523	572	-	BnaA03g01290D	244
chrA03	624385	624386	2	DS_peak_1075	4.20207	Promoter (<=1kb)	623522	625033	1512	+	BnaA03g01330D	863
chrA03	627954	627955	2	DS_peak_1076	5.68876	Promoter (<=1kb)	625330	628307	2978	-	BnaA03g01340D	352
chrA03	654370	654371	2	DS_peak_1077	4.48443	Promoter (<=1kb)	654540	654915	376	+	BnaA03g01430D	-169
chrA03	657653	657654	2	DS_peak_1078	5.18376	Promoter (<=1kb)	657605	660444	2840	+	BnaA03g01440D	48
chrA03	718161	718162	2	DS_peak_1079	5.16966	Promoter (<=1kb)	715332	718618	3287	-	BnaA03g01590D	456
chrA03	775156	775157	2	DS_peak_1080	11.423	Promoter (<=1kb)	773696	775534	1839	-	BnaA03g01600D	377
chrA03	833167	833168	2	DS_peak_1081	8.51516	Promoter (<=1kb)	830803	833316	2514	-	BnaA03g01770D	148
chrA03	860235	860236	2	DS_peak_1082	2.94765	Promoter (<=1kb)	858595	859558	964	-	BnaA03g01850D	-677
chrA03	901160	901161	2	DS_peak_1083	4.80556	Promoter (2-3kb)	902704	904069	1366	-	BnaA03g01980D	2908
chrA03	903985	903986	2	DS_peak_1084	5.51503	Promoter (<=1kb)	902704	904069	1366	-	BnaA03g01980D	83
chrA03	941940	941941	2	DS_peak_1085	4.59958	Promoter (1-2kb)	943476	945639	2164	+	BnaA03g02040D	-1535
chrA03	958348	958349	2	DS_peak_1086	5.51503	Promoter (<=1kb)	958175	959027	853	-	BnaA03g02080D	678
chrA03	962774	962775	2	DS_peak_1087	7.65346	Promoter (<=1kb)	962155	963313	1159	-	BnaA03g02100D	538
chrA03	970437	970438	2	DS_peak_1088	3.4794	Promoter (2-3kb)	967459	968374	916	-	BnaA03g02120D	-2063
chrA03	1002144	1002145	2	DS_peak_1089	2.31852	Promoter (<=1kb)	1002769	1003252	484	+	BnaA03g02180D	-624
chrA03	1008715	1008716	2	DS_peak_1090	12.3561	Exon (BnaA03g02210D/BnaA03g02210D.gene, exon 7 of 21)	1004280	1005407	1128	-	BnaA03g02200D	-3308
chrA03	1117912	1117913	2	DS_peak_1091	4.59958	Promoter (<=1kb)	1117681	1119785	2105	+	BnaA03g02450D	231
chrA03	1196394	1196395	2	DS_peak_1092	5.88334	Promoter (<=1kb)	1192541	1196485	3945	-	BnaA03g02540D	90
chrA03	1238728	1238729	2	DS_peak_1093	6.15692	Promoter (<=1kb)	1236053	1238821	2769	-	BnaA03g02620D	92
chrA03	1389143	1389144	2	DS_peak_1094	8.51516	Promoter (<=1kb)	1388879	1394605	5727	+	BnaA03g02880D	264
chrA03	1395395	1395396	2	DS_peak_1095	5.95906	Promoter (<=1kb)	1394875	1395493	619	-	BnaA03g02890D	97
chrA03	1414831	1414832	2	DS_peak_1096	7.91637	Promoter (<=1kb)	1413174	1415010	1837	-	BnaA03g02930D	178
chrA03	1430100	1430101	2	DS_peak_1097	5.64752	Promoter (<=1kb)	1428996	1429559	564	-	BnaA03g02960D	-541
chrA03	1500115	1500116	2	DS_peak_1098a	6.32534	Promoter (<=1kb)	1499679	1500876	1198	+	BnaA03g03110D	436
chrA03	1500521	1500522	2	DS_peak_1098b	12.3923	Promoter (<=1kb)	1499679	1500876	1198	+	BnaA03g03110D	842
chrA03	1540106	1540107	2	DS_peak_1099	4.59958	Promoter (<=1kb)	1539765	1542572	2808	+	BnaA03g03190D	341
chrA03	1551731	1551732	2	DS_peak_1100	3.60044	Promoter (<=1kb)	1551218	1551930	713	-	BnaA03g03200D	198
chrA03	1637371	1637372	2	DS_peak_1101	7.79537	Promoter (<=1kb)	1634559	1637504	2946	-	BnaA03g03400D	132
chrA03	1644743	1644744	2	DS_peak_1102	19.8007	Promoter (1-2kb)	1646525	1650402	3878	+	BnaA03g03410D	-1781
chrA03	1654286	1654287	2	DS_peak_1103	9.32063	Promoter (<=1kb)	1653943	1654833	891	-	BnaA03g03420D	546
chrA03	1703231	1703232	2	DS_peak_1104	10.6183	Promoter (<=1kb)	1701156	1703385	2230	-	BnaA03g03560D	153
chrA03	1727805	1727806	2	DS_peak_1105	10.591	Promoter (<=1kb)	1727313	1728158	846	+	BnaA03g03630D	492
chrA03	1733662	1733663	2	DS_peak_1106	4.63589	Promoter (<=1kb)	1733804	1734055	252	+	BnaA03g03660D	-141
chrA03	1750665	1750666	2	DS_peak_1107	1.43002	Promoter (2-3kb)	1752791	1753332	542	-	BnaA03g03720D	2666
chrA03	1751850	1751851	2	DS_peak_1108	4.20207	Promoter (1-2kb)	1752791	1753332	542	-	BnaA03g03720D	1481
chrA03	1888721	1888722	2	DS_peak_1109a	5.73597	Downstream (<1kb)	1888927	1892145	3219	-	BnaA03g04050D	3423
chrA03	1889132	1889133	2	DS_peak_1109b	6.53468	3' UTR	1888927	1892145	3219	-	BnaA03g04050D	3012
chrA03	1940136	1940137	2	DS_peak_1110	10.1721	Promoter (<=1kb)	1939891	1941442	1552	+	BnaA03g04180D	245
chrA03	2050079	2050080	2	DS_peak_1111	1.59547	Promoter (<=1kb)	2049790	2054408	4619	+	BnaA03g04390D	289
chrA03	2138002	2138003	2	DS_peak_1112	8.51516	Promoter (<=1kb)	2136711	2138025	1315	-	BnaA03g04580D	22
chrA03	2139778	2139779	2	DS_peak_1113	5.38205	Promoter (<=1kb)	2138891	2140466	1576	+	BnaA03g04590D	887
chrA03	2143911	2143912	2	DS_peak_1114	2.67235	Promoter (<=1kb)	2141195	2142983	1789	-	BnaA03g04600D	-928
chrA03	2144472	2144473	2	DS_peak_1115	3.57198	Promoter (1-2kb)	2141195	2142983	1789	-	BnaA03g04600D	-1489
chrA03	2147164	2147165	2	DS_peak_1116	7.92907	Promoter (<=1kb)	2148052	2152060	4009	+	BnaA03g04610D	-887
chrA03	2159227	2159228	2	DS_peak_1117	7.97747	Promoter (1-2kb)	2158368	2160413	2046	-	BnaA03g04630D	1185
chrA03	2168069	2168070	2	DS_peak_1118	4.041	Promoter (<=1kb)	2167840	2168340	501	+	BnaA03g04650D	229
chrA03	2191058	2191059	2	DS_peak_1119	4.07205	Promoter (<=1kb)	2190838	2191251	414	+	BnaA03g04700D	220
chrA03	2225707	2225708	2	DS_peak_1120	4.49874	Promoter (<=1kb)	2225456	2229069	3614	+	BnaA03g04780D	251
chrA03	2235260	2235261	2	DS_peak_1121	8.86796	Promoter (<=1kb)	2235038	2237091	2054	+	BnaA03g04810D	222
chrA03	2261217	2261218	2	DS_peak_1122	11.3076	Promoter (<=1kb)	2261059	2264408	3350	+	BnaA03g04890D	158
chrA03	2359246	2359247	2	DS_peak_1123	4.59958	Promoter (<=1kb)	2353546	2359275	5730	-	BnaA03g05150D	28
chrA03	2584768	2584769	2	DS_peak_1124	3.37626	Promoter (<=1kb)	2582615	2584746	2132	-	BnaA03g05680D	-22
chrA03	2597527	2597528	2	DS_peak_1125	10.0068	Promoter (<=1kb)	2593137	2597701	4565	-	BnaA03g05700D	173
chrA03	2611574	2611575	2	DS_peak_1126	5.02399	Promoter (<=1kb)	2612053	2615974	3922	+	BnaA03g05760D	-478
chrA03	2612578	2612579	2	DS_peak_1127	2.62597	Promoter (<=1kb)	2612053	2615974	3922	+	BnaA03g05760D	525
chrA03	2701087	2701088	2	DS_peak_1128	10.042	Promoter (<=1kb)	2700905	2705019	4115	+	BnaA03g05920D	182
chrA03	2718183	2718184	2	DS_peak_1129	6.32534	Promoter (<=1kb)	2717513	2719168	1656	-	BnaA03g05980D	984
chrA03	2721119	2721120	2	DS_peak_1130	6.82164	Promoter (<=1kb)	2720240	2721450	1211	-	BnaA03g05990D	330
chrA03	2734832	2734833	2	DS_peak_1131	3.92829	Promoter (<=1kb)	2734752	2735391	640	+	BnaA03g06050D	80
chrA03	2966994	2966995	2	DS_peak_1132	13.9335	Promoter (1-2kb)	2966296	2968127	1832	-	BnaA03g06640D	1132
chrA03	2988062	2988063	2	DS_peak_1133	5.58898	Promoter (<=1kb)	2987557	2988762	1206	-	BnaA03g06670D	699
chrA03	3071589	3071590	2	DS_peak_1134	16.1961	Promoter (<=1kb)	3070479	3071782	1304	-	BnaA03g06930D	192
chrA03	3120124	3120125	2	DS_peak_1135	4.24031	Exon (BnaA03g07040D/BnaA03g07040D.gene, exon 4 of 11)	3114946	3123134	8189	-	BnaA03g07040D	3009
chrA03	3155288	3155289	2	DS_peak_1136a	6.28844	Distal Intergenic	3158950	3160164	1215	+	BnaA03g07130D	-3661
chrA03	3155868	3155869	2	DS_peak_1136b	13.727	Distal Intergenic	3158950	3160164	1215	+	BnaA03g07130D	-3081
chrA03	3157335	3157336	2	DS_peak_1137	14.8123	Promoter (1-2kb)	3158950	3160164	1215	+	BnaA03g07130D	-1614
chrA03	3191242	3191243	2	DS_peak_1138	5.38205	Promoter (2-3kb)	3188102	3188410	309	-	BnaA03g07200D	-2832
chrA03	3199529	3199530	2	DS_peak_1139	5.00448	Promoter (1-2kb)	3197984	3198407	424	+	BnaA03g07210D	1545
chrA03	3417894	3417895	2	DS_peak_1140	4.48443	Promoter (<=1kb)	3413733	3418228	4496	-	BnaA03g07680D	333
chrA03	3470595	3470596	2	DS_peak_1141	5.38205	Promoter (<=1kb)	3469480	3471124	1645	-	BnaA03g07810D	528
chrA03	3494283	3494284	2	DS_peak_1142	9.17412	Promoter (<=1kb)	3493270	3494533	1264	-	BnaA03g07830D	249
chrA03	3522742	3522743	2	DS_peak_1143	4.59958	Exon (BnaA03g07880D/BnaA03g07880D.gene, exon 17 of 29)	3526028	3527408	1381	-	BnaA03g07890D	4665
chrA03	3673893	3673894	2	DS_peak_1144	9.99226	Promoter (1-2kb)	3673468	3675168	1701	-	BnaA03g08130D	1274
chrA03	3674601	3674602	2	DS_peak_1145	2.01223	Promoter (<=1kb)	3673468	3675168	1701	-	BnaA03g08130D	566
chrA03	3728071	3728072	2	DS_peak_1146	5.09298	Promoter (<=1kb)	3727301	3728566	1266	+	BnaA03g08220D	770
chrA03	3749346	3749347	2	DS_peak_1147	4.47255	Promoter (1-2kb)	3750877	3751308	432	+	BnaA03g08290D	-1530
chrA03	3754073	3754074	2	DS_peak_1148	3.68039	Promoter (1-2kb)	3751505	3752820	1316	-	BnaA03g08300D	-1253
chrA03	3783027	3783028	2	DS_peak_1149	3.64413	Promoter (<=1kb)	3782537	3784746	2210	+	BnaA03g08380D	490
chrA03	3818910	3818911	2	DS_peak_1150	2.98868	Promoter (<=1kb)	3818471	3819328	858	-	BnaA03g08430D	417
chrA03	3849209	3849210	2	DS_peak_1151	6.32534	Promoter (<=1kb)	3847868	3849303	1436	-	BnaA03g08500D	93
chrA03	4025935	4025936	2	DS_peak_1152	2.56783	Promoter (<=1kb)	4025571	4026116	546	-	BnaA03g08890D	180
chrA03	4027776	4027777	2	DS_peak_1153	3.10001	Promoter (<=1kb)	4027440	4028129	690	+	BnaA03g08900D	336
chrA03	4088887	4088888	2	DS_peak_1154	3.37626	Promoter (1-2kb)	4088185	4090692	2508	-	BnaA03g09070D	1804
chrA03	4093976	4093977	2	DS_peak_1155	2.77211	Promoter (2-3kb)	4094998	4096485	1488	-	BnaA03g09080D	2508
chrA03	4129803	4129804	2	DS_peak_1156	5.84577	Promoter (<=1kb)	4129192	4129924	733	-	BnaA03g09170D	120
chrA03	4149503	4149504	2	DS_peak_1157	3.92829	Promoter (1-2kb)	4151166	4152990	1825	+	BnaA03g09240D	-1662
chrA03	4150777	4150778	2	DS_peak_1158	4.78458	Promoter (<=1kb)	4151166	4152990	1825	+	BnaA03g09240D	-388
chrA03	4176610	4176611	2	DS_peak_1159	7.14384	Promoter (1-2kb)	4175497	4177368	1872	+	BnaA03g09290D	1113
chrA03	4204269	4204270	2	DS_peak_1160	8.58477	Promoter (<=1kb)	4203790	4204827	1038	-	BnaA03g09370D	557
chrA03	4209577	4209578	2	DS_peak_1161a	11.1168	Promoter (<=1kb)	4209494	4210678	1185	+	BnaA03g09400D	83
chrA03	4210007	4210008	2	DS_peak_1161b	2.63274	Promoter (<=1kb)	4209494	4210678	1185	+	BnaA03g09400D	513
chrA03	4335799	4335800	2	DS_peak_1162	5.05119	Promoter (<=1kb)	4335784	4337100	1317	+	BnaA03g09740D	15
chrA03	4571507	4571508	2	DS_peak_1163	4.57855	Promoter (1-2kb)	4568792	4570402	1611	-	BnaA03g10180D	-1105
chrA03	4620014	4620015	2	DS_peak_1164	2.51193	Promoter (<=1kb)	4619846	4621442	1597	+	BnaA03g10270D	168
chrA03	4794021	4794022	2	DS_peak_1165	7.77672	Promoter (<=1kb)	4793795	4795377	1583	+	BnaA03g10610D	226
chrA03	4807103	4807104	2	DS_peak_1166	9.09437	Promoter (<=1kb)	4804614	4807192	2579	-	BnaA03g10650D	88
chrA03	4809575	4809576	2	DS_peak_1167	2.84912	Promoter (1-2kb)	4808023	4810008	1986	+	BnaA03g10660D	1552
chrA03	4821155	4821156	2	DS_peak_1168	5.58898	Promoter (<=1kb)	4821067	4822100	1034	+	BnaA03g10700D	88
chrA03	4899252	4899253	2	DS_peak_1169	4.041	Promoter (2-3kb)	4896668	4898359	1692	+	BnaA03g10910D	2584
chrA03	5055841	5055842	2	DS_peak_1170	2.94765	Promoter (2-3kb)	5050785	5053610	2826	-	BnaA03g11260D	-2231
chrA03	5109744	5109745	2	DS_peak_1171	4.48443	Promoter (<=1kb)	5107796	5110088	2293	-	BnaA03g11360D	343
chrA03	5149991	5149992	2	DS_peak_1172	4.49874	Promoter (1-2kb)	5151554	5153905	2352	+	BnaA03g11480D	-1562
chrA03	5162899	5162900	2	DS_peak_1173	13.4435	Promoter (1-2kb)	5161535	5161742	208	-	BnaA03g11510D	-1157
chrA03	5353956	5353957	2	DS_peak_1174	34.7936	Distal Intergenic	5348897	5350820	1924	-	BnaA03g11850D	-3136
chrA03	5360575	5360576	2	DS_peak_1175	2.98868	Promoter (1-2kb)	5361622	5362638	1017	+	BnaA03g11860D	-1046
chrA03	5565345	5565346	2	DS_peak_1176	3.38998	Distal Intergenic	5578359	5580756	2398	+	BnaA03g12270D	-13013
chrA03	5766274	5766275	2	DS_peak_1177	4.24031	Distal Intergenic	5769434	5770193	760	+	BnaA03g12640D	-3159
chrA03	5791563	5791564	2	DS_peak_1178	2.93088	Promoter (<=1kb)	5790952	5792010	1059	-	BnaA03g12700D	446
chrA03	5800547	5800548	2	DS_peak_1179	2.23701	Promoter (<=1kb)	5800742	5801837	1096	+	BnaA03g12770D	-194
chrA03	5811083	5811084	2	DS_peak_1180	7.79537	Promoter (<=1kb)	5810953	5812415	1463	+	BnaA03g12790D	130
chrA03	5830055	5830056	2	DS_peak_1181	2.31852	Promoter (<=1kb)	5829576	5831597	2022	+	BnaA03g12820D	479
chrA03	5832053	5832054	2	DS_peak_1182	8.15152	Promoter (2-3kb)	5829576	5831597	2022	+	BnaA03g12820D	2477
chrA03	5834153	5834154	2	DS_peak_1183	2.93088	Promoter (2-3kb)	5836961	5842615	5655	+	BnaA03g12830D	-2807
chrA03	5872159	5872160	2	DS_peak_1184	10.6035	Promoter (<=1kb)	5871586	5873299	1714	+	BnaA03g12900D	573
chrA03	5874110	5874111	2	DS_peak_1185	9.094	Promoter (<=1kb)	5873872	5876275	2404	+	BnaA03g12910D	238
chrA03	5915688	5915689	2	DS_peak_1186	18.4122	Promoter (<=1kb)	5913730	5915778	2049	-	BnaA03g13010D	89
chrA03	6022767	6022768	2	DS_peak_1187	4.59958	Promoter (<=1kb)	6020300	6022940	2641	-	BnaA03g13240D	172
chrA03	6065473	6065474	2	DS_peak_1188	2.62597	Promoter (<=1kb)	6065129	6070227	5099	+	BnaA03g13340D	344
chrA03	6153472	6153473	2	DS_peak_1189	2.10878	Promoter (<=1kb)	6151976	6153741	1766	-	BnaA03g13510D	268
chrA03	6238064	6238065	2	DS_peak_1190	5.02399	Promoter (1-2kb)	6240056	6245305	5250	+	BnaA03g13630D	-1991
chrA03	6239834	6239835	2	DS_peak_1191	6.06148	Promoter (<=1kb)	6240056	6245305	5250	+	BnaA03g13630D	-221
chrA03	6248141	6248142	2	DS_peak_1192	3.68984	Promoter (<=1kb)	6248341	6249325	985	+	BnaA03g13650D	-199
chrA03	6294774	6294775	2	DS_peak_1193	8.29019	Promoter (1-2kb)	6293026	6294093	1068	+	BnaA03g13710D	1748
chrA03	6307194	6307195	2	DS_peak_1194	6.67141	Promoter (<=1kb)	6307080	6307385	306	+	BnaA03g13730D	114
chrA03	6359310	6359311	2	DS_peak_1195	2.55383	Promoter (<=1kb)	6358784	6359539	756	-	BnaA03g13880D	228
chrA03	6365465	6365466	2	DS_peak_1196	7.72198	Promoter (<=1kb)	6364664	6366026	1363	-	BnaA03g13900D	560
chrA03	6453119	6453120	2	DS_peak_1197	2.01331	Promoter (1-2kb)	6448995	6451252	2258	-	BnaA03g14080D	-1867
chrA03	6645433	6645434	2	DS_peak_1198	6.62318	Promoter (<=1kb)	6643035	6645569	2535	-	BnaA03g14420D	135
chrA03	6652146	6652147	2	DS_peak_1199	2.91146	Promoter (<=1kb)	6650202	6652245	2044	-	BnaA03g14430D	98
chrA03	6845243	6845244	2	DS_peak_1200	1.92766	Promoter (<=1kb)	6844350	6845493	1144	-	BnaA03g14840D	249
chrA03	6855170	6855171	2	DS_peak_1201	3.92829	Promoter (<=1kb)	6854986	6857643	2658	+	BnaA03g14860D	184
chrA03	6926174	6926175	2	DS_peak_1202	3.68039	Promoter (<=1kb)	6925541	6926480	940	-	BnaA03g15020D	305
chrA03	6974542	6974543	2	DS_peak_1203	1.92766	Promoter (<=1kb)	6973832	6976390	2559	+	BnaA03g15120D	710
chrA03	7073019	7073020	2	DS_peak_1204	6.40288	Promoter (<=1kb)	7069173	7073056	3884	-	BnaA03g15230D	36
chrA03	7093597	7093598	2	DS_peak_1205a	5.7132	Promoter (<=1kb)	7092094	7093550	1457	-	BnaA03g15280D	-47
chrA03	7094150	7094151	2	DS_peak_1205b	6.86707	Promoter (<=1kb)	7092094	7093550	1457	-	BnaA03g15280D	-600
chrA03	7177563	7177564	2	DS_peak_1206	4.24031	Promoter (<=1kb)	7177296	7179575	2280	+	BnaA03g15490D	267
chrA03	7419793	7419794	2	DS_peak_1207	7.32343	Promoter (1-2kb)	7418162	7419112	951	+	BnaA03g16030D	1631
chrA03	7447297	7447298	2	DS_peak_1208	5.05119	Promoter (<=1kb)	7435200	7446860	11661	-	BnaA03g16050D	-437
chrA03	7639298	7639299	2	DS_peak_1209	4.48443	Promoter (<=1kb)	7638562	7640823	2262	+	BnaA03g16360D	736
chrA03	7691021	7691022	2	DS_peak_1210	3.68039	Distal Intergenic	7682385	7682889	505	-	BnaA03g16460D	-8132
chrA03	7763732	7763733	2	DS_peak_1211	3.68039	Promoter (<=1kb)	7763195	7764063	869	+	BnaA03g16650D	537
chrA03	7795001	7795002	2	DS_peak_1212	5.51503	Promoter (1-2kb)	7793584	7794527	944	+	BnaA03g16710D	1417
chrA03	7822423	7822424	2	DS_peak_1213	3.38998	Promoter (<=1kb)	7821729	7823011	1283	-	BnaA03g16740D	587
chrA03	7932092	7932093	2	DS_peak_1214	4.07205	Promoter (1-2kb)	7933819	7933980	162	-	BnaA03g16910D	1887
chrA03	7957918	7957919	2	DS_peak_1215	10.6546	Promoter (<=1kb)	7957582	7959701	2120	+	BnaA03g16960D	336
chrA03	8014791	8014792	2	DS_peak_1216	4.47255	Distal Intergenic	8020340	8021636	1297	-	BnaA03g17080D	6844
chrA03	8025025	8025026	2	DS_peak_1217	4.78458	Promoter (<=1kb)	8022965	8025220	2256	-	BnaA03g17090D	194
chrA03	8107309	8107310	2	DS_peak_1218	4.24031	Promoter (<=1kb)	8106829	8107539	711	+	BnaA03g17290D	480
chrA03	8205659	8205660	2	DS_peak_1219	5.05119	Promoter (<=1kb)	8205412	8206158	747	+	BnaA03g17460D	247
chrA03	8217177	8217178	2	DS_peak_1220	5.02399	Promoter (<=1kb)	8215579	8217549	1971	-	BnaA03g17490D	371
chrA03	8233722	8233723	2	DS_peak_1221	5.58898	Promoter (<=1kb)	8228406	8233932	5527	-	BnaA03g17530D	209
chrA03	8299462	8299463	2	DS_peak_1222	2.43392	Downstream (2-3kb)	8295101	8297655	2555	+	BnaA03g17640D	4361
chrA03	8321099	8321100	2	DS_peak_1223	6.54424	Promoter (<=1kb)	8319857	8321296	1440	-	BnaA03g17670D	196
chrA03	8396184	8396185	2	DS_peak_1224	4.78458	Promoter (<=1kb)	8395643	8396525	883	-	BnaA03g17750D	340
chrA03	8478180	8478181	2	DS_peak_1225	1.78631	Promoter (<=1kb)	8477873	8480787	2915	+	BnaA03g18010D	307
chrA03	8531764	8531765	2	DS_peak_1226	3.53269	Promoter (<=1kb)	8531703	8533981	2279	+	BnaA03g18190D	61
chrA03	8590260	8590261	2	DS_peak_1227	6.32534	Promoter (<=1kb)	8590101	8591007	907	+	BnaA03g18310D	159
chrA03	8631644	8631645	2	DS_peak_1228	3.12386	Promoter (2-3kb)	8633948	8634490	543	-	BnaA03g18380D	2845
chrA03	8699867	8699868	2	DS_peak_1229	4.45481	Promoter (<=1kb)	8698008	8700622	2615	-	BnaA03g18490D	754
chrA03	8739507	8739508	2	DS_peak_1230	3.38998	Promoter (2-3kb)	8740602	8741977	1376	-	BnaA03g18590D	2469
chrA03	8760611	8760612	2	DS_peak_1231	5.74542	Promoter (<=1kb)	8754610	8760732	6123	-	BnaA03g18640D	120
chrA03	8791680	8791681	2	DS_peak_1232	3.92829	Promoter (<=1kb)	8790610	8791771	1162	-	BnaA03g18690D	90
chrA03	8793414	8793415	2	DS_peak_1233	2.56783	Promoter (1-2kb)	8790610	8791771	1162	-	BnaA03g18690D	-1643
chrA03	8800863	8800864	2	DS_peak_1234a	7.57685	Promoter (<=1kb)	8800243	8801680	1438	-	BnaA03g18700D	816
chrA03	8801289	8801290	2	DS_peak_1234b	8.27888	Promoter (<=1kb)	8800243	8801680	1438	-	BnaA03g18700D	390
chrA03	8905606	8905607	2	DS_peak_1235	4.32684	Promoter (<=1kb)	8905389	8907955	2567	+	BnaA03g18880D	217
chrA03	8952435	8952436	2	DS_peak_1236	3.92829	Promoter (<=1kb)	8950855	8953035	2181	-	BnaA03g18950D	599
chrA03	8957053	8957054	2	DS_peak_1237	6.15692	Promoter (<=1kb)	8954477	8957372	2896	-	BnaA03g18970D	318
chrA03	8971280	8971281	2	DS_peak_1238	7.16365	Promoter (<=1kb)	8970295	8971623	1329	-	BnaA03g18980D	342
chrA03	9042153	9042154	2	DS_peak_1239a	3.81654	Promoter (<=1kb)	9041316	9042762	1447	-	BnaA03g19110D	608
chrA03	9042722	9042723	2	DS_peak_1239b	3.64413	Promoter (<=1kb)	9041316	9042762	1447	-	BnaA03g19110D	39
chrA03	9140037	9140038	2	DS_peak_1240	4.17518	Promoter (1-2kb)	9141351	9141911	561	+	BnaA03g19340D	-1313
chrA03	9245953	9245954	2	DS_peak_1241	9.11679	Promoter (<=1kb)	9243951	9246182	2232	-	BnaA03g19530D	228
chrA03	9340533	9340534	2	DS_peak_1242	3.64413	Promoter (1-2kb)	9336884	9339067	2184	-	BnaA03g19700D	-1466
chrA03	9363732	9363733	2	DS_peak_1243	7.16365	Distal Intergenic	9353095	9354880	1786	-	BnaA03g19740D	-8852
chrA03	9375884	9375885	2	DS_peak_1244	4.8542	Promoter (<=1kb)	9375675	9376366	692	-	BnaA03g19750D	481
chrA03	9406000	9406001	2	DS_peak_1245	2.93088	Promoter (<=1kb)	9402951	9405050	2100	-	BnaA03g19810D	-950
chrA03	9513685	9513686	2	DS_peak_1246	6.75871	Promoter (<=1kb)	9513384	9514662	1279	+	BnaA03g19990D	301
chrA03	9527311	9527312	2	DS_peak_1247	3.93098	Promoter (<=1kb)	9526850	9530463	3614	+	BnaA03g20030D	461
chrA03	9694935	9694936	2	DS_peak_1248	6.32534	Distal Intergenic	9698939	9700499	1561	-	BnaA03g20340D	5563
chrA03	9707264	9707265	2	DS_peak_1249	2.18462	Promoter (<=1kb)	9706315	9708924	2610	+	BnaA03g20370D	949
chrA03	9802106	9802107	2	DS_peak_1250	3.93098	Promoter (<=1kb)	9801704	9802912	1209	+	BnaA03g20670D	402
chrA03	9877936	9877937	2	DS_peak_1251	10.5901	Promoter (<=1kb)	9877063	9878625	1563	-	BnaA03g20860D	688
chrA03	9984279	9984280	2	DS_peak_1252	6.54424	Promoter (2-3kb)	9986572	9987768	1197	+	BnaA03g21090D	-2292
chrA03	10078159	10078160	2	DS_peak_1253	2.55383	Downstream (1-2kb)	10073949	10075037	1089	-	BnaA03g21190D	-3122
chrA03	10287695	10287696	2	DS_peak_1254	5.02399	Promoter (<=1kb)	10287407	10288147	741	+	BnaA03g21770D	288
chrA03	10354564	10354565	2	DS_peak_1255	3.92829	Promoter (1-2kb)	10356557	10358686	2130	+	BnaA03g21870D	-1992
chrA03	10355758	10355759	2	DS_peak_1256	6.7373	Promoter (<=1kb)	10356557	10358686	2130	+	BnaA03g21870D	-798
chrA03	10522476	10522477	2	DS_peak_1257	6.02886	Promoter (<=1kb)	10522007	10526121	4115	+	BnaA03g22190D	469
chrA03	10532993	10532994	2	DS_peak_1258	4.32684	Promoter (2-3kb)	10529311	10530596	1286	-	BnaA03g22200D	-2397
chrA03	10552784	10552785	2	DS_peak_1259	3.4794	Promoter (<=1kb)	10553614	10554966	1353	+	BnaA03g22240D	-829
chrA03	10589033	10589034	2	DS_peak_1260	7.37871	Promoter (<=1kb)	10588336	10589249	914	+	BnaA03g22280D	697
chrA03	10605698	10605699	2	DS_peak_1261	2.11516	Promoter (1-2kb)	10607451	10608271	821	+	BnaA03g22330D	-1752
chrA03	10606278	10606279	2	DS_peak_1262	3.92829	Promoter (1-2kb)	10607451	10608271	821	+	BnaA03g22330D	-1172
chrA03	10648165	10648166	2	DS_peak_1263	4.24031	Promoter (<=1kb)	10647765	10648287	523	-	BnaA03g22400D	121
chrA03	10668107	10668108	2	DS_peak_1264	6.50386	Promoter (1-2kb)	10666837	10667871	1035	+	BnaA03g22470D	1270
chrA03	10743524	10743525	2	DS_peak_1265	7.93546	Promoter (<=1kb)	10743437	10747210	3774	+	BnaA03g22600D	87
chrA03	10914746	10914747	2	DS_peak_1266	2.84912	Promoter (<=1kb)	10914219	10916678	2460	+	BnaA03g22920D	527
chrA03	11061714	11061715	2	DS_peak_1267	6.50386	Promoter (<=1kb)	11061463	11066168	4706	+	BnaA03g23190D	251
chrA03	11096646	11096647	2	DS_peak_1268	3.37626	Promoter (<=1kb)	11093874	11096788	2915	-	BnaA03g23250D	141
chrA03	11215613	11215614	2	DS_peak_1269	4.24031	Promoter (<=1kb)	11212605	11215676	3072	-	BnaA03g23430D	62
chrA03	11225659	11225660	2	DS_peak_1270	3.64413	Promoter (<=1kb)	11223085	11225968	2884	-	BnaA03g23450D	308
chrA03	11228415	11228416	2	DS_peak_1271	4.47255	Promoter (<=1kb)	11228989	11231564	2576	+	BnaA03g23460D	-573
chrA03	11249532	11249533	2	DS_peak_1272	4.32684	Promoter (1-2kb)	11248016	11251012	2997	+	BnaA03g23510D	1516
chrA03	11264651	11264652	2	DS_peak_1273	4.57691	Promoter (<=1kb)	11263431	11264911	1481	-	BnaA03g23560D	259
chrA03	11269890	11269891	2	DS_peak_1274	6.62318	Promoter (<=1kb)	11266396	11270034	3639	-	BnaA03g23570D	143
chrA03	11378908	11378909	2	DS_peak_1275	2.55383	Promoter (2-3kb)	11381361	11382185	825	+	BnaA03g23730D	-2452
chrA03	11420260	11420261	2	DS_peak_1276	6.62318	Promoter (<=1kb)	11419488	11422104	2617	+	BnaA03g23810D	772
chrA03	11562318	11562319	2	DS_peak_1277	6.06148	Promoter (<=1kb)	11562040	11564786	2747	+	BnaA03g24050D	278
chrA03	11587013	11587014	2	DS_peak_1278	3.64413	Promoter (<=1kb)	11586453	11587157	705	-	BnaA03g24090D	143
chrA03	11592043	11592044	2	DS_peak_1279	4.47255	Promoter (1-2kb)	11588817	11590713	1897	-	BnaA03g24100D	-1330
chrA03	11599482	11599483	2	DS_peak_1280	5.51409	Promoter (<=1kb)	11599238	11602394	3157	+	BnaA03g24130D	244
chrA03	11775970	11775971	2	DS_peak_1281	4.48443	Promoter (<=1kb)	11775513	11776448	936	-	BnaA03g24450D	477
chrA03	11898061	11898062	2	DS_peak_1282	5.72938	Promoter (<=1kb)	11895533	11898291	2759	-	BnaA03g24680D	229
chrA03	11920090	11920091	2	DS_peak_1283	5.38205	Distal Intergenic	11915945	11919476	3532	+	BnaA03g24710D	4145
chrA03	11921720	11921721	2	DS_peak_1284	1.75593	Distal Intergenic	11915945	11919476	3532	+	BnaA03g24710D	5775
chrA03	11947842	11947843	2	DS_peak_1285	3.10001	Exon (BnaA03g24760D/BnaA03g24760D.gene, exon 13 of 13)	11947575	11951530	3956	-	BnaA03g24760D	3687
chrA03	11991935	11991936	2	DS_peak_1286	3.75156	Promoter (<=1kb)	11992472	11993464	993	+	BnaA03g24830D	-536
chrA03	12121303	12121304	2	DS_peak_1287	7.19496	Promoter (1-2kb)	12118238	12119319	1082	-	BnaA03g25110D	-1984
chrA03	12263713	12263714	2	DS_peak_1288	6.84783	Promoter (2-3kb)	12265740	12270416	4677	+	BnaA03g25380D	-2026
chrA03	12402262	12402263	2	DS_peak_1289	2.31852	Promoter (<=1kb)	12402034	12406620	4587	+	BnaA03g25550D	228
chrA03	12592104	12592105	2	DS_peak_1290	4.24031	Promoter (<=1kb)	12591793	12597079	5287	+	BnaA03g25860D	311
chrA03	12978546	12978547	2	DS_peak_1291	22.9085	Promoter (<=1kb)	12977821	12979773	1953	+	BnaA03g26510D	725
chrA03	12979425	12979426	2	DS_peak_1292	21.5269	Promoter (1-2kb)	12977821	12979773	1953	+	BnaA03g26510D	1604
chrA03	13273680	13273681	2	DS_peak_1293	3.92829	Promoter (<=1kb)	13273575	13274852	1278	+	BnaA03g26870D	105
chrA03	13398230	13398231	2	DS_peak_1294	4.47255	Distal Intergenic	13389662	13392904	3243	-	BnaA03g27120D	-5326
chrA03	13443272	13443273	2	DS_peak_1295	3.38998	Promoter (<=1kb)	13440334	13443860	3527	-	BnaA03g27190D	587
chrA03	13453798	13453799	2	DS_peak_1296	5.38764	Promoter (<=1kb)	13453599	13454012	414	+	BnaA03g27200D	199
chrA03	13488963	13488964	2	DS_peak_1297	3.93098	Promoter (<=1kb)	13488873	13489461	589	-	BnaA03g27350D	497
chrA03	13535987	13535988	2	DS_peak_1298	13.083	Promoter (<=1kb)	13535094	13536158	1065	-	BnaA03g27490D	170
chrA03	13704203	13704204	2	DS_peak_1299	5.38205	Promoter (<=1kb)	13703466	13703522	57	-	BnaA03g27970D	-681
chrA03	13785837	13785838	2	DS_peak_1300	8.15152	Promoter (<=1kb)	13785649	13786041	393	+	BnaA03g28230D	188
chrA03	13795434	13795435	2	DS_peak_1301	7.72198	Promoter (<=1kb)	13795340	13796887	1548	+	BnaA03g28290D	94
chrA03	14011150	14011151	2	DS_peak_1302	5.58898	Promoter (<=1kb)	14009781	14011244	1464	-	BnaA03g28780D	93
chrA03	14078712	14078713	2	DS_peak_1303	4.78278	Promoter (<=1kb)	14077579	14079111	1533	-	BnaA03g28970D	398
chrA03	14111147	14111148	2	DS_peak_1304	6.62318	Promoter (1-2kb)	14109594	14112332	2739	-	BnaA03g29010D	1184
chrA03	14156747	14156748	2	DS_peak_1305	5.62458	Intron (BnaA03g29130D/BnaA03g29130D.gene, intron 31 of 39)	14145731	14149516	3786	+	BnaA03g29120D	11016
chrA03	14445845	14445846	2	DS_peak_1306	2.10878	Promoter (1-2kb)	14443851	14446401	2551	+	BnaA03g29690D	1994
chrA03	14466438	14466439	2	DS_peak_1307a	2.91146	Promoter (<=1kb)	14467306	14470180	2875	+	BnaA03g29750D	-867
chrA03	14466796	14466797	2	DS_peak_1307b	2.78074	Promoter (<=1kb)	14467306	14470180	2875	+	BnaA03g29750D	-509
chrA03	14559296	14559297	2	DS_peak_1308	10.7607	Promoter (1-2kb)	14557303	14560309	3007	-	BnaA03g29950D	1012
chrA03	14560017	14560018	2	DS_peak_1309	1.59547	Promoter (<=1kb)	14557303	14560309	3007	-	BnaA03g29950D	291
chrA03	14564607	14564608	2	DS_peak_1310	2.26304	Promoter (<=1kb)	14561507	14565182	3676	-	BnaA03g29960D	574
chrA03	14577311	14577312	2	DS_peak_1311	3.06606	Promoter (<=1kb)	14577043	14577915	873	+	BnaA03g29990D	268
chrA03	14581028	14581029	2	DS_peak_1312	2.84912	Promoter (<=1kb)	14578551	14581197	2647	-	BnaA03g30000D	168
chrA03	14592550	14592551	2	DS_peak_1313	10.6183	Promoter (<=1kb)	14592111	14592684	574	-	BnaA03g30050D	133
chrA03	14776575	14776576	2	DS_peak_1314	9.45835	Promoter (<=1kb)	14776356	14776794	439	+	BnaA03g30420D	219
chrA03	14829742	14829743	2	DS_peak_1315	7.91637	Promoter (<=1kb)	14827982	14829966	1985	-	BnaA03g30580D	223
chrA03	14979774	14979775	2	DS_peak_1316	3.75156	Promoter (<=1kb)	14979607	14986463	6857	+	BnaA03g30970D	167
chrA03	15129903	15129904	2	DS_peak_1317	4.59958	3' UTR	15129682	15133386	3705	-	BnaA03g31330D	3482
chrA03	15275012	15275013	2	DS_peak_1318	6.2018	Promoter (<=1kb)	15272326	15275335	3010	-	BnaA03g31660D	322
chrA03	15286707	15286708	2	DS_peak_1319	5.58898	Promoter (<=1kb)	15285881	15288294	2414	+	BnaA03g31700D	826
chrA03	15455427	15455428	2	DS_peak_1320	9.12037	Promoter (<=1kb)	15456054	15456526	473	+	BnaA03g32010D	-626
chrA03	15606866	15606867	2	DS_peak_1321	4.78278	Promoter (<=1kb)	15600454	15607068	6615	-	BnaA03g32330D	201
chrA03	15615590	15615591	2	DS_peak_1322	5.95906	Promoter (<=1kb)	15615373	15616438	1066	+	BnaA03g32360D	217
chrA03	15644123	15644124	2	DS_peak_1323	10.798	Promoter (<=1kb)	15641570	15644187	2618	-	BnaA03g32440D	63
chrA03	15653816	15653817	2	DS_peak_1324	6.18171	Promoter (<=1kb)	15653488	15653868	381	-	BnaA03g32480D	51
chrA03	15704403	15704404	2	DS_peak_1325	4.24031	Distal Intergenic	15707918	15708940	1023	-	BnaA03g32540D	4536
chrA03	15807746	15807747	2	DS_peak_1326	9.0009	Promoter (<=1kb)	15807366	15807903	538	-	BnaA03g32750D	156
chrA03	15848506	15848507	2	DS_peak_1327	2.50644	Promoter (<=1kb)	15845663	15848318	2656	-	BnaA03g32820D	-188
chrA03	16054428	16054429	2	DS_peak_1328	4.041	Promoter (2-3kb)	16056930	16058782	1853	+	BnaA03g33180D	-2501
chrA03	16135614	16135615	2	DS_peak_1329	9.09437	Promoter (1-2kb)	16136837	16137339	503	-	BnaA03g33360D	1724
chrA03	16166440	16166441	2	DS_peak_1330	2.27105	Promoter (<=1kb)	16166258	16166527	270	-	BnaA03g33410D	86
chrA03	16309190	16309191	2	DS_peak_1331	4.59958	Promoter (<=1kb)	16309100	16310974	1875	+	BnaA03g33670D	90
chrA03	16318037	16318038	2	DS_peak_1332	4.7598	Promoter (<=1kb)	16317560	16319646	2087	+	BnaA03g33680D	477
chrA03	16357346	16357347	2	DS_peak_1333	2.89301	Promoter (<=1kb)	16358258	16359218	961	+	BnaA03g33790D	-911
chrA03	16358497	16358498	2	DS_peak_1334	12.9279	Promoter (<=1kb)	16358258	16359218	961	+	BnaA03g33790D	239
chrA03	16361858	16361859	2	DS_peak_1335	6.62318	Distal Intergenic	16358258	16359218	961	+	BnaA03g33790D	3600
chrA03	16381756	16381757	2	DS_peak_1336	7.97747	Promoter (<=1kb)	16381699	16382909	1211	+	BnaA03g33830D	57
chrA03	16404567	16404568	2	DS_peak_1337	4.48443	Promoter (<=1kb)	16402195	16403924	1730	-	BnaA03g33880D	-643
chrA03	16408413	16408414	2	DS_peak_1338	3.64413	Promoter (<=1kb)	16409029	16410113	1085	+	BnaA03g33890D	-615
chrA03	16509102	16509103	2	DS_peak_1339	8.15152	Promoter (1-2kb)	16509718	16510857	1140	-	BnaA03g33980D	1754
chrA03	16592027	16592028	2	DS_peak_1340	5.56011	Promoter (<=1kb)	16591735	16592349	615	+	BnaA03g34130D	292
chrA03	16601856	16601857	2	DS_peak_1341	3.68039	Promoter (<=1kb)	16601811	16603462	1652	+	BnaA03g34140D	45
chrA03	16690984	16690985	2	DS_peak_1342	2.82052	Promoter (<=1kb)	16690708	16691303	596	+	BnaA03g34240D	276
chrA03	16753954	16753955	2	DS_peak_1343	11.8413	Promoter (1-2kb)	16752338	16754262	1925	+	BnaA03g34400D	1616
chrA03	16841051	16841052	2	DS_peak_1344	5.64752	Promoter (2-3kb)	16843407	16844597	1191	+	BnaA03g34630D	-2355
chrA03	16965143	16965144	2	DS_peak_1345a	4.24031	Promoter (<=1kb)	16964587	16966086	1500	-	BnaA03g34790D	942
chrA03	16965634	16965635	2	DS_peak_1345b	6.54424	Promoter (<=1kb)	16964587	16966086	1500	-	BnaA03g34790D	451
chrA03	17060120	17060121	2	DS_peak_1346	2.47868	Distal Intergenic	17057096	17059036	1941	+	BnaA03g34970D	3024
chrA03	17147915	17147916	2	DS_peak_1347	9.56465	Distal Intergenic	17151839	17154835	2997	+	BnaA03g35090D	-3923
chrA03	17186654	17186655	2	DS_peak_1348	3.15702	Promoter (<=1kb)	17186363	17187575	1213	+	BnaA03g35150D	291
chrA03	17225467	17225468	2	DS_peak_1349	5.38764	Promoter (<=1kb)	17223406	17225715	2310	-	BnaA03g35260D	247
chrA03	17267365	17267366	2	DS_peak_1350	3.15702	Promoter (<=1kb)	17266971	17267812	842	+	BnaA03g35380D	394
chrA03	17414415	17414416	2	DS_peak_1351	10.9033	Promoter (<=1kb)	17412398	17414868	2471	-	BnaA03g35670D	452
chrA03	17419532	17419533	2	DS_peak_1352	2.57696	Promoter (<=1kb)	17419078	17419999	922	-	BnaA03g35680D	466
chrA03	17428023	17428024	2	DS_peak_1353	17.1497	Promoter (1-2kb)	17424474	17426312	1839	-	BnaA03g35690D	-1711
chrA03	17431020	17431021	2	DS_peak_1354	4.8406	Promoter (1-2kb)	17432303	17443004	10702	+	BnaA03g35700D	-1282
chrA03	17551354	17551355	2	DS_peak_1355	3.47712	Distal Intergenic	17560525	17560761	237	+	BnaA03g35900D	-9170
chrA03	17553353	17553354	2	DS_peak_1356	4.47255	Distal Intergenic	17560525	17560761	237	+	BnaA03g35900D	-7171
chrA03	17568798	17568799	2	DS_peak_1357	1.43002	Distal Intergenic	17571970	17573372	1403	+	BnaA03g35920D	-3171
chrA03	17662014	17662015	2	DS_peak_1358	12.875	Promoter (<=1kb)	17661849	17662887	1039	+	BnaA03g36120D	165
chrA03	17668268	17668269	2	DS_peak_1359	4.24615	Promoter (<=1kb)	17663921	17668637	4717	-	BnaA03g36130D	368
chrA03	18149206	18149207	2	DS_peak_1360	3.71765	Distal Intergenic	18136808	18141526	4719	+	BnaA03g36910D	12398
chrA03	18349308	18349309	2	DS_peak_1361	5.05119	Promoter (<=1kb)	18348696	18350683	1988	+	BnaA03g37120D	612
chrA03	18449245	18449246	2	DS_peak_1362	3.4794	Promoter (<=1kb)	18447783	18449285	1503	-	BnaA03g37270D	39
chrA03	18474810	18474811	2	DS_peak_1363	4.53685	Promoter (<=1kb)	18474431	18476963	2533	+	BnaA03g37290D	379
chrA03	18512105	18512106	2	DS_peak_1364	3.92829	Distal Intergenic	18503596	18506182	2587	-	BnaA03g37350D	-5923
chrA03	18524213	18524214	2	DS_peak_1365	5.16966	Distal Intergenic	18518041	18519544	1504	-	BnaA03g37360D	-4669
chrA03	18575506	18575507	2	DS_peak_1366	6.62318	Distal Intergenic	18579000	18580912	1913	-	BnaA03g37470D	5405
chrA03	18614619	18614620	2	DS_peak_1367a	2.84978	Promoter (<=1kb)	18614138	18615239	1102	-	BnaA03g37530D	619
chrA03	18615050	18615051	2	DS_peak_1367b	3.73546	Promoter (<=1kb)	18614138	18615239	1102	-	BnaA03g37530D	188
chrA03	18648273	18648274	2	DS_peak_1368	2.82052	Promoter (<=1kb)	18647957	18649132	1176	+	BnaA03g37600D	316
chrA03	18674391	18674392	2	DS_peak_1369	2.10878	Promoter (2-3kb)	18673478	18676795	3318	-	BnaA03g37650D	2403
chrA03	18781318	18781319	2	DS_peak_1370	2.82052	Promoter (<=1kb)	18780832	18781907	1076	-	BnaA03g37740D	588
chrA03	18782971	18782972	2	DS_peak_1371	6.78909	Promoter (<=1kb)	18782725	18784309	1585	+	BnaA03g37750D	246
chrA03	18875565	18875566	2	DS_peak_1372	6.15692	Promoter (<=1kb)	18874588	18875682	1095	-	BnaA03g37990D	116
chrA03	19009866	19009867	2	DS_peak_1373	2.31852	Promoter (<=1kb)	19009444	19010671	1228	+	BnaA03g38260D	422
chrA03	19020505	19020506	2	DS_peak_1374	5.75203	Promoter (<=1kb)	19015579	19020293	4715	-	BnaA03g38280D	-212
chrA03	19034969	19034970	2	DS_peak_1375	5.34459	Promoter (<=1kb)	19034373	19035661	1289	+	BnaA03g38310D	596
chrA03	19116102	19116103	2	DS_peak_1376	1.41699	Promoter (<=1kb)	19115543	19117760	2218	+	BnaA03g38450D	559
chrA03	19174320	19174321	2	DS_peak_1377	2.01331	Promoter (<=1kb)	19174595	19174807	213	+	BnaA03g38580D	-274
chrA03	19194369	19194370	2	DS_peak_1378	3.4794	Promoter (1-2kb)	19192627	19193109	483	-	BnaA03g38620D	-1260
chrA03	19224752	19224753	2	DS_peak_1379	3.37626	Promoter (1-2kb)	19226136	19226995	860	+	BnaA03g38690D	-1383
chrA03	19245913	19245914	2	DS_peak_1380a	8.51516	Promoter (<=1kb)	19245759	19247324	1566	+	BnaA03g38740D	154
chrA03	19246261	19246262	2	DS_peak_1380b	4.32684	Promoter (<=1kb)	19245759	19247324	1566	+	BnaA03g38740D	502
chrA03	19288469	19288470	2	DS_peak_1381	4.9375	Promoter (<=1kb)	19285996	19288586	2591	-	BnaA03g38810D	116
chrA03	19289088	19289089	2	DS_peak_1382	4.59958	Promoter (<=1kb)	19285996	19288586	2591	-	BnaA03g38810D	-502
chrA03	19343835	19343836	2	DS_peak_1383	4.48443	Promoter (<=1kb)	19340608	19343972	3365	-	BnaA03g38890D	136
chrA03	19491706	19491707	2	DS_peak_1384	6.0387	Promoter (<=1kb)	19487833	19492085	4253	-	BnaA03g39110D	378
chrA03	19668898	19668899	2	DS_peak_1385	3.37626	Promoter (1-2kb)	19659631	19666996	7366	-	BnaA03g39440D	-1902
chrA03	19694005	19694006	2	DS_peak_1386	6.78909	Distal Intergenic	19697124	19699397	2274	-	BnaA03g39480D	5391
chrA03	19846984	19846985	2	DS_peak_1387	3.37626	Promoter (<=1kb)	19844961	19847092	2132	-	BnaA03g39770D	107
chrA03	19916887	19916888	2	DS_peak_1388	3.68984	Promoter (1-2kb)	19914378	19915312	935	-	BnaA03g39860D	-1575
chrA03	19931188	19931189	2	DS_peak_1389	3.4794	Promoter (2-3kb)	19928065	19929165	1101	-	BnaA03g39870D	-2023
chrA03	20128569	20128570	2	DS_peak_1390	4.47239	Promoter (2-3kb)	20127238	20130640	3403	-	BnaA03g40260D	2070
chrA03	20262834	20262835	2	DS_peak_1391	3.68984	Promoter (<=1kb)	20262037	20265097	3061	+	BnaA03g40550D	797
chrA03	20310812	20310813	2	DS_peak_1392	2.55383	Promoter (<=1kb)	20310459	20311140	682	+	BnaA03g40630D	353
chrA03	20356822	20356823	2	DS_peak_1393	10.3882	Promoter (<=1kb)	20355261	20356269	1009	-	BnaA03g40690D	-553
chrA03	20383881	20383882	2	DS_peak_1394	3.57198	Promoter (<=1kb)	20383592	20384859	1268	-	BnaA03g40750D	977
chrA03	20384454	20384455	2	DS_peak_1395	4.3245	Promoter (<=1kb)	20383592	20384859	1268	-	BnaA03g40750D	404
chrA03	20394432	20394433	2	DS_peak_1396	5.6194	Promoter (2-3kb)	20389381	20391815	2435	-	BnaA03g40770D	-2617
chrA03	20417374	20417375	2	DS_peak_1397	1.93275	Promoter (<=1kb)	20416980	20417708	729	+	BnaA03g40810D	394
chrA03	21008453	21008454	2	DS_peak_1398	1.59547	Promoter (1-2kb)	21002901	21009535	6635	-	BnaA03g41830D	1081
chrA03	21035401	21035402	2	DS_peak_1399	5.32461	Promoter (<=1kb)	21035210	21036928	1719	+	BnaA03g41870D	191
chrA03	21054824	21054825	2	DS_peak_1400	3.64413	Promoter (<=1kb)	21054647	21054982	336	-	BnaA03g41910D	157
chrA03	21058156	21058157	2	DS_peak_1401	4.041	Promoter (<=1kb)	21058246	21059638	1393	+	BnaA03g41920D	-89
chrA03	21072840	21072841	2	DS_peak_1402	6.50386	Promoter (<=1kb)	21072716	21073751	1036	+	BnaA03g41950D	124
chrA03	21214955	21214956	2	DS_peak_1403	4.17518	Promoter (1-2kb)	21216591	21217572	982	+	BnaA03g42270D	-1635
chrA03	21254704	21254705	2	DS_peak_1404	5.58898	Promoter (<=1kb)	21251455	21254957	3503	-	BnaA03g42330D	252
chrA03	21272899	21272900	2	DS_peak_1405	3.64413	Promoter (1-2kb)	21273609	21274713	1105	-	BnaA03g42360D	1813
chrA03	21278338	21278339	2	DS_peak_1406	4.80556	Promoter (<=1kb)	21275415	21278627	3213	-	BnaA03g42370D	288
chrA03	21401752	21401753	2	DS_peak_1407	4.24615	Promoter (<=1kb)	21401294	21402309	1016	+	BnaA03g42670D	458
chrA03	21473267	21473268	2	DS_peak_1408	3.64413	Distal Intergenic	21476304	21478388	2085	-	BnaA03g42780D	5120
chrA03	21494869	21494870	2	DS_peak_1409	5.21272	Promoter (<=1kb)	21495239	21496069	831	+	BnaA03g42830D	-369
chrA03	21509899	21509900	2	DS_peak_1410	9.45835	Promoter (<=1kb)	21509707	21510240	534	-	BnaA03g42840D	340
chrA03	21515075	21515076	2	DS_peak_1411	5.40459	Downstream (<1kb)	21515720	21518843	3124	-	BnaA03g42850D	3767
chrA03	21524483	21524484	2	DS_peak_1412	5.89785	Promoter (<=1kb)	21523689	21525221	1533	+	BnaA03g42860D	794
chrA03	21550195	21550196	2	DS_peak_1413	7.00845	Promoter (<=1kb)	21550212	21553434	3223	+	BnaA03g42910D	-16
chrA03	21586275	21586276	2	DS_peak_1414	9.42131	Promoter (<=1kb)	21586016	21587315	1300	+	BnaA03g43000D	259
chrA03	21600749	21600750	2	DS_peak_1415	5.7132	Promoter (<=1kb)	21601227	21602478	1252	+	BnaA03g43040D	-477
chrA03	21609589	21609590	2	DS_peak_1416	2.08935	Promoter (<=1kb)	21609309	21610133	825	+	BnaA03g43070D	280
chrA03	21687028	21687029	2	DS_peak_1417	5.58898	Promoter (<=1kb)	21686813	21688022	1210	-	BnaA03g43230D	993
chrA03	21750497	21750498	2	DS_peak_1418	6.06148	Distal Intergenic	21753652	21757564	3913	+	BnaA03g43320D	-3154
chrA03	21785713	21785714	2	DS_peak_1419	3.10001	Promoter (<=1kb)	21785206	21786081	876	-	BnaA03g43360D	367
chrA03	21788671	21788672	2	DS_peak_1420	5.16966	Promoter (2-3kb)	21785206	21786081	876	-	BnaA03g43360D	-2590
chrA03	21807752	21807753	2	DS_peak_1421	2.62597	Promoter (<=1kb)	21806225	21807959	1735	-	BnaA03g43400D	206
chrA03	21808672	21808673	2	DS_peak_1422	9.43462	Promoter (<=1kb)	21808356	21809284	929	+	BnaA03g43410D	316
chrA03	21844366	21844367	2	DS_peak_1423	7.72198	Promoter (<=1kb)	21841378	21844486	3109	-	BnaA03g43460D	119
chrA03	21887720	21887721	2	DS_peak_1424	2.45985	Promoter (2-3kb)	21888557	21890456	1900	-	BnaA03g43510D	2735
chrA03	21975316	21975317	2	DS_peak_1425	3.38998	Promoter (<=1kb)	21974739	21976649	1911	+	BnaA03g43630D	577
chrA03	22018795	22018796	2	DS_peak_1426	4.98102	Downstream (1-2kb)	22014853	22016357	1505	+	BnaA03g43710D	3942
chrA03	22054633	22054634	2	DS_peak_1427	2.26151	Promoter (1-2kb)	22053237	22053572	336	+	BnaA03g43790D	1396
chrA03	22074445	22074446	2	DS_peak_1428	4.57855	Promoter (2-3kb)	22077088	22081741	4654	+	BnaA03g43820D	-2642
chrA03	22097642	22097643	2	DS_peak_1429	7.14885	Promoter (<=1kb)	22094697	22097779	3083	-	BnaA03g43850D	136
chrA03	22170365	22170366	2	DS_peak_1430	7.42245	Distal Intergenic	22150819	22153692	2874	-	BnaA03g43950D	-16673
chrA03	22181508	22181509	2	DS_peak_1431	2.45985	Distal Intergenic	22188554	22190997	2444	+	BnaA03g43960D	-7045
chrA03	22303741	22303742	2	DS_peak_1432	6.91312	Distal Intergenic	22300488	22301684	1197	+	BnaA03g44160D	3253
chrA03	22413769	22413770	2	DS_peak_1433	59.3505	Distal Intergenic	22406143	22408881	2739	+	BnaA03g44240D	7626
chrA03	22416342	22416343	2	DS_peak_1434	79.9326	Distal Intergenic	22406143	22408881	2739	+	BnaA03g44240D	10199
chrA03	22493158	22493159	2	DS_peak_1435	3.68039	Promoter (<=1kb)	22492966	22494817	1852	+	BnaA03g44350D	192
chrA03	22618811	22618812	2	DS_peak_1436	14.6923	Promoter (<=1kb)	22618287	22620045	1759	+	BnaA03g44530D	524
chrA03	22624267	22624268	2	DS_peak_1437	6.32534	Promoter (<=1kb)	22623841	22624775	935	-	BnaA03g44560D	507
chrA03	22628915	22628916	2	DS_peak_1438	2.45985	Promoter (2-3kb)	22625614	22626643	1030	-	BnaA03g44570D	-2272
chrA03	22634314	22634315	2	DS_peak_1439	2.10878	Promoter (<=1kb)	22633919	22635554	1636	+	BnaA03g44600D	395
chrA03	22656986	22656987	2	DS_peak_1440	3.4794	Promoter (<=1kb)	22656849	22658616	1768	+	BnaA03g44640D	137
chrA03	22741923	22741924	2	DS_peak_1441	10.1628	Promoter (1-2kb)	22738118	22740900	2783	-	BnaA03g44730D	-1023
chrA03	22906996	22906997	2	DS_peak_1442	7.66266	Distal Intergenic	22911000	22911155	156	+	BnaA03g45090D	-4003
chrA03	22969446	22969447	2	DS_peak_1443	233.828	Distal Intergenic	22975797	22976245	449	-	BnaA03g45140D	6798
chrA03	23006186	23006187	2	DS_peak_1444	5.58898	Promoter (<=1kb)	23005922	23008104	2183	+	BnaA03g45230D	264
chrA03	23014182	23014183	2	DS_peak_1445	6.2018	Promoter (<=1kb)	23008179	23013901	5723	-	BnaA03g45240D	-281
chrA03	23022208	23022209	2	DS_peak_1446	2.26151	Promoter (<=1kb)	23020206	23022463	2258	-	BnaA03g45260D	254
chrA03	23092634	23092635	2	DS_peak_1447	3.79639	Promoter (<=1kb)	23092079	23093143	1065	+	BnaA03g45400D	555
chrA03	23121798	23121799	2	DS_peak_1448	2.82052	Distal Intergenic	23128007	23128465	459	+	BnaA03g45460D	-6208
chrA03	23130011	23130012	2	DS_peak_1449	2.82052	Promoter (2-3kb)	23128007	23128465	459	+	BnaA03g45460D	2004
chrA03	23312408	23312409	2	DS_peak_1450	3.68039	Promoter (<=1kb)	23312042	23314511	2470	+	BnaA03g45710D	366
chrA03	23500757	23500758	2	DS_peak_1451	6.01689	Promoter (<=1kb)	23499990	23501171	1182	+	BnaA03g46010D	767
chrA03	23547992	23547993	2	DS_peak_1452	11.2603	Distal Intergenic	23544351	23546586	2236	+	BnaA03g46060D	3641
chrA03	23579283	23579284	2	DS_peak_1453	5.26704	Distal Intergenic	23570182	23570337	156	-	BnaA03g46080D	-8946
chrA03	23700699	23700700	2	DS_peak_1454	4.24031	Promoter (<=1kb)	23700255	23701187	933	+	BnaA03g46240D	444
chrA03	23809590	23809591	2	DS_peak_1455	4.47255	Distal Intergenic	23803993	23805408	1416	-	BnaA03g46400D	-4182
chrA03	23906543	23906544	2	DS_peak_1456	2.4747	Downstream (2-3kb)	23909393	23911846	2454	-	BnaA03g46570D	5302
chrA03	24055853	24055854	2	DS_peak_1457	8.5902	Promoter (<=1kb)	24054790	24056643	1854	-	BnaA03g46920D	789
chrA03	24108405	24108406	2	DS_peak_1458	31.4805	Distal Intergenic	24103142	24105060	1919	+	BnaA03g47000D	5263
chrA03	24110870	24110871	2	DS_peak_1459	32.9117	Distal Intergenic	24114683	24115994	1312	-	BnaA03g47010D	5123
chrA03	24158434	24158435	2	DS_peak_1460	3.93098	Promoter (<=1kb)	24158255	24159781	1527	+	BnaA03g47110D	179
chrA03	24237941	24237942	2	DS_peak_1461	2.93088	Promoter (<=1kb)	24237530	24238589	1060	+	BnaA03g47300D	411
chrA03	24252160	24252161	2	DS_peak_1462	5.74542	Promoter (<=1kb)	24251869	24253695	1827	+	BnaA03g47360D	291
chrA03	24314012	24314013	2	DS_peak_1463a	4.7598	Promoter (1-2kb)	24313793	24315959	2167	-	BnaA03g47420D	1946
chrA03	24314414	24314415	2	DS_peak_1463b	3.37626	Promoter (1-2kb)	24313793	24315959	2167	-	BnaA03g47420D	1544
chrA03	24455055	24455056	2	DS_peak_1464	3.57294	Promoter (2-3kb)	24452600	24453914	1315	+	BnaA03g47620D	2455
chrA03	24482129	24482130	2	DS_peak_1465	2.37318	Promoter (1-2kb)	24483563	24489185	5623	+	BnaA03g47690D	-1433
chrA03	24591811	24591812	2	DS_peak_1466	3.4794	Promoter (1-2kb)	24590486	24592208	1723	+	BnaA03g47860D	1325
chrA03	24763660	24763661	2	DS_peak_1467	14.1792	Promoter (<=1kb)	24763246	24763941	696	-	BnaA03g48240D	280
chrA03	24803628	24803629	2	DS_peak_1468	7.19714	Promoter (1-2kb)	24795965	24802557	6593	-	BnaA03g48280D	-1071
chrA03	24812498	24812499	2	DS_peak_1469	2.84912	Promoter (<=1kb)	24812452	24812667	216	+	BnaA03g48320D	46
chrA03	24841989	24841990	2	DS_peak_1470	3.05328	Promoter (<=1kb)	24839033	24842115	3083	-	BnaA03g48370D	125
chrA03	24896006	24896007	2	DS_peak_1471	6.32534	Promoter (<=1kb)	24895815	24896168	354	+	BnaA03g48540D	191
chrA03	25006413	25006414	2	DS_peak_1472	3.92829	Promoter (1-2kb)	25008215	25008403	189	+	BnaA03g48730D	-1801
chrA03	25050881	25050882	2	DS_peak_1473	6.0387	Promoter (<=1kb)	25048839	25051185	2347	-	BnaA03g48820D	303
chrA03	25117494	25117495	2	DS_peak_1474	3.58815	Promoter (2-3kb)	25114542	25114912	371	+	BnaA03g48870D	2952
chrA03	25119577	25119578	2	DS_peak_1475	6.06148	Promoter (1-2kb)	25121551	25122567	1017	+	BnaA03g48880D	-1973
chrA03	25254916	25254917	2	DS_peak_1476	5.38205	Promoter (<=1kb)	25255650	25256637	988	+	BnaA03g49080D	-733
chrA03	25311112	25311113	2	DS_peak_1477	2.01331	Promoter (2-3kb)	25309098	25309649	552	+	BnaA03g49180D	2014
chrA03	25461436	25461437	2	DS_peak_1478	3.47712	Promoter (<=1kb)	25460599	25462221	1623	+	BnaA03g49360D	837
chrA03	25465327	25465328	2	DS_peak_1479	12.6354	Distal Intergenic	25460599	25462221	1623	+	BnaA03g49360D	4728
chrA03	25471221	25471222	2	DS_peak_1480	6.33505	Promoter (<=1kb)	25471002	25472704	1703	+	BnaA03g49370D	219
chrA03	25475408	25475409	2	DS_peak_1481	5.75203	Promoter (<=1kb)	25476285	25478336	2052	+	BnaA03g49380D	-876
chrA03	25488485	25488486	2	DS_peak_1482	7.32343	Distal Intergenic	25480997	25484982	3986	+	BnaA03g49400D	7488
chrA03	25549332	25549333	2	DS_peak_1483	4.24031	Promoter (<=1kb)	25548239	25549622	1384	-	BnaA03g49480D	289
chrA03	25610318	25610319	2	DS_peak_1484	1.62537	Promoter (<=1kb)	25610043	25611187	1145	+	BnaA03g49610D	275
chrA03	25641639	25641640	2	DS_peak_1485	6.21007	Promoter (<=1kb)	25641300	25644280	2981	+	BnaA03g49660D	339
chrA03	25663286	25663287	2	DS_peak_1486	6.287	Distal Intergenic	25647326	25649208	1883	+	BnaA03g49680D	15960
chrA03	25721422	25721423	2	DS_peak_1487a	11.7764	Distal Intergenic	25729369	25735332	5964	+	BnaA03g49750D	-7946
chrA03	25721684	25721685	2	DS_peak_1487b	8.77766	Distal Intergenic	25729369	25735332	5964	+	BnaA03g49750D	-7684
chrA03	25721961	25721962	2	DS_peak_1487c	9.56465	Distal Intergenic	25729369	25735332	5964	+	BnaA03g49750D	-7407
chrA03	25840371	25840372	2	DS_peak_1488	5.75726	Promoter (<=1kb)	25840058	25840793	736	+	BnaA03g49930D	313
chrA03	25950757	25950758	2	DS_peak_1489	2.82052	Promoter (<=1kb)	25950658	25954169	3512	+	BnaA03g50080D	99
chrA03	26034082	26034083	2	DS_peak_1490	3.92829	Promoter (<=1kb)	26032820	26034296	1477	-	BnaA03g50170D	213
chrA03	26168428	26168429	2	DS_peak_1491	3.63759	Promoter (<=1kb)	26166210	26168130	1921	-	BnaA03g50410D	-298
chrA03	26172053	26172054	2	DS_peak_1492	4.49874	Promoter (<=1kb)	26172124	26172644	521	-	BnaA03g50420D	590
chrA03	26211222	26211223	2	DS_peak_1493	4.7598	Promoter (<=1kb)	26212035	26214498	2464	+	BnaA03g50530D	-812
chrA03	26340796	26340797	2	DS_peak_1494	4.17565	Promoter (<=1kb)	26340487	26342433	1947	+	BnaA03g50740D	309
chrA03	26360045	26360046	2	DS_peak_1495	5.97396	Distal Intergenic	26356875	26358312	1438	+	BnaA03g50750D	3170
chrA03	26373286	26373287	2	DS_peak_1496	4.48443	Promoter (1-2kb)	26372942	26375158	2217	-	BnaA03g50770D	1871
chrA03	26376530	26376531	2	DS_peak_1497	5.16966	Promoter (1-2kb)	26372942	26375158	2217	-	BnaA03g50770D	-1372
chrA03	26415694	26415695	2	DS_peak_1498	5.74542	Promoter (<=1kb)	26416527	26418391	1865	+	BnaA03g50910D	-832
chrA03	26440674	26440675	2	DS_peak_1499	7.16365	Promoter (<=1kb)	26439375	26440806	1432	-	BnaA03g50940D	131
chrA03	26458877	26458878	2	DS_peak_1500	3.68984	Promoter (1-2kb)	26458136	26460663	2528	-	BnaA03g50990D	1785
chrA03	26495139	26495140	2	DS_peak_1501	3.10001	Promoter (<=1kb)	26493286	26495323	2038	-	BnaA03g51080D	183
chrA03	26544583	26544584	2	DS_peak_1502	1.47052	Promoter (<=1kb)	26545075	26546613	1539	+	BnaA03g51170D	-491
chrA03	26566375	26566376	2	DS_peak_1503	2.92197	Promoter (<=1kb)	26566495	26566746	252	+	BnaA03g51190D	-119
chrA03	26629470	26629471	2	DS_peak_1504	4.20207	Promoter (1-2kb)	26623310	26627694	4385	-	BnaA03g51290D	-1776
chrA03	26831490	26831491	2	DS_peak_1505	3.10001	Promoter (<=1kb)	26830836	26832115	1280	+	BnaA03g51620D	654
chrA03	27014120	27014121	2	DS_peak_1506	7.19496	Promoter (<=1kb)	27013931	27015986	2056	+	BnaA03g51890D	189
chrA03	27069545	27069546	2	DS_peak_1507	6.2018	Promoter (<=1kb)	27068904	27070055	1152	-	BnaA03g51970D	509
chrA03	27135585	27135586	2	DS_peak_1508	3.27665	Downstream (2-3kb)	27137677	27140891	3215	-	BnaA03g52100D	5305
chrA03	27179966	27179967	2	DS_peak_1509	3.57198	Promoter (<=1kb)	27179763	27182823	3061	+	BnaA03g52160D	203
chrA03	27206644	27206645	2	DS_peak_1510	3.64413	Distal Intergenic	27212373	27213154	782	+	BnaA03g52210D	-5728
chrA03	27208702	27208703	2	DS_peak_1511	3.13847	Distal Intergenic	27212373	27213154	782	+	BnaA03g52210D	-3670
chrA03	27214608	27214609	2	DS_peak_1512	3.47712	Promoter (2-3kb)	27212373	27213154	782	+	BnaA03g52210D	2235
chrA03	27235393	27235394	2	DS_peak_1513	3.20451	Promoter (1-2kb)	27234008	27235505	1498	+	BnaA03g52230D	1385
chrA03	27244660	27244661	2	DS_peak_1514	9.94944	Promoter (<=1kb)	27238660	27245267	6608	-	BnaA03g52250D	606
chrA03	27393392	27393393	2	DS_peak_1515	7.19496	Promoter (<=1kb)	27391854	27393468	1615	-	BnaA03g52470D	75
chrA03	27470850	27470851	2	DS_peak_1516	2.3873	Promoter (<=1kb)	27469546	27471072	1527	-	BnaA03g52690D	221
chrA03	27494875	27494876	2	DS_peak_1517	2.56783	Distal Intergenic	27507018	27507452	435	+	BnaA03g52710D	-12142
chrA03	27584866	27584867	2	DS_peak_1518	3.43718	Promoter (1-2kb)	27584202	27585872	1671	-	BnaA03g52820D	1005
chrA03	27686767	27686768	2	DS_peak_1519	3.10001	Promoter (<=1kb)	27686593	27686907	315	+	BnaA03g52980D	174
chrA03	27774827	27774828	2	DS_peak_1520	8.10639	Promoter (<=1kb)	27772938	27775498	2561	-	BnaA03g53100D	670
chrA03	27777683	27777684	2	DS_peak_1521	9.90312	Promoter (1-2kb)	27778215	27779179	965	-	BnaA03g53110D	1495
chrA03	27800996	27800997	2	DS_peak_1522	1.66924	Promoter (1-2kb)	27799193	27802277	3085	+	BnaA03g53150D	1803
chrA03	27802213	27802214	2	DS_peak_1523	5.41605	3' UTR	27799193	27802277	3085	+	BnaA03g53150D	3020
chrA03	27908080	27908081	2	DS_peak_1524	4.80556	Distal Intergenic	27917856	27921412	3557	-	BnaA03g53210D	13331
chrA03	27952460	27952461	2	DS_peak_1525	4.80556	Distal Intergenic	27956634	27958230	1597	+	BnaA03g53280D	-4173
chrA03	27957018	27957019	2	DS_peak_1526	5.55286	Promoter (<=1kb)	27956634	27958230	1597	+	BnaA03g53280D	384
chrA03	27967798	27967799	2	DS_peak_1527	5.62458	Promoter (<=1kb)	27967520	27969198	1679	+	BnaA03g53300D	278
chrA03	27971129	27971130	2	DS_peak_1528	4.47255	Distal Intergenic	27967520	27969198	1679	+	BnaA03g53300D	3609
chrA03	27986402	27986403	2	DS_peak_1529	10.7607	Promoter (<=1kb)	27985888	27986749	862	-	BnaA03g53320D	346
chrA03	27994372	27994373	2	DS_peak_1530	5.02399	Promoter (<=1kb)	27995104	27995418	315	+	BnaA03g53330D	-731
chrA03	28023295	28023296	2	DS_peak_1531	3.37626	Promoter (<=1kb)	28022482	28022784	303	-	BnaA03g53410D	-511
chrA03	28039825	28039826	2	DS_peak_1532	4.32684	Promoter (<=1kb)	28039368	28042099	2732	+	BnaA03g53440D	457
chrA03	28056123	28056124	2	DS_peak_1533	15.9546	Distal Intergenic	28047517	28048767	1251	+	BnaA03g53460D	8606
chrA03	28059614	28059615	2	DS_peak_1534	11.1776	Distal Intergenic	28066254	28067973	1720	-	BnaA03g53470D	8358
chrA03	28096480	28096481	2	DS_peak_1535	4.24031	Promoter (<=1kb)	28093939	28096583	2645	-	BnaA03g53510D	102
chrA03	28130594	28130595	2	DS_peak_1536	13.6271	Promoter (<=1kb)	28130162	28132221	2060	+	BnaA03g53550D	432
chrA03	28230458	28230459	2	DS_peak_1537	4.98773	Promoter (2-3kb)	28231079	28233342	2264	-	BnaA03g53640D	2883
chrA03	28248619	28248620	2	DS_peak_1538	5.51503	Promoter (2-3kb)	28251602	28254120	2519	+	BnaA03g53690D	-2982
chrA03	28316215	28316216	2	DS_peak_1539	4.49874	Promoter (1-2kb)	28313037	28315127	2091	-	BnaA03g53780D	-1088
chrA03	28325498	28325499	2	DS_peak_1540	3.92829	Distal Intergenic	28332388	28335178	2791	+	BnaA03g53790D	-6889
chrA03	28329872	28329873	2	DS_peak_1541	4.24031	Promoter (2-3kb)	28332388	28335178	2791	+	BnaA03g53790D	-2515
chrA03	28331226	28331227	2	DS_peak_1542	5.88334	Promoter (1-2kb)	28332388	28335178	2791	+	BnaA03g53790D	-1161
chrA03	28362141	28362142	2	DS_peak_1543	1.48453	Promoter (2-3kb)	28363833	28364225	393	-	BnaA03g53810D	2083
chrA03	28425603	28425604	2	DS_peak_1544	3.68039	Promoter (2-3kb)	28425197	28427930	2734	-	BnaA03g53860D	2326
chrA03	28441309	28441310	2	DS_peak_1545	4.041	Promoter (<=1kb)	28441061	28441858	798	+	BnaA03g53870D	248
chrA03	28486129	28486130	2	DS_peak_1546	4.7598	Promoter (<=1kb)	28485450	28486567	1118	-	BnaA03g53960D	437
chrA03	28548480	28548481	2	DS_peak_1547	4.8542	Promoter (2-3kb)	28550387	28551384	998	-	BnaA03g54090D	2903
chrA03	28639520	28639521	2	DS_peak_1548	5.58898	Distal Intergenic	28621391	28627853	6463	+	BnaA03g54140D	18129
chrA03	28642330	28642331	2	DS_peak_1549	5.62458	Distal Intergenic	28661979	28663749	1771	+	BnaA03g54150D	-19648
chrA03	28644872	28644873	2	DS_peak_1550	5.10067	Distal Intergenic	28661979	28663749	1771	+	BnaA03g54150D	-17106
chrA03	28647570	28647571	2	DS_peak_1551	3.47712	Distal Intergenic	28661979	28663749	1771	+	BnaA03g54150D	-14408
chrA03	28686125	28686126	2	DS_peak_1552	7.47632	Promoter (<=1kb)	28686035	28686529	495	+	BnaA03g54180D	90
chrA03	28705296	28705297	2	DS_peak_1553	3.38998	Promoter (1-2kb)	28707157	28708473	1317	+	BnaA03g54220D	-1860
chrA03	28708133	28708134	2	DS_peak_1554	8.32331	Promoter (<=1kb)	28707157	28708473	1317	+	BnaA03g54220D	976
chrA03	28813833	28813834	2	DS_peak_1555	6.62441	Distal Intergenic	28823850	28825503	1654	+	BnaA03g54300D	-10016
chrA03	28894295	28894296	2	DS_peak_1556	2.01223	Downstream (1-2kb)	28896040	28898371	2332	-	BnaA03g54360D	4075
chrA03	28896536	28896537	2	DS_peak_1557	5.38205	Promoter (1-2kb)	28896040	28898371	2332	-	BnaA03g54360D	1834
chrA03	28943481	28943482	2	DS_peak_1558	19.9985	Distal Intergenic	28966795	28970084	3290	-	BnaA03g54370D	26602
chrA03	29000190	29000191	2	DS_peak_1559	4.24031	Distal Intergenic	28995469	28997194	1726	+	BnaA03g54390D	4721
chrA03	29001357	29001358	2	DS_peak_1560	3.38998	Distal Intergenic	28995469	28997194	1726	+	BnaA03g54390D	5888
chrA03	29096690	29096691	2	DS_peak_1561	7.13601	Distal Intergenic	29089690	29091089	1400	-	BnaA03g54480D	-5601
chrA03	29101195	29101196	2	DS_peak_1562	5.35735	Distal Intergenic	29089690	29091089	1400	-	BnaA03g54480D	-10106
chrA03	29115603	29115604	2	DS_peak_1563	4.17038	Promoter (1-2kb)	29111289	29113848	2560	-	BnaA03g54490D	-1755
chrA03	29140415	29140416	2	DS_peak_1564	5.12655	Distal Intergenic	29146115	29147141	1027	-	BnaA03g54510D	6725
chrA03	29196942	29196943	2	DS_peak_1565	15.8869	Distal Intergenic	29229262	29230102	841	-	BnaA03g54520D	33159
chrA03	29216144	29216145	2	DS_peak_1566a	4.7598	Distal Intergenic	29229262	29230102	841	-	BnaA03g54520D	13957
chrA03	29216960	29216961	2	DS_peak_1566b	1.46478	Distal Intergenic	29229262	29230102	841	-	BnaA03g54520D	13141
chrA03	29313679	29313680	2	DS_peak_1567	8.58477	Distal Intergenic	29305114	29307257	2144	-	BnaA03g54580D	-6422
chrA03	29314717	29314718	2	DS_peak_1568	1.52091	Distal Intergenic	29305114	29307257	2144	-	BnaA03g54580D	-7460
chrA03	29428608	29428609	2	DS_peak_1569	7.34163	Distal Intergenic	29493230	29496514	3285	-	BnaA03g54610D	67905
chrA03	29430082	29430083	2	DS_peak_1570	7.64487	Distal Intergenic	29493230	29496514	3285	-	BnaA03g54610D	66431
chrA03	29432668	29432669	2	DS_peak_1571	11.016	Distal Intergenic	29493230	29496514	3285	-	BnaA03g54610D	63845
chrA03	29434905	29434906	2	DS_peak_1572a	7.1815	Distal Intergenic	29493230	29496514	3285	-	BnaA03g54610D	61608
chrA03	29435811	29435812	2	DS_peak_1572b	12.5249	Distal Intergenic	29493230	29496514	3285	-	BnaA03g54610D	60702
chrA03	29442442	29442443	2	DS_peak_1573a	4.31904	Distal Intergenic	29493230	29496514	3285	-	BnaA03g54610D	54071
chrA03	29442939	29442940	2	DS_peak_1573b	5.9077	Distal Intergenic	29493230	29496514	3285	-	BnaA03g54610D	53574
chrA03	29465362	29465363	2	DS_peak_1574	3.38998	Distal Intergenic	29493230	29496514	3285	-	BnaA03g54610D	31151
chrA03	29647018	29647019	2	DS_peak_1575	33.8918	Distal Intergenic	29651748	29652943	1196	-	BnaA03g54700D	5924
chrA03_random	5519	5520	2	DS_peak_1576	5.41096	Promoter (<=1kb)	5283	6719	1437	+	BnaA03g54780D	236
chrA03_random	19016	19017	2	DS_peak_1577	5.62458	Promoter (<=1kb)	18361	20173	1813	+	BnaA03g54830D	655
chrA03_random	74648	74649	2	DS_peak_1578	2.62597	Promoter (<=1kb)	74097	77618	3522	+	BnaA03g54930D	551
chrA03_random	78565	78566	2	DS_peak_1579	3.37601	Distal Intergenic	74097	77618	3522	+	BnaA03g54930D	4468
chrA03_random	109961	109962	2	DS_peak_1580	6.15692	Promoter (<=1kb)	109598	110414	817	+	BnaA03g55020D	363
chrA03_random	144540	144541	2	DS_peak_1581	7.0604	Promoter (1-2kb)	145839	147611	1773	+	BnaA03g55080D	-1298
chrA03_random	168289	168290	2	DS_peak_1582	7.50725	Promoter (<=1kb)	168132	168884	753	+	BnaA03g55120D	157
chrA03_random	225931	225932	2	DS_peak_1583	3.38998	Promoter (<=1kb)	223538	225177	1640	-	BnaA03g55260D	-754
chrA03_random	241802	241803	2	DS_peak_1584	5.89785	Promoter (1-2kb)	240275	242888	2614	-	BnaA03g55310D	1085
chrA03_random	254859	254860	2	DS_peak_1585	8.93734	Promoter (<=1kb)	254250	255611	1362	-	BnaA03g55340D	751
chrA03_random	257294	257295	2	DS_peak_1586	7.34163	Promoter (<=1kb)	256377	258457	2081	+	BnaA03g55350D	917
chrA03_random	326099	326100	2	DS_peak_1587	2.91146	Promoter (<=1kb)	325769	326425	657	-	BnaA03g55540D	325
chrA03_random	331100	331101	2	DS_peak_1588	9.11679	Promoter (1-2kb)	332916	334115	1200	+	BnaA03g55570D	-1815
chrA03_random	337807	337808	2	DS_peak_1589	4.24031	Promoter (<=1kb)	336750	337018	269	-	BnaA03g55590D	-789
chrA03_random	439435	439436	2	DS_peak_1590	16.2128	Promoter (1-2kb)	438240	439741	1502	+	BnaA03g55840D	1195
chrA03_random	480585	480586	2	DS_peak_1591	2.94765	Promoter (<=1kb)	480256	480984	729	-	BnaA03g55920D	398
chrA03_random	481207	481208	2	DS_peak_1592	3.68984	Promoter (<=1kb)	480256	480984	729	-	BnaA03g55920D	-223
chrA03_random	525584	525585	2	DS_peak_1593	7.91637	Promoter (<=1kb)	525198	525989	792	+	BnaA03g56060D	386
chrA03_random	557160	557161	2	DS_peak_1594	3.38998	Promoter (<=1kb)	553647	557560	3914	-	BnaA03g56110D	399
chrA03_random	757125	757126	2	DS_peak_1595	3.92829	Distal Intergenic	761442	763386	1945	+	BnaA03g56530D	-4316
chrA03_random	798682	798683	2	DS_peak_1596	5.02399	Promoter (<=1kb)	796759	798748	1990	-	BnaA03g56640D	65
chrA03_random	837182	837183	2	DS_peak_1597	2.10878	Promoter (<=1kb)	834638	837451	2814	-	BnaA03g56720D	268
chrA03_random	859017	859018	2	DS_peak_1598	8.20475	Promoter (<=1kb)	858909	859882	974	+	BnaA03g56750D	108
chrA03_random	966935	966936	2	DS_peak_1599	3.47712	Downstream (1-2kb)	962420	963885	1466	-	BnaA03g57010D	-3050
chrA03_random	1003304	1003305	2	DS_peak_1600	2.45985	Promoter (2-3kb)	1000864	1001082	219	+	BnaA03g57110D	2440
chrA03_random	1021662	1021663	2	DS_peak_1601	14.6653	Promoter (<=1kb)	1020896	1021788	893	+	BnaA03g57150D	766
chrA03_random	1099422	1099423	2	DS_peak_1602	4.48443	Promoter (<=1kb)	1099284	1099724	441	+	BnaA03g57330D	138
chrA03_random	1169269	1169270	2	DS_peak_1603	7.30344	Distal Intergenic	1165948	1166610	663	+	BnaA03g57460D	3321
chrA03_random	1172016	1172017	2	DS_peak_1604	3.4794	Distal Intergenic	1165948	1166610	663	+	BnaA03g57460D	6068
chrA03_random	1189601	1189602	2	DS_peak_1605	15.6225	Promoter (<=1kb)	1189315	1190351	1037	+	BnaA03g57490D	286
chrA03_random	1241533	1241534	2	DS_peak_1606	6.15692	Promoter (<=1kb)	1241274	1241772	499	-	BnaA03g57620D	238
chrA03_random	1262858	1262859	2	DS_peak_1607	3.68039	Exon (BnaA03g57660D/BnaA03g57660D.gene, exon 7 of 12)	1260799	1266916	6118	-	BnaA03g57660D	4057
chrA03_random	1406307	1406308	2	DS_peak_1608	9.45576	Promoter (1-2kb)	1405552	1407991	2440	-	BnaA03g57970D	1683
chrA03_random	1426977	1426978	2	DS_peak_1609	3.92829	Promoter (<=1kb)	1426525	1427949	1425	-	BnaA03g58000D	971
chrA03_random	1431567	1431568	2	DS_peak_1610	2.62597	Promoter (2-3kb)	1433873	1435938	2066	+	BnaA03g58010D	-2305
chrA03_random	1432151	1432152	2	DS_peak_1611	2.84912	Promoter (1-2kb)	1433873	1435938	2066	+	BnaA03g58010D	-1721
chrA03_random	1434221	1434222	2	DS_peak_1612	6.54424	Promoter (<=1kb)	1433873	1435938	2066	+	BnaA03g58010D	348
chrA03_random	1547699	1547700	2	DS_peak_1613	3.43718	Promoter (1-2kb)	1545789	1549108	3320	-	BnaA03g58180D	1408
chrA03_random	1548179	1548180	2	DS_peak_1614	4.98075	Promoter (<=1kb)	1545789	1549108	3320	-	BnaA03g58180D	928
chrA03_random	1556173	1556174	2	DS_peak_1615	3.68984	Distal Intergenic	1545789	1549108	3320	-	BnaA03g58180D	-7065
chrA03_random	1582852	1582853	2	DS_peak_1616	8.56259	Distal Intergenic	1586071	1587333	1263	+	BnaA03g58220D	-3218
chrA03_random	1617825	1617826	2	DS_peak_1617	4.87495	Downstream (2-3kb)	1610231	1613319	3089	-	BnaA03g58260D	-4506
chrA03_random	1807865	1807866	2	DS_peak_1618	2.62597	Distal Intergenic	1815789	1819690	3902	+	BnaA03g58640D	-7923
chrA03_random	1849424	1849425	2	DS_peak_1619	2.84912	Promoter (1-2kb)	1849308	1850950	1643	-	BnaA03g58700D	1525
chrA03_random	1906891	1906892	2	DS_peak_1620	10.1392	Distal Intergenic	1903137	1904160	1024	+	BnaA03g58770D	3754
chrA03_random	1910409	1910410	2	DS_peak_1621	2.84912	Distal Intergenic	1903137	1904160	1024	+	BnaA03g58770D	7272
chrA03_random	1937138	1937139	2	DS_peak_1622	2.10878	Promoter (<=1kb)	1936832	1937541	710	+	BnaA03g58800D	306
chrA03_random	1980411	1980412	2	DS_peak_1623	3.38998	Promoter (2-3kb)	1981582	1982648	1067	-	BnaA03g58900D	2236
chrA03_random	2055251	2055252	2	DS_peak_1624	4.64478	Promoter (2-3kb)	2056204	2057673	1470	-	BnaA03g58990D	2421
chrA03_random	2193045	2193046	2	DS_peak_1625	7.19496	Promoter (<=1kb)	2192475	2193317	843	+	BnaA03g59140D	570
chrA03_random	2341678	2341679	2	DS_peak_1626	7.20195	Distal Intergenic	2259593	2260564	972	-	BnaA03g59250D	-81114
chrA03_random	2345182	2345183	2	DS_peak_1627	2.66304	Distal Intergenic	2259593	2260564	972	-	BnaA03g59250D	-84618
chrA03_random	2413190	2413191	2	DS_peak_1628	3.0858	Distal Intergenic	2561158	2566145	4988	+	BnaA03g59260D	-147967
chrA03_random	2413697	2413698	2	DS_peak_1629	3.69162	Distal Intergenic	2561158	2566145	4988	+	BnaA03g59260D	-147460
chrA03_random	2422384	2422385	2	DS_peak_1630	6.91312	Distal Intergenic	2561158	2566145	4988	+	BnaA03g59260D	-138773
chrA03_random	2438205	2438206	2	DS_peak_1631	1.59547	Distal Intergenic	2561158	2566145	4988	+	BnaA03g59260D	-122952
chrA03_random	2439145	2439146	2	DS_peak_1632	3.79639	Distal Intergenic	2561158	2566145	4988	+	BnaA03g59260D	-122012
chrA03_random	2487510	2487511	2	DS_peak_1633	2.08935	Distal Intergenic	2561158	2566145	4988	+	BnaA03g59260D	-73647
chrA03_random	2494332	2494333	2	DS_peak_1634a	5.73597	Distal Intergenic	2561158	2566145	4988	+	BnaA03g59260D	-66825
chrA03_random	2495185	2495186	2	DS_peak_1634b	6.85156	Distal Intergenic	2561158	2566145	4988	+	BnaA03g59260D	-65972
chrA03_random	2507599	2507600	2	DS_peak_1635	4.98102	Distal Intergenic	2561158	2566145	4988	+	BnaA03g59260D	-53558
chrA03_random	2512640	2512641	2	DS_peak_1636	7.47632	Distal Intergenic	2561158	2566145	4988	+	BnaA03g59260D	-48517
chrA03_random	2513544	2513545	2	DS_peak_1637	4.57691	Distal Intergenic	2561158	2566145	4988	+	BnaA03g59260D	-47613
chrA03_random	2550513	2550514	2	DS_peak_1638	6.65569	Distal Intergenic	2561158	2566145	4988	+	BnaA03g59260D	-10644
chrA03_random	2558973	2558974	2	DS_peak_1639	2.10878	Promoter (2-3kb)	2561158	2566145	4988	+	BnaA03g59260D	-2184
chrA03_random	2561056	2561057	2	DS_peak_1640	37.1786	Promoter (<=1kb)	2561158	2566145	4988	+	BnaA03g59260D	-101
chrA03_random	2596365	2596366	2	DS_peak_1641	2.31852	Distal Intergenic	2569136	2570229	1094	+	BnaA03g59270D	27229
chrA03_random	2599188	2599189	2	DS_peak_1642	3.71423	Distal Intergenic	2629031	2629585	555	+	BnaA03g59280D	-29842
chrA03_random	2607279	2607280	2	DS_peak_1643	2.94765	Distal Intergenic	2629031	2629585	555	+	BnaA03g59280D	-21751
chrA03_random	2608393	2608394	2	DS_peak_1644	2.31852	Distal Intergenic	2629031	2629585	555	+	BnaA03g59280D	-20637
chrA03_random	2619783	2619784	2	DS_peak_1645	5.32461	Distal Intergenic	2629031	2629585	555	+	BnaA03g59280D	-9247
chrA03_random	2626317	2626318	2	DS_peak_1646a	4.99483	Promoter (2-3kb)	2629031	2629585	555	+	BnaA03g59280D	-2713
chrA03_random	2627104	2627105	2	DS_peak_1646b	6.85715	Promoter (1-2kb)	2629031	2629585	555	+	BnaA03g59280D	-1926
chrA03_random	2634788	2634789	2	DS_peak_1647	3.61481	Distal Intergenic	2629031	2629585	555	+	BnaA03g59280D	5757
chrA03_random	2636754	2636755	2	DS_peak_1648	8.00078	Distal Intergenic	2629031	2629585	555	+	BnaA03g59280D	7723
chrA03_random	2639340	2639341	2	DS_peak_1649	3.92829	Distal Intergenic	2629031	2629585	555	+	BnaA03g59280D	10309
chrA03_random	2640199	2640200	2	DS_peak_1650	16.3072	Distal Intergenic	2629031	2629585	555	+	BnaA03g59280D	11168
chrA03_random	2648765	2648766	2	DS_peak_1651	3.92829	Distal Intergenic	2629031	2629585	555	+	BnaA03g59280D	19734
chrA03_random	2664791	2664792	2	DS_peak_1652	3.68105	Distal Intergenic	2682690	2683247	558	-	BnaA03g59290D	18455
chrA03_random	2669483	2669484	2	DS_peak_1653	7.42245	Distal Intergenic	2682690	2683247	558	-	BnaA03g59290D	13763
chrA03_random	2670360	2670361	2	DS_peak_1654	3.42886	Distal Intergenic	2682690	2683247	558	-	BnaA03g59290D	12886
chrA03_random	2670978	2670979	2	DS_peak_1655	1.52091	Distal Intergenic	2682690	2683247	558	-	BnaA03g59290D	12268
chrA03_random	2672713	2672714	2	DS_peak_1656	5.32461	Distal Intergenic	2682690	2683247	558	-	BnaA03g59290D	10533
chrA03_random	2681159	2681160	2	DS_peak_1657	5.89785	Promoter (2-3kb)	2682690	2683247	558	-	BnaA03g59290D	2087
chrA03_random	2704070	2704071	2	DS_peak_1658	4.00515	Distal Intergenic	2711326	2712133	808	+	BnaA03g59330D	-7255
chrA03_random	2716833	2716834	2	DS_peak_1659	1.51904	Distal Intergenic	2713829	2716710	2882	+	BnaA03g59340D	3004
chrA03_random	2717762	2717763	2	DS_peak_1660	4.95923	Distal Intergenic	2713829	2716710	2882	+	BnaA03g59340D	3933
chrA03_random	2734145	2734146	2	DS_peak_1661	7.9693	Distal Intergenic	2728955	2729191	237	-	BnaA03g59350D	-4954
chrA03_random	2739764	2739765	2	DS_peak_1662	14.8186	Distal Intergenic	2728955	2729191	237	-	BnaA03g59350D	-10573
chrA03_random	2742367	2742368	2	DS_peak_1663a	4.24615	Distal Intergenic	2728955	2729191	237	-	BnaA03g59350D	-13176
chrA03_random	2742688	2742689	2	DS_peak_1663b	5.93756	Distal Intergenic	2728955	2729191	237	-	BnaA03g59350D	-13497
chrA03_random	2743319	2743320	2	DS_peak_1664	10.3868	Distal Intergenic	2728955	2729191	237	-	BnaA03g59350D	-14128
chrA03_random	2744138	2744139	2	DS_peak_1665	6.62189	Distal Intergenic	2728955	2729191	237	-	BnaA03g59350D	-14947
chrA03_random	2823820	2823821	2	DS_peak_1666	8.34751	Distal Intergenic	2848715	2849565	851	-	BnaA03g59360D	25744
chrA03_random	2825468	2825469	2	DS_peak_1667	4.7052	Distal Intergenic	2848715	2849565	851	-	BnaA03g59360D	24096
chrA03_random	2826479	2826480	2	DS_peak_1668	3.79639	Distal Intergenic	2848715	2849565	851	-	BnaA03g59360D	23085
chrA03_random	2861631	2861632	2	DS_peak_1669	3.15702	Distal Intergenic	2848715	2849565	851	-	BnaA03g59360D	-12066
chrA03_random	2862111	2862112	2	DS_peak_1670	7.37871	Distal Intergenic	2848715	2849565	851	-	BnaA03g59360D	-12546
chrA03_random	2921049	2921050	2	DS_peak_1671	2.92404	Distal Intergenic	2902423	2902860	438	-	BnaA03g59370D	-18189
chrA03_random	2921733	2921734	2	DS_peak_1672	1.43002	Distal Intergenic	2902423	2902860	438	-	BnaA03g59370D	-18873
chrA03_random	2923459	2923460	2	DS_peak_1673	1.46478	Distal Intergenic	2902423	2902860	438	-	BnaA03g59370D	-20599
chrA03_random	2941961	2941962	2	DS_peak_1674	127.08	Distal Intergenic	2969734	2972577	2844	+	BnaA03g59380D	-27772
chrA03_random	2943641	2943642	2	DS_peak_1675	2.05166	Distal Intergenic	2969734	2972577	2844	+	BnaA03g59380D	-26092
chrA03_random	2945891	2945892	2	DS_peak_1676	4.29872	Distal Intergenic	2969734	2972577	2844	+	BnaA03g59380D	-23842
chrA03_random	2974820	2974821	2	DS_peak_1677	3.61481	Distal Intergenic	2969734	2972577	2844	+	BnaA03g59380D	5086
chrA03_random	2975564	2975565	2	DS_peak_1678	2.61555	Distal Intergenic	2969734	2972577	2844	+	BnaA03g59380D	5830
chrA03_random	2978096	2978097	2	DS_peak_1679	3.47712	Distal Intergenic	2969734	2972577	2844	+	BnaA03g59380D	8362
chrA03_random	3014821	3014822	2	DS_peak_1680	4.64478	Distal Intergenic	2987202	2987579	378	-	BnaA03g59390D	-27242
chrA03_random	3015416	3015417	2	DS_peak_1681	5.43795	Distal Intergenic	2987202	2987579	378	-	BnaA03g59390D	-27837
chrA03_random	3151081	3151082	2	DS_peak_1682	6.24161	Distal Intergenic	3137315	3143489	6175	-	BnaA03g59400D	-7592
chrA03_random	3181502	3181503	2	DS_peak_1683	2.82052	Distal Intergenic	3174495	3176959	2465	-	BnaA03g59440D	-4543
chrA03_random	3199870	3199871	2	DS_peak_1684	8.51516	Promoter (<=1kb)	3199545	3199737	193	+	BnaA03g59450D	325
chrA03_random	3207753	3207754	2	DS_peak_1685	2.27105	Distal Intergenic	3199545	3199737	193	+	BnaA03g59450D	8208
chrA03_random	3209192	3209193	2	DS_peak_1686	2.82052	Distal Intergenic	3199545	3199737	193	+	BnaA03g59450D	9647
chrA03_random	3226644	3226645	2	DS_peak_1687a	6.91818	Distal Intergenic	3236134	3237691	1558	+	BnaA03g59460D	-9489
chrA03_random	3227539	3227540	2	DS_peak_1687b	3.92829	Distal Intergenic	3236134	3237691	1558	+	BnaA03g59460D	-8594
chrA03_random	3244560	3244561	2	DS_peak_1688	2.43392	Distal Intergenic	3248738	3256253	7516	+	BnaA03g59470D	-4177
chrA03_random	3263968	3263969	2	DS_peak_1689	3.38998	Distal Intergenic	3248738	3256253	7516	+	BnaA03g59470D	15230
chrA03_random	3285796	3285797	2	DS_peak_1690	34.5536	Distal Intergenic	3289094	3290965	1872	-	BnaA03g59480D	5168
chrA03_random	3291143	3291144	2	DS_peak_1691	5.58898	Promoter (<=1kb)	3289094	3290965	1872	-	BnaA03g59480D	-178
chrA03_random	3316050	3316051	2	DS_peak_1692	7.21799	Distal Intergenic	3320657	3336263	15607	+	BnaA03g59490D	-4606
chrA03_random	3322060	3322061	2	DS_peak_1693	59.075	Promoter (1-2kb)	3320657	3336263	15607	+	BnaA03g59490D	1403
chrA03_random	3350033	3350034	2	DS_peak_1694	2.92197	Distal Intergenic	3359591	3361243	1653	+	BnaA03g59500D	-9557
chrA03_random	3353641	3353642	2	DS_peak_1695	7.32343	Distal Intergenic	3359591	3361243	1653	+	BnaA03g59500D	-5949
chrA03_random	3369961	3369962	2	DS_peak_1696	4.20207	Distal Intergenic	3361304	3362529	1226	+	BnaA03g59510D	8657
chrA03_random	3374435	3374436	2	DS_peak_1697	4.12095	Distal Intergenic	3361304	3362529	1226	+	BnaA03g59510D	13131
chrA03_random	3376456	3376457	2	DS_peak_1698	2.84912	Distal Intergenic	3361304	3362529	1226	+	BnaA03g59510D	15152
chrA03_random	3377227	3377228	2	DS_peak_1699	2.42061	Distal Intergenic	3361304	3362529	1226	+	BnaA03g59510D	15923
chrA03_random	3385267	3385268	2	DS_peak_1700	2.43392	Distal Intergenic	3361304	3362529	1226	+	BnaA03g59510D	23963
chrA03_random	3406187	3406188	2	DS_peak_1701	8.36459	Distal Intergenic	3361304	3362529	1226	+	BnaA03g59510D	44883
chrA03_random	3410177	3410178	2	DS_peak_1702	6.68393	Distal Intergenic	3361304	3362529	1226	+	BnaA03g59510D	48873
chrA03_random	3475713	3475714	2	DS_peak_1703	2.57696	Intron (BnaA03g59560D/BnaA03g59560D.gene, intron 4 of 4)	3469543	3476354	6812	+	BnaA03g59560D	6170
chrA03_random	3484491	3484492	2	DS_peak_1704	3.15702	Distal Intergenic	3469543	3476354	6812	+	BnaA03g59560D	14948
chrA03_random	3489709	3489710	2	DS_peak_1705	4.37901	Distal Intergenic	3469543	3476354	6812	+	BnaA03g59560D	20166
chrA03_random	3551280	3551281	2	DS_peak_1706	4.48443	Distal Intergenic	3555631	3556672	1042	-	BnaA03g59580D	5391
chrA03_random	3552995	3552996	2	DS_peak_1707	2.92559	Downstream (2-3kb)	3555631	3556672	1042	-	BnaA03g59580D	3676
chrA03_random	3558605	3558606	2	DS_peak_1708	11.3072	Promoter (1-2kb)	3555631	3556672	1042	-	BnaA03g59580D	-1933
chrA03_random	3594965	3594966	2	DS_peak_1709	4.24031	Distal Intergenic	3598974	3599075	102	+	BnaA03g59610D	-4008
chrA03_random	3631994	3631995	2	DS_peak_1710	2.68128	Distal Intergenic	3621494	3623465	1972	+	BnaA03g59640D	10500
chrA03_random	3632525	3632526	2	DS_peak_1711	14.0449	Distal Intergenic	3621494	3623465	1972	+	BnaA03g59640D	11031
chrA03_random	3636167	3636168	2	DS_peak_1712	4.7598	Distal Intergenic	3621494	3623465	1972	+	BnaA03g59640D	14673
chrA03_random	3636944	3636945	2	DS_peak_1713	4.00898	Distal Intergenic	3621494	3623465	1972	+	BnaA03g59640D	15450
chrA03_random	3669882	3669883	2	DS_peak_1714	3.68984	Distal Intergenic	3711566	3713635	2070	-	BnaA03g59650D	43752
chrA03_random	3690887	3690888	2	DS_peak_1715	2.57696	Distal Intergenic	3711566	3713635	2070	-	BnaA03g59650D	22747
chrA03_random	3691517	3691518	2	DS_peak_1716	4.45481	Distal Intergenic	3711566	3713635	2070	-	BnaA03g59650D	22117
chrA03_random	3692460	3692461	2	DS_peak_1717	3.44435	Distal Intergenic	3711566	3713635	2070	-	BnaA03g59650D	21174
chrA03_random	3694127	3694128	2	DS_peak_1718	4.62978	Distal Intergenic	3711566	3713635	2070	-	BnaA03g59650D	19507
chrA03_random	3700416	3700417	2	DS_peak_1719	3.57294	Distal Intergenic	3711566	3713635	2070	-	BnaA03g59650D	13218
chrA03_random	3706350	3706351	2	DS_peak_1720	4.041	Distal Intergenic	3711566	3713635	2070	-	BnaA03g59650D	7284
chrA03_random	3723159	3723160	2	DS_peak_1721	6.54424	Distal Intergenic	3727707	3728624	918	-	BnaA03g59660D	5464
chrA03_random	3767104	3767105	2	DS_peak_1722	7.72198	Promoter (2-3kb)	3764206	3765435	1230	+	BnaA03g59750D	2898
chrA03_random	3772284	3772285	2	DS_peak_1723	2.10878	Distal Intergenic	3764206	3765435	1230	+	BnaA03g59750D	8078
chrA03_random	3825507	3825508	2	DS_peak_1724	3.37626	Distal Intergenic	3829914	3830564	651	+	BnaA03g59770D	-4406
chrA03_random	3840292	3840293	2	DS_peak_1725	4.12179	Promoter (<=1kb)	3838434	3840514	2081	-	BnaA03g59780D	221
chrA03_random	3857126	3857127	2	DS_peak_1726	2.73025	Distal Intergenic	3868408	3870635	2228	-	BnaA03g59790D	13508
chrA03_random	3861960	3861961	2	DS_peak_1727	2.01972	Distal Intergenic	3868408	3870635	2228	-	BnaA03g59790D	8674
chrA03_random	3865429	3865430	2	DS_peak_1728	5.79632	Downstream (2-3kb)	3868408	3870635	2228	-	BnaA03g59790D	5205
chrA03_random	3870932	3870933	2	DS_peak_1729a	5.61065	Promoter (<=1kb)	3868408	3870635	2228	-	BnaA03g59790D	-297
chrA03_random	3871194	3871195	2	DS_peak_1729b	3.56491	Promoter (<=1kb)	3868408	3870635	2228	-	BnaA03g59790D	-559
chrA03_random	3872032	3872033	2	DS_peak_1729c	5.99712	Promoter (1-2kb)	3868408	3870635	2228	-	BnaA03g59790D	-1397
chrA03_random	3872924	3872925	2	DS_peak_1730	9.63345	Promoter (2-3kb)	3868408	3870635	2228	-	BnaA03g59790D	-2289
chrA03_random	3893022	3893023	2	DS_peak_1731	1.84754	Distal Intergenic	3882024	3883539	1516	-	BnaA03g59810D	-9483
chrA03_random	3950599	3950600	2	DS_peak_1732	5.41096	Distal Intergenic	3927880	3928638	759	+	BnaA03g59830D	22719
chrA03_random	3951474	3951475	2	DS_peak_1733	6.2018	Distal Intergenic	3927880	3928638	759	+	BnaA03g59830D	23594
chrA03_random	3957238	3957239	2	DS_peak_1734	6.8765	Distal Intergenic	3974385	3977681	3297	-	BnaA03g59840D	20442
chrA03_random	3958840	3958841	2	DS_peak_1735	8.53201	Distal Intergenic	3974385	3977681	3297	-	BnaA03g59840D	18840
chrA03_random	3960394	3960395	2	DS_peak_1736a	2.30104	Distal Intergenic	3974385	3977681	3297	-	BnaA03g59840D	17286
chrA03_random	3960790	3960791	2	DS_peak_1736b	6.85156	Distal Intergenic	3974385	3977681	3297	-	BnaA03g59840D	16890
chrA03_random	3962324	3962325	2	DS_peak_1737a	6.71918	Distal Intergenic	3974385	3977681	3297	-	BnaA03g59840D	15356
chrA03_random	3962888	3962889	2	DS_peak_1737b	6.45945	Distal Intergenic	3974385	3977681	3297	-	BnaA03g59840D	14792
chrA03_random	3963359	3963360	2	DS_peak_1738	3.26144	Distal Intergenic	3974385	3977681	3297	-	BnaA03g59840D	14321
chrA03_random	3986992	3986993	2	DS_peak_1739	4.83662	Distal Intergenic	3974385	3977681	3297	-	BnaA03g59840D	-9311
chrA03_random	4105326	4105327	2	DS_peak_1740	3.28786	Distal Intergenic	4087412	4087906	495	-	BnaA03g59930D	-17420
chrA03_random	4105934	4105935	2	DS_peak_1741	5.1909	Distal Intergenic	4087412	4087906	495	-	BnaA03g59930D	-18028
chrA03_random	4125785	4125786	2	DS_peak_1742	3.96434	Distal Intergenic	4130623	4132966	2344	-	BnaA03g59940D	7180
chrA03_random	4249832	4249833	2	DS_peak_1743	7.10127	Distal Intergenic	4275088	4277419	2332	-	BnaA03g59990D	27586
chrA03_random	4262033	4262034	2	DS_peak_1744	7.34163	Distal Intergenic	4275088	4277419	2332	-	BnaA03g59990D	15385
chrA03_random	4273395	4273396	2	DS_peak_1745	7.68311	Downstream (1-2kb)	4275088	4277419	2332	-	BnaA03g59990D	4023
chrA03_random	4329759	4329760	2	DS_peak_1746	15.4333	Distal Intergenic	4304871	4305508	638	+	BnaA03g60020D	24888
chrA03_random	4356685	4356686	2	DS_peak_1747	3.42886	Distal Intergenic	4304871	4305508	638	+	BnaA03g60020D	51814
chrA03_random	4357783	4357784	2	DS_peak_1748a	5.02198	Distal Intergenic	4410341	4412737	2397	+	BnaA03g60030D	-52557
chrA03_random	4358264	4358265	2	DS_peak_1748b	2.43392	Distal Intergenic	4410341	4412737	2397	+	BnaA03g60030D	-52076
chrA03_random	4360525	4360526	2	DS_peak_1749	10.042	Distal Intergenic	4410341	4412737	2397	+	BnaA03g60030D	-49815
chrA03_random	4402827	4402828	2	DS_peak_1750	23.6847	Distal Intergenic	4410341	4412737	2397	+	BnaA03g60030D	-7513
chrA03_random	4414369	4414370	2	DS_peak_1751	9.13538	Distal Intergenic	4410341	4412737	2397	+	BnaA03g60030D	4028
chrA03_random	4415288	4415289	2	DS_peak_1752	1.92766	Distal Intergenic	4410341	4412737	2397	+	BnaA03g60030D	4947
chrA03_random	4416860	4416861	2	DS_peak_1753	5.32461	Distal Intergenic	4423297	4423359	63	-	BnaA03g60040D	6498
chrA03_random	4474305	4474306	2	DS_peak_1754	4.32684	Distal Intergenic	4464953	4468591	3639	+	BnaA03g60080D	9352
chrA03_random	4517173	4517174	2	DS_peak_1755	14.9563	Promoter (1-2kb)	4515292	4515456	165	-	BnaA03g60120D	-1717
chrA03_random	4522092	4522093	2	DS_peak_1756	26.9195	Distal Intergenic	4515292	4515456	165	-	BnaA03g60120D	-6636
chrA03_random	4523408	4523409	2	DS_peak_1757a	5.02399	Distal Intergenic	4515292	4515456	165	-	BnaA03g60120D	-7952
chrA03_random	4523945	4523946	2	DS_peak_1757b	15.7636	Distal Intergenic	4515292	4515456	165	-	BnaA03g60120D	-8489
chrA03_random	4542774	4542775	2	DS_peak_1758	6.2018	Distal Intergenic	4564302	4568847	4546	+	BnaA03g60130D	-21527
chrA03_random	4551874	4551875	2	DS_peak_1759	4.19618	Distal Intergenic	4564302	4568847	4546	+	BnaA03g60130D	-12427
chrA03_random	4554454	4554455	2	DS_peak_1760	5.93756	Distal Intergenic	4564302	4568847	4546	+	BnaA03g60130D	-9847
chrA03_random	4555809	4555810	2	DS_peak_1761	5.84577	Distal Intergenic	4564302	4568847	4546	+	BnaA03g60130D	-8492
chrA03_random	4571628	4571629	2	DS_peak_1762	5.68876	Distal Intergenic	4564302	4568847	4546	+	BnaA03g60130D	7326
chrA03_random	4573500	4573501	2	DS_peak_1763	4.32684	Distal Intergenic	4564302	4568847	4546	+	BnaA03g60130D	9198
chrA03_random	4613874	4613875	2	DS_peak_1764	2.68244	Distal Intergenic	4596646	4604483	7838	-	BnaA03g60150D	-9391
chrA03_random	4618829	4618830	2	DS_peak_1765	4.64478	Distal Intergenic	4632044	4632562	519	+	BnaA03g60160D	-13214
chrA03_random	4620833	4620834	2	DS_peak_1766	1.93275	Distal Intergenic	4632044	4632562	519	+	BnaA03g60160D	-11210
chrA03_random	4623098	4623099	2	DS_peak_1767	3.93844	Distal Intergenic	4632044	4632562	519	+	BnaA03g60160D	-8945
chrA03_random	4628840	4628841	2	DS_peak_1768	2.43392	Distal Intergenic	4632044	4632562	519	+	BnaA03g60160D	-3203
chrA03_random	4629391	4629392	2	DS_peak_1769	2.98868	Promoter (2-3kb)	4632044	4632562	519	+	BnaA03g60160D	-2652
chrA03_random	4705584	4705585	2	DS_peak_1770	3.24156	Promoter (1-2kb)	4703232	4704259	1028	-	BnaA03g60250D	-1325
chrA03_random	4714784	4714785	2	DS_peak_1771	7.16365	Distal Intergenic	4708756	4710240	1485	-	BnaA03g60270D	-4544
chrA03_random	4970789	4970790	2	DS_peak_1772	10.0695	Distal Intergenic	4981289	4984754	3466	-	BnaA03g60390D	13964
chrA03_random	4989478	4989479	2	DS_peak_1773	6.2018	Promoter (1-2kb)	4990892	4993774	2883	+	BnaA03g60410D	-1413
chrA03_random	5012755	5012756	2	DS_peak_1774	2.63274	Distal Intergenic	4993842	4995062	1221	+	BnaA03g60420D	18913
chrA03_random	5081988	5081989	2	DS_peak_1775a	11.4587	Distal Intergenic	5075596	5075667	72	+	BnaA03g60510D	6392
chrA03_random	5082276	5082277	2	DS_peak_1775b	4.80556	Distal Intergenic	5075596	5075667	72	+	BnaA03g60510D	6680
chrA03_random	5083166	5083167	2	DS_peak_1776	4.7052	Distal Intergenic	5075596	5075667	72	+	BnaA03g60510D	7570
chrA03_random	5101424	5101425	2	DS_peak_1777	1.94868	Distal Intergenic	5112718	5114229	1512	-	BnaA03g60520D	12804
chrA03_random	5103691	5103692	2	DS_peak_1778	7.5099	Distal Intergenic	5112718	5114229	1512	-	BnaA03g60520D	10537
chrA03_random	5105352	5105353	2	DS_peak_1779	18.4776	Distal Intergenic	5112718	5114229	1512	-	BnaA03g60520D	8876
chrA03_random	5106182	5106183	2	DS_peak_1780	4.86099	Distal Intergenic	5112718	5114229	1512	-	BnaA03g60520D	8046
chrA03_random	5206003	5206004	2	DS_peak_1781	4.8542	Distal Intergenic	5181657	5183442	1786	-	BnaA03g60550D	-22561
chrA03_random	5213864	5213865	2	DS_peak_1782	2.7115	Distal Intergenic	5181657	5183442	1786	-	BnaA03g60550D	-30422
chrA03_random	5227841	5227842	2	DS_peak_1783	4.41202	Distal Intergenic	5181657	5183442	1786	-	BnaA03g60550D	-44399
chrA03_random	5311962	5311963	2	DS_peak_1784	4.48443	Promoter (2-3kb)	5309805	5310794	990	+	BnaA03g60560D	2157
chrA03_random	5313489	5313490	2	DS_peak_1785	3.68984	Distal Intergenic	5309805	5310794	990	+	BnaA03g60560D	3684
chrA03_random	5314995	5314996	2	DS_peak_1786	4.22675	Distal Intergenic	5309805	5310794	990	+	BnaA03g60560D	5190
chrA03_random	5315569	5315570	2	DS_peak_1787	2.67946	Distal Intergenic	5309805	5310794	990	+	BnaA03g60560D	5764
chrA03_random	5370104	5370105	2	DS_peak_1788	3.09355	Distal Intergenic	5385139	5385722	584	+	BnaA03g60610D	-15034
chrA03_random	5373409	5373410	2	DS_peak_1789	5.74542	Distal Intergenic	5385139	5385722	584	+	BnaA03g60610D	-11729
chrA03_random	5391420	5391421	2	DS_peak_1790	4.78458	Distal Intergenic	5385820	5388188	2369	+	BnaA03g60620D	5600
chrA03_random	5459610	5459611	2	DS_peak_1791a	76.0784	Distal Intergenic	5482158	5483453	1296	+	BnaA03g60630D	-22547
chrA03_random	5460588	5460589	2	DS_peak_1791b	1.47975	Distal Intergenic	5482158	5483453	1296	+	BnaA03g60630D	-21569
chrA03_random	5461940	5461941	2	DS_peak_1792	63.5559	Distal Intergenic	5482158	5483453	1296	+	BnaA03g60630D	-20217
chrA03_random	5500541	5500542	2	DS_peak_1793	3.92829	Distal Intergenic	5482158	5483453	1296	+	BnaA03g60630D	18383
chrA03_random	5523342	5523343	2	DS_peak_1794	4.24031	Promoter (<=1kb)	5523262	5523804	543	-	BnaA03g60640D	461
chrA03_random	5637082	5637083	2	DS_peak_1795	3.4794	Distal Intergenic	5658953	5659361	409	-	BnaA03g60650D	22278
chrA03_random	5671750	5671751	2	DS_peak_1796	4.14602	Promoter (2-3kb)	5668517	5669544	1028	-	BnaA03g60680D	-2206
chrA03_random	5672996	5672997	2	DS_peak_1797	8.85825	Distal Intergenic	5668517	5669544	1028	-	BnaA03g60680D	-3452
chrA03_random	5673931	5673932	2	DS_peak_1798	2.7881	Distal Intergenic	5668517	5669544	1028	-	BnaA03g60680D	-4387
chrA03_random	5674952	5674953	2	DS_peak_1799	4.8542	Distal Intergenic	5668517	5669544	1028	-	BnaA03g60680D	-5408
chrA03_random	5676736	5676737	2	DS_peak_1800	3.79639	Distal Intergenic	5668517	5669544	1028	-	BnaA03g60680D	-7192
chrA03_random	5751455	5751456	2	DS_peak_1801	3.57198	Distal Intergenic	5729751	5730422	672	+	BnaA03g60690D	21704
chrA03_random	5767967	5767968	2	DS_peak_1802a	3.76777	Distal Intergenic	5786795	5787251	457	-	BnaA03g60700D	19283
chrA03_random	5768715	5768716	2	DS_peak_1802b	22.8994	Distal Intergenic	5786795	5787251	457	-	BnaA03g60700D	18535
chrA03_random	5776968	5776969	2	DS_peak_1803	5.58898	Distal Intergenic	5786795	5787251	457	-	BnaA03g60700D	10282
chrA03_random	5779127	5779128	2	DS_peak_1804	1.99081	Distal Intergenic	5786795	5787251	457	-	BnaA03g60700D	8123
chrA03_random	5781472	5781473	2	DS_peak_1805	3.27665	Distal Intergenic	5786795	5787251	457	-	BnaA03g60700D	5778
chrA03_random	5823950	5823951	2	DS_peak_1806	2.55383	Promoter (1-2kb)	5821932	5822561	630	-	BnaA03g60720D	-1389
chrA03_random	5835092	5835093	2	DS_peak_1807	7.72198	Distal Intergenic	5821932	5822561	630	-	BnaA03g60720D	-12531
chrA03_random	5848848	5848849	2	DS_peak_1808	2.61664	Distal Intergenic	5821932	5822561	630	-	BnaA03g60720D	-26287
chrA03_random	5873689	5873690	2	DS_peak_1809	4.7598	Distal Intergenic	5922545	5924274	1730	+	BnaA03g60730D	-48855
chrA03_random	5905832	5905833	2	DS_peak_1810	4.29184	Distal Intergenic	5922545	5924274	1730	+	BnaA03g60730D	-16712
chrA03_random	5906669	5906670	2	DS_peak_1811	11.2394	Distal Intergenic	5922545	5924274	1730	+	BnaA03g60730D	-15875
chrA03_random	5928124	5928125	2	DS_peak_1812	4.7598	Promoter (1-2kb)	5925032	5926676	1645	-	BnaA03g60740D	-1448
chrA03_random	5940913	5940914	2	DS_peak_1813	1.43514	Distal Intergenic	5925032	5926676	1645	-	BnaA03g60740D	-14237
chrA03_random	5994110	5994111	2	DS_peak_1814	5.51503	Distal Intergenic	5985262	5987105	1844	+	BnaA03g60760D	8848
chrA03_random	5995676	5995677	2	DS_peak_1815	4.55044	Distal Intergenic	5985262	5987105	1844	+	BnaA03g60760D	10414
chrA03_random	6004213	6004214	2	DS_peak_1816	4.48443	Distal Intergenic	5985262	5987105	1844	+	BnaA03g60760D	18951
chrA04	32901	32902	2	DS_peak_1817	11.1799	Promoter (<=1kb)	31912	33439	1528	-	BnaA04g00050D	537
chrA04	106623	106624	2	DS_peak_1818	6.10647	Promoter (<=1kb)	105009	106884	1876	-	BnaA04g00200D	260
chrA04	121199	121200	2	DS_peak_1819	2.26896	Promoter (<=1kb)	120158	121803	1646	-	BnaA04g00220D	603
chrA04	214312	214313	2	DS_peak_1820	3.92829	Distal Intergenic	210149	211177	1029	+	BnaA04g00350D	4163
chrA04	271219	271220	2	DS_peak_1821	4.48443	Promoter (<=1kb)	264995	271497	6503	-	BnaA04g00460D	277
chrA04	338267	338268	2	DS_peak_1822	8.26735	Distal Intergenic	347814	348143	330	-	BnaA04g00480D	9875
chrA04	420364	420365	2	DS_peak_1823a	4.80556	Promoter (<=1kb)	420033	421933	1901	+	BnaA04g00530D	331
chrA04	420803	420804	2	DS_peak_1823b	9.12037	Promoter (<=1kb)	420033	421933	1901	+	BnaA04g00530D	770
chrA04	441988	441989	2	DS_peak_1824	3.4794	Promoter (2-3kb)	440233	444145	3913	-	BnaA04g00580D	2156
chrA04	622185	622186	2	DS_peak_1825	3.20451	Promoter (<=1kb)	620641	622571	1931	-	BnaA04g00910D	385
chrA04	782409	782410	2	DS_peak_1826	3.15702	Promoter (<=1kb)	782147	783799	1653	+	BnaA04g01210D	262
chrA04	816194	816195	2	DS_peak_1827	4.47255	Promoter (<=1kb)	812810	816454	3645	-	BnaA04g01310D	259
chrA04	1042155	1042156	2	DS_peak_1828	2.57696	Promoter (<=1kb)	1039343	1042852	3510	-	BnaA04g01600D	696
chrA04	1178691	1178692	2	DS_peak_1829	6.21651	Distal Intergenic	1170796	1173831	3036	-	BnaA04g01820D	-4860
chrA04	1200034	1200035	2	DS_peak_1830	4.07205	Promoter (2-3kb)	1201917	1202982	1066	-	BnaA04g01870D	2947
chrA04	1278277	1278278	2	DS_peak_1831	5.51556	Promoter (1-2kb)	1279586	1280212	627	+	BnaA04g02070D	-1308
chrA04	1424733	1424734	2	DS_peak_1832	5.16966	Promoter (<=1kb)	1424421	1427786	3366	+	BnaA04g02200D	312
chrA04	1524948	1524949	2	DS_peak_1833	3.92829	Promoter (<=1kb)	1524590	1525624	1035	+	BnaA04g02330D	358
chrA04	1540211	1540212	2	DS_peak_1834	2.3873	Promoter (<=1kb)	1538778	1540582	1805	-	BnaA04g02350D	370
chrA04	1570270	1570271	2	DS_peak_1835	4.80556	Promoter (2-3kb)	1573094	1577053	3960	+	BnaA04g02400D	-2823
chrA04	1681288	1681289	2	DS_peak_1836	6.86484	Promoter (<=1kb)	1680978	1681960	983	+	BnaA04g02530D	310
chrA04	1776012	1776013	2	DS_peak_1837	199.835	Distal Intergenic	1763803	1766649	2847	-	BnaA04g02650D	-9363
chrA04	1836354	1836355	2	DS_peak_1838	5.58898	Promoter (<=1kb)	1832897	1836575	3679	-	BnaA04g02740D	220
chrA04	1857745	1857746	2	DS_peak_1839	4.32267	Distal Intergenic	1851977	1853944	1968	-	BnaA04g02770D	-3801
chrA04	1875934	1875935	2	DS_peak_1840	4.24031	Promoter (<=1kb)	1875583	1876284	702	+	BnaA04g02800D	351
chrA04	2135985	2135986	2	DS_peak_1841	13.4435	Promoter (<=1kb)	2136493	2138927	2435	+	BnaA04g03270D	-507
chrA04	2250521	2250522	2	DS_peak_1842	3.4794	Distal Intergenic	2224744	2227408	2665	-	BnaA04g03390D	-23113
chrA04	2347331	2347332	2	DS_peak_1843	4.92232	Distal Intergenic	2353764	2358406	4643	+	BnaA04g03460D	-6432
chrA04	2393877	2393878	2	DS_peak_1844a	6.15692	Promoter (<=1kb)	2393867	2394420	554	+	BnaA04g03520D	10
chrA04	2394310	2394311	2	DS_peak_1844b	10.3445	Promoter (<=1kb)	2393867	2394420	554	+	BnaA04g03520D	443
chrA04	2403055	2403056	2	DS_peak_1845	3.64413	Distal Intergenic	2393867	2394420	554	+	BnaA04g03520D	9188
chrA04	2520035	2520036	2	DS_peak_1846	5.89785	Promoter (1-2kb)	2521535	2528195	6661	+	BnaA04g03700D	-1499
chrA04	2521684	2521685	2	DS_peak_1847	4.80556	Promoter (<=1kb)	2521535	2528195	6661	+	BnaA04g03700D	149
chrA04	2560543	2560544	2	DS_peak_1848	3.27665	Promoter (1-2kb)	2558919	2561871	2953	-	BnaA04g03750D	1327
chrA04	2773457	2773458	2	DS_peak_1849	1.67308	Distal Intergenic	2765578	2766302	725	-	BnaA04g03910D	-7155
chrA04	2777959	2777960	2	DS_peak_1850	3.38998	Distal Intergenic	2765578	2766302	725	-	BnaA04g03910D	-11657
chrA04	2779203	2779204	2	DS_peak_1851a	5.74542	Distal Intergenic	2765578	2766302	725	-	BnaA04g03910D	-12901
chrA04	2779512	2779513	2	DS_peak_1851b	9.12037	Distal Intergenic	2765578	2766302	725	-	BnaA04g03910D	-13210
chrA04	2871188	2871189	2	DS_peak_1852	6.47678	Promoter (<=1kb)	2870359	2871538	1180	+	BnaA04g03950D	829
chrA04	2885983	2885984	2	DS_peak_1853	5.93756	Promoter (1-2kb)	2887982	2889165	1184	+	BnaA04g03990D	-1998
chrA04	2906358	2906359	2	DS_peak_1854	5.74542	Promoter (<=1kb)	2906032	2910090	4059	+	BnaA04g04040D	326
chrA04	3006185	3006186	2	DS_peak_1855	4.53685	Promoter (<=1kb)	3005736	3007900	2165	+	BnaA04g04090D	449
chrA04	3106777	3106778	2	DS_peak_1856	5.56011	Distal Intergenic	3119709	3121142	1434	+	BnaA04g04230D	-12931
chrA04	3151074	3151075	2	DS_peak_1857	7.72198	Promoter (<=1kb)	3148726	3151347	2622	-	BnaA04g04280D	272
chrA04	3372656	3372657	2	DS_peak_1858	7.30344	Promoter (<=1kb)	3370622	3372889	2268	-	BnaA04g04580D	232
chrA04	3417930	3417931	2	DS_peak_1859	3.60044	Promoter (<=1kb)	3417708	3418079	372	+	BnaA04g04660D	222
chrA04	3536594	3536595	2	DS_peak_1860	3.37626	Promoter (<=1kb)	3536356	3539382	3027	+	BnaA04g04820D	238
chrA04	3671838	3671839	2	DS_peak_1861	6.97646	Promoter (2-3kb)	3673447	3674157	711	-	BnaA04g05000D	2318
chrA04	3776517	3776518	2	DS_peak_1862	3.79639	Distal Intergenic	3783956	3786756	2801	+	BnaA04g05130D	-7438
chrA04	3820686	3820687	2	DS_peak_1863	4.80556	Distal Intergenic	3789183	3791835	2653	-	BnaA04g05150D	-28851
chrA04	3880843	3880844	2	DS_peak_1864a	4.25373	Distal Intergenic	3872404	3873165	762	-	BnaA04g05190D	-7678
chrA04	3881250	3881251	2	DS_peak_1864b	13.4537	Distal Intergenic	3872404	3873165	762	-	BnaA04g05190D	-8085
chrA04	3882025	3882026	2	DS_peak_1864c	26.2612	Distal Intergenic	3872404	3873165	762	-	BnaA04g05190D	-8860
chrA04	3925024	3925025	2	DS_peak_1865	3.37414	Distal Intergenic	3968974	3970181	1208	-	BnaA04g05200D	45156
chrA04	3932077	3932078	2	DS_peak_1866	3.68984	Distal Intergenic	3968974	3970181	1208	-	BnaA04g05200D	38103
chrA04	3958282	3958283	2	DS_peak_1867	4.87495	Distal Intergenic	3968974	3970181	1208	-	BnaA04g05200D	11898
chrA04	3969789	3969790	2	DS_peak_1868	2.57696	Promoter (<=1kb)	3968974	3970181	1208	-	BnaA04g05200D	391
chrA04	3984746	3984747	2	DS_peak_1869	2.94765	Promoter (<=1kb)	3983257	3984439	1183	-	BnaA04g05240D	-307
chrA04	3985643	3985644	2	DS_peak_1870	5.58898	Promoter (1-2kb)	3983257	3984439	1183	-	BnaA04g05240D	-1204
chrA04	3993284	3993285	2	DS_peak_1871	1.43002	Distal Intergenic	3983257	3984439	1183	-	BnaA04g05240D	-8845
chrA04	4000010	4000011	2	DS_peak_1872	6.55374	Distal Intergenic	4008347	4008694	348	+	BnaA04g05250D	-8336
chrA04	4132984	4132985	2	DS_peak_1873	3.10924	Promoter (<=1kb)	4132167	4133757	1591	+	BnaA04g05380D	817
chrA04	4234274	4234275	2	DS_peak_1874	2.69148	Distal Intergenic	4237330	4239497	2168	+	BnaA04g05440D	-3055
chrA04	4237467	4237468	2	DS_peak_1875	3.64413	Promoter (<=1kb)	4237330	4239497	2168	+	BnaA04g05440D	137
chrA04	4242358	4242359	2	DS_peak_1876	4.54645	Promoter (<=1kb)	4241852	4242440	589	+	BnaA04g05460D	506
chrA04	4253797	4253798	2	DS_peak_1877	12.0252	Promoter (<=1kb)	4252289	4254508	2220	-	BnaA04g05500D	710
chrA04	4264495	4264496	2	DS_peak_1878	5.76129	Distal Intergenic	4271617	4277068	5452	+	BnaA04g05510D	-7121
chrA04	4265485	4265486	2	DS_peak_1879	5.77926	Distal Intergenic	4271617	4277068	5452	+	BnaA04g05510D	-6131
chrA04	4279978	4279979	2	DS_peak_1880	3.92829	Distal Intergenic	4271617	4277068	5452	+	BnaA04g05510D	8361
chrA04	4452112	4452113	2	DS_peak_1881	4.47255	Promoter (1-2kb)	4450176	4451656	1481	+	BnaA04g05790D	1936
chrA04	4489237	4489238	2	DS_peak_1882	7.72198	Distal Intergenic	4482882	4483037	156	-	BnaA04g05840D	-6200
chrA04	4541548	4541549	2	DS_peak_1883	5.45826	Promoter (1-2kb)	4537660	4540254	2595	-	BnaA04g05910D	-1294
chrA04	4560083	4560084	2	DS_peak_1884	5.58898	Promoter (<=1kb)	4557114	4560595	3482	-	BnaA04g05940D	511
chrA04	4576242	4576243	2	DS_peak_1885a	5.48601	Distal Intergenic	4579407	4582558	3152	+	BnaA04g05950D	-3164
chrA04	4576487	4576488	2	DS_peak_1885b	5.32461	Promoter (2-3kb)	4579407	4582558	3152	+	BnaA04g05950D	-2919
chrA04	4640743	4640744	2	DS_peak_1886	6.54049	Downstream (2-3kb)	4635887	4636049	163	-	BnaA04g06050D	-4694
chrA04	4654830	4654831	2	DS_peak_1887	2.62597	Promoter (<=1kb)	4654803	4655066	264	+	BnaA04g06080D	27
chrA04	4678694	4678695	2	DS_peak_1888	8.05691	Distal Intergenic	4670663	4674317	3655	+	BnaA04g06120D	8031
chrA04	4684190	4684191	2	DS_peak_1889	13.2737	Distal Intergenic	4670663	4674317	3655	+	BnaA04g06120D	13527
chrA04	4776446	4776447	2	DS_peak_1890	3.10001	Promoter (<=1kb)	4772231	4776621	4391	-	BnaA04g06220D	174
chrA04	4833051	4833052	2	DS_peak_1891	5.41096	Promoter (1-2kb)	4834421	4836296	1876	+	BnaA04g06280D	-1369
chrA04	4838127	4838128	2	DS_peak_1892	4.48443	Distal Intergenic	4834421	4836296	1876	+	BnaA04g06280D	3706
chrA04	4892956	4892957	2	DS_peak_1893	7.19496	Promoter (2-3kb)	4895248	4895662	415	+	BnaA04g06310D	-2291
chrA04	5143657	5143658	2	DS_peak_1894	5.38205	Distal Intergenic	5120926	5123118	2193	-	BnaA04g06550D	-20539
chrA04	5186297	5186298	2	DS_peak_1895	34.9104	Intron (BnaA04g06560D/BnaA04g06560D.gene, intron 1 of 1)	5181826	5189358	7533	+	BnaA04g06560D	4471
chrA04	5199475	5199476	2	DS_peak_1896	14.8186	Distal Intergenic	5189793	5191331	1539	-	BnaA04g06570D	-8144
chrA04	5438920	5438921	2	DS_peak_1897	2.43392	Distal Intergenic	5434517	5435705	1189	+	BnaA04g06810D	4403
chrA04	5550183	5550184	2	DS_peak_1898	3.68039	Distal Intergenic	5556773	5559610	2838	+	BnaA04g06910D	-6589
chrA04	5567822	5567823	2	DS_peak_1899	4.37901	Distal Intergenic	5574703	5576929	2227	+	BnaA04g06920D	-6880
chrA04	5623572	5623573	2	DS_peak_1900	15.2751	Distal Intergenic	5609445	5609766	322	-	BnaA04g06960D	-13806
chrA04	5625762	5625763	2	DS_peak_1901	15.0211	Distal Intergenic	5609445	5609766	322	-	BnaA04g06960D	-15996
chrA04	5679461	5679462	2	DS_peak_1902	5.74542	Promoter (2-3kb)	5677117	5677875	759	+	BnaA04g06980D	2344
chrA04	5683282	5683283	2	DS_peak_1903	5.95906	Distal Intergenic	5677117	5677875	759	+	BnaA04g06980D	6165
chrA04	5731735	5731736	2	DS_peak_1904	3.38998	Promoter (1-2kb)	5733076	5734743	1668	+	BnaA04g07020D	-1340
chrA04	5751119	5751120	2	DS_peak_1905	4.80556	Distal Intergenic	5745660	5746919	1260	-	BnaA04g07050D	-4200
chrA04	5776688	5776689	2	DS_peak_1906	3.47712	Promoter (<=1kb)	5777482	5786685	9204	+	BnaA04g07080D	-793
chrA04	5780307	5780308	2	DS_peak_1907	4.24031	Promoter (2-3kb)	5777482	5786685	9204	+	BnaA04g07080D	2825
chrA04	5840833	5840834	2	DS_peak_1908	1.75593	Distal Intergenic	5833057	5834627	1571	-	BnaA04g07130D	-6206
chrA04	5854214	5854215	2	DS_peak_1909	4.02285	Promoter (<=1kb)	5852714	5853965	1252	-	BnaA04g07140D	-249
chrA04	5876041	5876042	2	DS_peak_1910	8.96161	Distal Intergenic	5882302	5882622	321	+	BnaA04g07180D	-6260
chrA04	5921205	5921206	2	DS_peak_1911	1.91541	Distal Intergenic	5915311	5916593	1283	-	BnaA04g07200D	-4612
[truncated: 28,058 more rows]
