# Supplementary material for: Natural variation in BnaA9.NF-YA7 contributes to drought tolerance in Brassica napus L
Source: Nat Commun. 2024 Mar 7;15:2082. doi: 10.1038/s41467-024-46271-2 (PMC10920887; doi:10.1038/s41467-024-46271-2)
Supplement: Supplementary file 9 — Supplementary Data 6 [file 41467_2024_46271_MOESM9_ESM.xlsx]

## Sheet: Sheet 1
Supplementary Data 6. Expression data of genes related to plant hormone signal transduction pathway.
gene_name	CKWT1_FPKM	CKWT2_FPKM	CKOE1_FPKM	CKOE2_FPKM	DSWT1_FPKM	DSWT2_FPKM	DSOE1_FPKM	DSOE2_FPKM	CKKO2_FPKM	CKKO7_FPKM	CKK09_FPKM	DSKO2_FPKM	DSKO7_FPKM	DSKO9_FPKM
BnaA01g08750D	2.06034	1.45524	4.79823	12.2479	0.316111	0.94075	5.65541	2.48045	3.19827	4.16785	2.32249	0.313586	1.06026	0.232532
BnaA01g25020D	0.763316	2.07331	0	0.929564	2.39245	0.549708	0.792222	0.281808	1.72017	7.60593	1.73437	4.77528	2.01085	2.61958
BnaA01g26200D	4.10206	8.07672	15.1637	21.8814	26.3135	13.2018	35.7419	77.3586	5.86196	7.99985	5.39191	8.04933	27.8996	7.83135
BnaA02g25110D	1.24174	2.88624	2.00998	2.22755	31.18	3.50101	11.1397	4.74467	10.1042	7.02283	11.5276	70.8	30.1059	43.8276
BnaA03g45460D	0.092224	0	0.377632	0.61876	0.88597	0	0.088228	0	0	0	0.093525	1.57915	0	1.04275
BnaA04g27430D	0.489755	0	0	0.176932	1.28112	0.617608	0.579747	0.128352	0.202319	0	0	0.300614	0.328333	0.181824
BnaA09g18200D	0.592712	0.863379	0.348922	0.295032	1.76696	0.80011	0.425291	0.248956	6.30143	4.01659	2.492	1.13017	4.06254	3.52013
BnaA09g56290D	1.75798	1.25578	0.587026	0.094446	0.095806	0.646182	0.082513	0	1.22247	0.692685	0.384843	0	0.437181	1.14569
BnaA10g17240D	1.87049	1.00603	3.1055	4.07946	3.28711	1.7563	3.95408	4.70879	1.24299	1.1373	1.46743	9.54591	6.11962	5.70764
BnaA10g28780D	13.1534	17.021	9.53385	9.2729	85.3929	47.1044	10.4428	16.4527	8.89341	11.2089	6.264	11.1141	80.2471	21.32
BnaAnng07060D	0.326019	0.415573	0.834564	2.85351	6.35755	0	10.4057	6.4443	0.731626	0.43233	0.67403	14.7406	1.77717	8.06127
BnaAnng26550D	24.4521	49.9642	0.200639	0.328738	82.6476	121.597	5.73419	9.31857	10.6235	29.0735	9.78415	89.6498	120.247	29.0223
BnaAnng40650D	2.3014	3.64597	0.52031	0.976061	0.507115	0	0.42925	0.056215	3.4359	0.921138	1.54671	2.90292	0.157125	1.50791
BnaAnng40920D	2.28108	4.41813	2.07734	3.32601	0.706741	1.40111	0.95095	2.84753	1.76496	2.56589	0.597332	4.05985	1.51127	0.505251
BnaAnng41010D	2.03476	1.21585	9.55846	10.5132	1.64759	3.29864	21.4701	21.6627	1.98527	1.27155	1.12565	7.00913	6.63515	6.50895
BnaC01g04330D	9.44108	16.0413	0.033926	0.204311	71.1834	51.8785	1.59296	2.8087	13.1453	27.554	7.72101	63.0478	105.024	22.3458
BnaC01g10420D	3.48809	2.62694	3.87944	6.71022	0.735824	4.75859	4.17985	2.48265	5.86013	5.78049	5.26717	0.749917	2.60428	1.59531
BnaC01g32150D	0	0	0	0	0.823072	0.068153	0	0	0.140647	0.030004	0	0.004104	2.9276	0.290376
BnaC01g43640D	2.82326	2.97681	5.07103	6.32207	11.8069	8.23361	4.92378	8.65188	4.66882	3.0229	2.03567	0.562269	7.34213	3.40906
BnaC01g43800D	9.66391	18.6076	0	0	52.1905	26.0513	0	0	17.9257	17.2268	12.1843	18.64	53.0195	19.5675
BnaC01g44160D	5.87767	13.4479	0.832037	1.76226	2.58159	2.49003	0.714435	0.783989	9.16207	10.2709	5.953	14.8485	9.49974	3.34743
BnaC02g44790D	13.1304	9.09216	3.21678	10.7588	10.0131	7.17587	21.4606	30.3794	6.02356	10.3296	13.284	25.6269	23.0767	7.56429
BnaC03g22610D	3.89462	3.78376	1.40085	1.35601	0	0.268006	0	0.021191	11.167	6.27053	9.38124	1.70269	0.057933	0.814944
BnaC03g39610D	13.2733	23.6566	1.20267	16.703	7.15476	17.65	1.59624	5.74729	4.50623	15.7147	5.11871	46.3726	39.018	4.19844
BnaC03g54810D	0	0	0	0	0.23367	0	0.047171	0	0	0.156553	0	0	0.109372	0
BnaC05g33570D	4.97847	6.50444	11.7215	14.4465	42.3134	18.9302	31.8357	53.7964	9.56116	13.2614	9.27907	9.09965	47.4758	9.20615
BnaC05g47770D	0.277803	0	0	3.49733	0.542829	0	0	11.4438	0	0	0	0	0	0
BnaC06g00420D	5.2524	7.53858	9.73826	9.28219	58.8275	36.6975	12.1712	24.3244	6.85512	8.07709	2.81837	6.86348	41.6806	13.2135
BnaC08g07580D	2.25034	3.72068	2.16075	5.12015	34.4226	6.90942	34.8948	41.0245	5.59506	8.81397	4.14181	90.2008	36.4197	113.768
BnaC08g11070D	7.13005	10.9168	3.65184	3.1671	0.543664	0.920415	1.53374	1.72979	16.5611	9.66109	18.1786	9.47071	1.24236	2.49156
BnaC08g38350D	3.21827	3.22791	0.618058	1.15006	0	0.193094	0	0.120449	1.35897	1.2541	0.481551	0.538102	1.98992	0.413926
BnaC08g41940D	0.394483	0.539703	5.85824	6.5464	0	0	3.9451	9.90637	0	0	0	0	0	0
BnaC09g19620D	28.1008	36.2901	14.1787	16.3544	6.73997	8.38246	12.9171	15.0176	45.2804	39.6422	69.7388	22.8968	10.3742	18.0821
BnaC09g21260D	2.8541	1.506	0	0	7.54569	8.40175	0.036126	0	4.94461	5.31244	5.2291	6.40205	2.46114	2.41425
BnaC09g49910D	1.68037	2.54359	0.869753	0.916946	0.596072	0.327451	0.096387	0.137049	7.18604	2.585	7.19176	1.03515	0.313799	1.77464
BnaCnng28010D	2.67407	1.66435	3.65148	3.98439	0.715712	4.58332	1.14853	1.42993	3.26515	1.71035	1.08938	0.780641	1.29383	2.86489
BnaCnng37890D	10.6093	13.6824	9.67634	10.4202	3.31544	7.4913	6.42815	10.1941	14.0408	22.1949	14.1484	16.847	6.22244	9.612
BnaCnng55170D	1.05199	3.01558	0.806936	1.18576	8.44406	6.11726	4.21299	2.81167	0.56831	1.11187	0.498547	0.749781	15.2774	1.83471
BnaCnng65400D	3.74355	5.08525	3.50054	4.22045	2.26634	5.70921	2.51168	5.79069	8.17994	8.10609	9.90878	1.29344	0.905975	2.31539
BnaCnng65670D	7.83031	4.53585	15.6755	18.7428	31.1773	22.6699	41.524	25.8748	14.1663	8.24856	23.5912	171.306	25.0391	91.992
BnaCnng67000D	0.472357	1.17006	2.43095	2.1234	0.356533	0.070077	1.7205	0.149008	9.82974	6.35655	4.2209	9.92436	0.879189	8.88227
BnaCnng72960D	0.133343	0.347172	0.029036	0.07379	2.8929	0	4.84567	4.94986	0.188196	0.219813	0.356348	18.1172	1.66159	12.1832
