# Supplementary material for: Natural variation in BnaA9.NF-YA7 contributes to drought tolerance in Brassica napus L
Source: Nat Commun. 2024 Mar 7;15:2082. doi: 10.1038/s41467-024-46271-2 (PMC10920887; doi:10.1038/s41467-024-46271-2)
Supplement: Supplementary file 10 — Supplementary Data 7 [file 41467_2024_46271_MOESM10_ESM.xlsx]

## Sheet: Sheet1
Supplementary Data 7. Primers used for plasmid construction in this work.
Gene ID	Primer (from 5' to 3')	Restriction site	Purpose	Targeting vector
BnaA9.NF-YA7	CACCATGGCTTCTTCAGTCCATGAT	MluI	Overexpression	pEarleyGate 101
	AGACGTACCACCAGAAGCAGCC
BnaA9.NF-YA7	GGATCCGACGTCGCAGTCTACTCGGAACA	NcoI+AatⅡ BamHI+XbaI	RNAi	pFGC5941M
	TCTAGACCATGGTCAGATGGTAAAGGCAC
BnaC7.ABF3	GGATCCGACGTCACAGGTGTTACGGTTGC	NcoI+AatⅡ BamHI+XbaI	RNAi	pFGC5941M
	TCTAGACCATGGGCTGATTCCCTATTCTT
BnaA9.NF-YA7	GCTCTAGAATGGCTTCTTCAGTCCATGATC	XbaI+BamHI	Subcellular localization	pAN580
	CGGGATCCAGACGTACCACCAGAAGCA
BnaA9.NF-YA7	GAAGATCTATGGCTTCTTCAGTCCATGATC	BgIII+NotI	Subcellular localization	pAN580
	ATTTGCGGCCGCAGACGTACCACCAGAAGCA
BnaA9.NF-YA7	CGGGATCCATGGCTTCTTCAGTCCATGATC	BamHI+NheI	Subcellular localization	pEGAD
	CGGCTAGCAGACGTACCACCAGAAGCA
BnaC3.NF-YB1	CGGAATTCATGGCGAATACGACTACGAGC	EcoRI+BamHI	Subcellular localization	pEGAD
	CGGGATCCTACTACCGGCAACTCTTCAC
BnaA2.NF-YB2	CGGAATTCATGGGGGATTCAGACAAGGACT	EcoRI+BamHI	Subcellular localization	pEGAD
	CGGGATCCAGTTCTTGTCCTACCGGAG
BnaA9.NF-YB2	CGGAATTCATGGGAGATTCCGACAGAGAT	EcoRI+BamHI	Subcellular localization	pEGAD
	CGGGATCCACTTCTTCCTCCACTATGGC
BnaC1.NF-YB3	CGGAATTCATGGCGGATTCCGATAAC	EcoRI+BamHI	Subcellular localization	pEGAD
	CGGGATCCATTCATCCCACTCCCAC
BnaA3.NF-YB8	CGGGATCCATGAACCAGCGAGGAAAAGA	BamHI+NheI	Subcellular localization	pEGAD
	CGGCTAGCGTCTGTGCCCGGCATTGGAA
BnaC8.NF-YC1	CGGAATTCATGGACAACAACAACCAGC	EcoRI+BamHI	Subcellular localization	pEGAD
	CGGGATCCCACTTGGCCGTCAAGAT
BnaA6.NF-YC4	CGGAATTCATGGACAACAGCAACCAGCAATCA	EcoRI+BamHI	Subcellular localization	pEGAD
	CGGGATCCCACTTGCCCGTCAAGATTCCCT
pro-D1 (Hap3/Hap4)	GCTCTAGAGAGCTGTTTACTACGACCCCGAGA	XbaI+NcoI	Promoter truncation	pCAMBIA1305.1
	CATGCCATGGGACTCATGAGCAGCTTTAAATGTCC
pro-D2	GCTCTAGAAGCTCATATTTACTTCTGTGGGCTT	XbaI+NcoI	Promoter truncation	pCAMBIA1305.1
	CATGCCATGGGACTCATGAGCAGCTTTAAATGTCC
pro-D3	GCTCTAGAGCTTTCAATTACTTTCTATTTTCAC	XbaI+NcoI	Promoter truncation	pCAMBIA1305.1
	CATGCCATGGGACTCATGAGCAGCTTTAAATGTCC
pro-D4	GCTCTAGACTTAAACACACAAATAAGCTGACAC	XbaI+NcoI	Promoter truncation	pCAMBIA1305.1
	CATGCCATGGGACTCATGAGCAGCTTTAAATGTCC
pro-D5	GCTCTAGAGTAGAGGTAGACCCGTAGAAAGCCG	XbaI+NcoI	Promoter truncation	pCAMBIA1305.1
	CATGCCATGGGACTCATGAGCAGCTTTAAATGTCC
pro-D6	GCTCTAGAGTAGAGGTAGACCCGTAGAAAGCCG	XbaI+NcoI	Promoter truncation	pCAMBIA1305.1
	CATGCCATGGAGTAAGTGCATGGCATGGTAAAG
pro-D7	GCTCTAGAATTTCTTCTCTTTATTTTCTTTTTC	XbaI+NcoI	Promoter truncation	pCAMBIA1305.1
	CATGCCATGGGACTCATGAGCAGCTTTAAATGTCC
pAbAi-D5	gcttgaattcgagctcGTAGAGGTAGACCCGTAGAAAGCCG	SmaI+XhoI	Y1H	pAbAi
	tacagagcacatgcctcgagGACTCATGAGCAGCTTTAAATGTCC
BnaAn.ABF3	CGGGATCCATGGGTTCTCAATTTAACTTCGTTG	BamHI+SacI	Y1H	pGADT7
	CGAGCTCCTACCAAGGACCTGTCAGTGT
BnaC1.ABF3	CGGGATCCATGGGAACTCACATCAATTTCAACA	BamHI+SacI	Y1H	pGADT7
	CGAGCTCTTACCATGGACCGGTTAGTGT
BnaC7.ABF3	CGGGATCCATGGGGTCTCGGATGAACTTTG	BamHI+SacI	Y1H	pGADT7
	CGAGCTCCTACCAAGGACCCGTCGAT
BnaA3.ABF4	CGGGATCCATGGGAACTCACATCAAT	BamHI+SacI	Y1H	pGADT7
	CGAGCTCCCAAGGACCGGTTAGTGT
BnaC5.ABF4	CGGGATCCATGGGAACTCACATCAATTTCAACA	BamHI+SacI	Y1H	pGADT7
	CGAGCTCTTACCATGGACCGGTTAGC
BnaC3.NF-YB1	CGGGATCCATGGCGAATACGACTACGAGC	BamHI+SacI	Y2H	pGADT7
	CGAGCTCTACTACCGGCAACTCTTCAC
BnaA2.NF-YB2	CGGGATCCATGGGGGATTCAGACAAGGACT	BamHI+SacI	Y2H	pGADT7
	CGAGCTCAGTTCTTGTCCTACCGGAG
BnaA9.NF-YB2	CGGGATCCATGGGAGATTCCGACAGAGAT	BamHI+SacI	Y2H	pGADT7
	CGAGCTCACTTCTTCCTCCACTATGGC
BnaC1.NF-YB3	CGGGATCCATGGCGGATTCCGATAAC	BamHI+SacI	Y2H	pGADT7
	CGAGCTCATTCATCCCACTCCCAC
BnaA3.NF-YB8	CGGGATCCATGAACCAGCGAGGAAAAGA	BamHI+SacI	Y2H	pGADT7
	CGAGCTCGTCTGTGCCCGGCATTGGAA
BnaA6.NF-YC4	CGCCATATGATGGACAACAGCAACCAGCAATCA	NdeI+EcoRI	Y2H	pGADT7
	CCGGAATTCCACTTGCCCGTCAAGATTCCCT
BnaA6.NF-YC9	CGGGATCCATGGATCAACAAGAGCATGGACA	BamHI+SacI	Y2H	pGADT7
	CGAGCTCTTCAACTTGGCTTGACATGAACTC
BnaC5.NF-YC9	CGGGATCCATGGCTGACCAAACCCG	BamHI+SacI	Y2H	pGADT7
	CGAGCTCATTTTCCGGGTCAGTTT
BnaA9.NF-YA7 (Hap3/Hap4)	CGGGATCCATGGCTTCTTCAGTCCATGAT	BamHI+SacI	Y2H/Y3H	pGADT7
	CGAGCTCAGACGTACCACCAGAAGCAGCC
BnaC7.ABF3	ccggaattcATGGGGTCTCGGATGAACTTTG	EcoRI+BamHI	Y2H/Y3H	pGADT7
	cgcggatccCTACCAAGGACCCGTCGAT
BnaA3.ABF4	ccggaattcATGGGAACTCACATCAAT	EcoRI+BamHI	Y3H	pGADT7
	cgcggatccCCAAGGACCGGTTAGTGT
BnaA6.NF-YA5	CGGAATTCATGCAAGTGTTCCAAAGCAAAGATT	EcoRI+BamHI	Y3H	pGADT7
	CGGGATCCTCAAGTCTCTGACATGAGAGCT
BnaC5.NF-YA9	CGGAATTCATGCATTCGAAGAAACCTGACG	EcoRI+BamHI	Y3H	pGADT7
	CGGGATCCTCATTTGATGGCTAGACGAGCT
BnaA9.NF-YA7 (Hap3/Hap4)	CGGAATTCATGGCTTCTTCAGTCCATGAT	EcoRI+BamHI	Y2H	pGBKT7
	CGGGATCCAGACGTACCACCAGAAGCAGCC
BnaC8.NF-YC1	CGGAATTCATGGACAACAACAACCAGC	EcoRI+BamHI	Y2H	pGBKT7
	CGGGATCCCACTTGGCCGTCAAGAT
BnaA6.NF-YC4	CGCCATATGATGGACAACAGCAACCAGCAATCA	NdeI+EcoRI	Y2H	pGBKT7
	CCGGAATTCCACTTGCCCGTCAAGATTCCCT
BnaA3.ABF4	ccggaattcATGGGAACTCACATCAAT	EcoRI+BamHI	Y2H	pGBKT7
	cgcggatccCCAAGGACCGGTTAGTGT
BnaA9.NF-YB2	CGGAATTCATGGGAGATTCCGACAGAGAT	EcoRI+BamHI	Y2H	pGBKT7
	CGGGATCCACTTCTTCCTCCACTATGGC
BnaA9.NF-YA7 (Hap3/Hap4)	CGGAATTCATGGCTTCTTCAGTCCATGAT	EcoRI+BamHI	Yeast self-activation	pGBKT7
	CGGGATCCAGACGTACCACCAGAAGCAGCC
BnaA9.NF-YA7 （103-183.aa)	CGGAATTCATGTTTGTCAACGCAAAGC	EcoRI+BamHI	Yeast self-activation	pGBKT7
	CGGGATCCTCAAGACGTACCACCAGAAGCA
BnaA9.NF-YA7 (1-95.aa)	CGGAATTCATGGCTTCTTCAGTCCATGATC	EcoRI+BamHI	Yeast self-activation	pGBKT7
	CGGGATCCTGGTAAAGGCACACATTGTTG
BnaA9.NF-YA7 (1-43.aa)	CGGAATTCATGGCTTCTTCAGTCCATGATC	EcoRI+BamHI	Yeast self-activation	pGBKT7
	CGGGATCCCTGTTCCGAGTAGACTG
BnaC8.NF-YC1	TTGCGGCCGCATGGACAACAACAACCAGC	NotI+BglII	Y3H	pBridge
	GGAAGATCTCACTTGGCCGTCAAGAT
BnaA6.NF-YC4	TTGCGGCCGCATGGACAACAGCAACCAGCAATCA	NotI+BglII	Y3H	pBridge
	GGAAGATCTCACTTGCCCGTCAAGATTCCCT
BnaA6.NF-YC9	TTGCGGCCGCATGGATCAACAAGAGCATGGACA	NotI+BglII	Y3H	pBridge
	GGAAGATCTTTCAACTTGGCTTGACATGAACTC
BnaC3.NF-YB1	CGGAATTCATGGCGAATACGACTACGAGC	EcoRI+BamHI	Y3H	pBridge
	CGGGATCCCGAGCTCTACTACCGGCAACTCTTCAC
BnaA2.NF-YB2	CGGAATTCATGGGGGATTCAGACAAGGACT	EcoRI+BamHI	Y3H	pBridge
	CGGGATCCAGTTCTTGTCCTACCGGAG
BnaA9.NF-YB2	CGGAATTCATGGGAGATTCCGACAGAGAT	EcoRI+BamHI	Y3H	pBridge
	CGGGATCCTTCTTCCTCCACTATGGC
BnaC1.NF-YB3	CGGAATTCATGGCGGATTCCGATAAC	EcoRI+BamHI	Y3H	pBridge
	CGGGATCCATTCATCCCACTCCCAC
BnaA3.NF-YB8	CGGAATTCATGAACCAGCGAGGAAAAGA	EcoRI+BamHI	Y3H	pBridge
	CGGGATCCGTCTGTGCCCGGCATTGGAA
BnaC3.NF-YB1	GGATCCATGGCGAATACGACTACGAGC	BamHI+XbaI	BiFC	pXY106
	TCTAGACGAGCTCTACTACCGGCAACTCTTCAC
BnaA2.NF-YB2	GGATCCATGGGGGATTCAGACAAGGACT	BamHI+XbaI	BiFC	pXY106
	TCTAGAAGTTCTTGTCCTACCGGAG
BnaA9.NF-YB2	GGATCCATGGGAGATTCCGACAGAGAT	BamHI+XbaI	BiFC	pXY106
	TCTAGATTCTTCCTCCACTATGGC
BnaC1.NF-YB3	GGATCCATGGCGGATTCCGATAAC	BamHI+XbaI	BiFC	pXY106
	TCTAGAATTCATCCCACTCCCAC
BnaA3.NF-YB8	GGATCCATGAACCAGCGAGGAAAAGA	BamHI+XbaI	BiFC	pXY106
	TCTAGAGTCTGTGCCCGGCATTGGAA
BnaA6.NF-YC9	GGATCCATGGATCAACAAGAGCATGGACA	BamHI+XbaI	BiFC	pXY106
	TCTAGATTCAACTTGGCTTGACATGAACTC
BnaC5.NF-YC9	GGATCCATGGCTGACCAAACCCG	BamHI+XbaI	BiFC	pXY106
	TCTAGAATTTTCCGGGTCAGTTT
BnaA9.NF-YA7	GGATCCATGGCTTCTTCAGTCCATGAT	BamHI+XbaI	BiFC	pXY106
	TCTAGAAGACGTACCACCAGAAGCAGCC
BnaC7.ABF3	GGATCCATGGGGTCTCGGATGAACTTTG	BamHI+XbaI	BiFC	pXY106
	TCTAGACTACCAAGGACCCGTCGAT
BnaA9.NF-YB2	TCTAGAATGGGAGATTCCGACAGAGAT	XbaI+SalI	BiFC	pXY104
	GTCGACTTCTTCCTCCACTATGGC
BnaC8.NF-YC1	TCTAGAATGGACAACAACAACCAGC	XbaI+SalI	BiFC	pXY104
	GTCGACCACTTGGCCGTCAAGAT
BnaA6.NF-YC4	GGTACCATGGACAACAGCAACCAGCAATCA	KpnI+XbaI	BiFC	pXY104
	TCTAGACACTTGCCCGTCAAGATTCCCT
BnaA9.NF-YA7	GGATCCATGGCTTCTTCAGTCCATGAT	BamHI+XbaI	BiFC	pXY104
	TCTAGAAGACGTACCACCAGAAGCAGCC
BnaA3.ABF4	GGATCCATGGGAACTCACATCAAT	BamHI+XbaI	BiFC	pXY104
	TCTAGACCAAGGACCGGTTAGTGT
BnaA9.NF-YA7 (Hap3/Hap4)	tgactgtatcgccgtctagaATGGCTTCTTCAGTCCATGATC	XbaI+EcoRI	Dual-luciferase transcriptional activity assays	GAL4BD
	ataagcttgatatcgaattcTCAAGACGTACCACCAGAAGCA
BnaA9.NF-YA7 （103-183.aa)	tgactgtatcgccgtctagaATGTTTGTCAACGCAAAGC	XbaI+EcoRI	Dual-luciferase transcriptional activity assays	GAL4BD
	ataagcttgatatcgaattcTCAAGACGTACCACCAGAAGCA
BnaA9.NF-YA7 (1-95.aa H3/H4)	tgactgtatcgccgtctagaATGGCTTCTTCAGTCCATGATC	XbaI+EcoRI	Dual-luciferase transcriptional activity assays	GAL4BD
	ataagcttgatatcgaattcTGGTAAAGGCACACATTGTTG
BnaA9.NF-YA7 (1-43.aa)	tgactgtatcgccgtctagaATGGCTTCTTCAGTCCATGATC	XbaI+EcoRI	Dual-luciferase transcriptional activity assays	GAL4BD
	ataagcttgatatcgaattcCTGTTCCGAGTAGACTG
BnaA9.NF-YA7 (Hap3/Hap4)	CAGTTGACTGTATCGCCGTCTAGAATGGCTTCTTCAGTCCATGATC	XbaI+KpnI	Dual-luciferase transcriptional activity assays	GAL4BD-VP16
	ATTTTTGCGGAGTACCCGGGTACCTCAAGACGTACCACCAGAAGCA
BnaA9.NF-YA7 （103-183.aa)	CAGTTGACTGTATCGCCGTCTAGAATGTTTGTCAACGCAAAGC	XbaI+KpnI	Dual-luciferase transcriptional activity assays	GAL4BD-VP16
	ATTTTTGCGGAGTACCCGGGTACCTCAAGACGTACCACCAGAAGCA
BnaA9.NF-YA7 (1-95.aa H3/H4)	CAGTTGACTGTATCGCCGTCTAGAATGGCTTCTTCAGTCCATGATC	XbaI+KpnI	Dual-luciferase transcriptional activity assays	GAL4BD-VP16
	ATTTTTGCGGAGTACCCGGGTACCTGGTAAAGGCACACATTGTTG
BnaA9.NF-YA7 (1-43.aa)	CAGTTGACTGTATCGCCGTCTAGAATGGCTTCTTCAGTCCATGATC	XbaI+KpnI	Dual-luciferase transcriptional activity assays	GAL4BD-VP16
	ATTTTTGCGGAGTACCCGGGTACCCTGTTCCGAGTAGACTG
BnaA9.NF-YA7 (Hap3/Hap4)	ccggaattcATGGCTTCTTCAGTCCATGATC	EcoRI+XhoI	Procaryotic expression/GST-Pull down	pGEX-4T-1
	ccgctcgagCTTATCGTCGTCATCCTTGTAATCAGACGTACCACCAGAAG
BnaA9.NF-YB2	ccggaattcATGGGAGATTCCGACAGAGATT	EcoRI+XhoI	Procaryotic expression/GST-Pull down	pGEX-4T-1
	ccgctcgagCAGATCCTCTTCAGAGATGAGTTTCTGCTCACTTCTTCCTCCACTATGGC
BnaC7.ABF3	ccggaattcATGGGGTCTCGGATGAACTTTG	EcoRI+XhoI	Procaryotic expression/GST-Pull down	pGEX-4T-1
	ccgctcgagCCAAGGACCCGTCGAT
BnaA3.ABF4	CCGCTCGAGTTACCATGGACCGGTTAGC	EcoRI+XhoI	Procaryotic expression/GST-Pull down	pGEX-4T-1
	CCGGAATTCATGGGAACTCACATCAATTTCAACA
BnaA6.NF-YC4	ccggaattcATGGACAACAGCAACCAGCAATCA	EcoRI+NotI	Procaryotic expression/GST-Pull down	pGEX-4T-1
	ttgcggccgcATGATGATGATGATGATGCACTTGCCCGTCAAGATTCCCT
BnaA9.NF-YA7 (Hap3/Hap4)	CACCATGGATTACAAGGATGACGACGATAAG	MluI	Co-IP assay	pEarleyGate 101
	CTTATCGTCGTCATCCTTGTAATCAGACGTACCACCAGAAGCAGCCATG
BnaA6.NF-YC4	CACCATGGACAACAGCAACCAGCAATCA	MluI	Co-IP assay	pEarleyGate 101
	ATGATGATGATGATGATGCACTTGCCCGTCAAGATTCCCT
BnaC7.ABF3	cgcggatccATGGGGTCTCGGATGAACTTTG	BamHI+SalI	Co-IP/Overexpression	DsRed
	gcgtcgacCTTATCGTCGTCATCCTTGTAATCCCAAGGACCCGTCGAT
BnaA3.ABF4	cgcggatccATGGGAACTCACATCAAT	BamHI+SalI	Co-IP assay	DsRed
	gcgtcgacCTTATCGTCGTCATCCTTGTAATCCCATGGACCGGTTAGT
BnaA9.NF-YB2	cgcggatccATGGGAGATTCCGACAGAGATT	BamHI+SalI	Co-IP assay	DsRed
	gcgtcgacCAGATCCTCTTCAGAGATGAGTTTCTGCTCACTTCTTCCTCCACTATGGC
BnaC3.NF-YB1	gctctagaactagtggatccATGGCGAATACGACTACGAGC	BamHI+EcoRI	Dual-luciferase transient expression assays	pGreenII 62-SK
	ataagcttgatatcgaattcTACTACCGGCAACTCTTCAC
BnaA2.NF-YB2	gctctagaactagtggatccATGGGGGATTCAGACAAGGACT	BamHI+EcoRI	Dual-luciferase transient expression assays	pGreenII 62-SK
	ataagcttgatatcgaattcAGTTCTTGTCCTACCGGAGC
BnaA9.NF-YB2	gctctagaactagtggatccATGGGAGATTCCGACAGAGATT	BamHI+EcoRI	Dual-luciferase transient expression assays	pGreenII 62-SK
	ataagcttgatatcgaattcACTTCTTCCTCCACTATGGC
BnaC1.NF-YB3	gctctagaactagtggatccATGGCGGATTCCGATAAC	BamHI+EcoRI	Dual-luciferase transient expression assays	pGreenII 62-SK
	ataagcttgatatcgaattcATTCATCCCACTCCCAC
BnaA3.NF-YB8	gctctagaactagtggatccATGAACCAGCGAGGAAAAGA	BamHI+EcoRI	Dual-luciferase transient expression assays	pGreenII 62-SK
	ataagcttgatatcgaattcGTCTGTGCCCGGCATTG
BnaC8.NF-YC1	gctctagaactagtggatccATGGACAACAACAACCAGC	BamHI+EcoRI	Dual-luciferase transient expression assays	pGreenII 62-SK
	ataagcttgatatcgaattcCACTTGGCCGTCAAGAT
BnaA6.NF-YC4	gctctagaactagtggatccATGGACAACAGCAACCAGCAATCA	BamHI+EcoRI	Dual-luciferase transient expression assays	pGreenII 62-SK
	ataagcttgatatcgaattcCACTTGCCCGTCAAGATTCCCT
BnaA6.NF-YC9	gctctagaactagtggatccATGGATCAACAAGAGCATGGACA	BamHI+EcoRI	Dual-luciferase transient expression assays	pGreenII 62-SK
	ataagcttgatatcgaattcTTCAACTTGGCTTGACATGAACTC
BnaA9.NF-YA7 (Hap3/Hap4)	gctctagaactagtggatccATGGCTTCTTCAGTCCATGATC	BamHI+EcoRI	Dual-luciferase transient expression assays	pGreenII 62-SK
	ataagcttgatatcgaattcTCAAGACGTACCACCAGAAGCA
BnaA6.NF-YA5	gctctagaactagtggatccATGCAAGTGTTCCAAAGCAAAGATT	BamHI+EcoRI	Dual-luciferase transient expression assays	pGreenII 62-SK
	ataagcttgatatcgaattcTCAAGTCTCTGACATGAGAGCT
BnaC5.NF-YA9	gctctagaactagtggatccATGCATTCGAAGAAACCTGACG	BamHI+EcoRI	Dual-luciferase transient expression assays	pGreenII 62-SK
	ataagcttgatatcgaattcTCATTTGATGGCTAGACGAGCT
BnaC7.ABF3	gctctagaactagtggatccATGGGGTCTCGGATGAACTTTG	BamHI+EcoRI	Dual-luciferase transient expression assays	pGreenII 62-SK
	ataagcttgatatcgaattcCCAAGGACCCGTCGAT
BnaA3.ABF4	gctctagaactagtggatccATGGGAACTCACATCAAT	BamHI+EcoRI	Dual-luciferase transient expression assays	pGreenII 62-SK
	ataagcttgatatcgaattcCCAAGGACCGGTTAGTGT
pBnaA9.NF-YA7 (Hap3/Hap4)	tcgacggtatcgataagcttGCTTTCAATTACTTTCTATTTTCAC	HindIII+BamHI	Dual-luciferase transient expression assays	pGreenII 0800-LUC
	gctctagaactagtggatccGACTCATGAGCAGCTTTAAATGTCC
pBnaA4.DOR	tcgacggtatcgataagcttTCAGGGCATTGCTGGATTTGGT	HindIII+BamHI	Dual-luciferase transient expression assays	pGreenII 0800-LUC
	gctctagaactagtggatcc GGCGGAGACTCTTGAGTAGA
pBnaC1.ABF3	tcgacggtatcgataagcttTAAAAGATGGGTGAAACGAAG	HindIII+BamHI	Dual-luciferase transient expression assays	pGreenII 0800-LUC
	gctctagaactagtggatccCTCTTAAAAATCCAAGCTTTGAATC
pBnaAn.ABF3	tcgacggtatcgataagcttGTAAACGATAACCTGACCGAA	HindIII+BamHI	Dual-luciferase transient expression assays	pGreenII 0800-LUC
	gctctagaactagtggatccCTCTTAAAAATTCAAGCTTTG
pBnaC7.ABF3	tcgacggtatcgataagcttTTTCTGAAATTCTAACGATAAG	HindIII+BamHI	Dual-luciferase transient expression assays	pGreenII 0800-LUC
	gctctagaactagtggatccCTCTTACTTTCCTTCTCAAATCAAG
BnaA4.DOR	gtgagctcggtaccggatccTTTGAGGTCCGAGAAGT	BamHI+EcoRI	virus-induced gene silencing	pTRV2
	tgagtaaggttaccgaattcAGATGACATAGTAAGGCAC
Bna.ASHH4	gtgagctcggtaccggatccTGAAGCATAAGGTGGAGAC	BamHI+EcoRI	virus-induced gene silencing	pTRV2
	tgagtaaggttaccgaattcGTAATCATAAGTCAGGTGC
