# Supplementary material for: Natural variation in BnaA9.NF-YA7 contributes to drought tolerance in Brassica napus L
Source: Nat Commun. 2024 Mar 7;15:2082. doi: 10.1038/s41467-024-46271-2 (PMC10920887; doi:10.1038/s41467-024-46271-2)
Supplement: Supplementary file 11 — Supplementary Data 8 [file 41467_2024_46271_MOESM11_ESM.xlsx]

## Sheet: Sheet1
Supplementary Data 8. Primers used for ChIP-qPCR in this work.
Antibody	Gene ID	Fragment ID	Primer (from 5' to 3')
Anti-Flag antibody	BnaA9.NF-YA7	F1	CCCTTCAAAGAACGGAGTC
			CCTGTTCCCGTGGCTAT
		F2	ACTTGAAAGACCACCCG
			AGCTCCGTTATCCAGAA
		F3	TCAGGAAGAACAAGCAG
			CAAATCCCAATAAACAAG
		F4	AGAAAGCCGTGGACTAAA
			GGACGACGCAATATCAA
		F5	GAAGGACGCTCTGAAGT
			AAGTCTCCGAGAAGAAA
Anti-GFP antibody	BnaC1.ABF3	F1	GAGGGAGGGAGCGACAT
			TCACGCACGATCTGACG
		F2	CAGATCGTGCGTGAGCG
			GCGTCCTTCCACTTTGC
		F3	ATAGTCATTGATTTGGTA
			AACGTTGTATTTTGTTGT
		F4	CTTTATCACGTTTGCTG
			GTTTGTTGCTTCATTTTA
		F5	CCGTGAGCTTACAGAAT
			GTAAAGGAATGGTTAGAAA
	BnaAn.ABF3	F1	ATTTACGTAGCCTAAGA
			ACACGCATAATAATGTT
		F2	GAATGGGGCTGATTTTG
			CTACTGGATTAGGAAAG
		F3	GGATCTTTGCAGTTATC
			ATGGGTAGACTTACAGTTA
		F4	CTATTCGTTGGAATCGT
			CGGGGATTATTTTATTC
		F5	ACCTTATCGAGAATAAA
			GTCCATGGCGTGACACT
		F6	GACGACGCAAAGCAACCAG
			CCAAAGTCCTTCCCAACCC
	BnaC7.ABF3	F1	TGATACGAATTGTAAA
			ATCGTTAGAATTTCAG
		F2	ATTAAACAAAATCCGTC
			GACATACAAAACATAAGA
		F3	TATTTGAGAAAAGCAGC
			TTTATTCTCGATGAGGT
		F4	AAACTATCATTCGTTGGA
			TCGGGTTATTTTATTCTC
		F5	AGGAGTTACGGTTGAGG
			TAAGGAACAGGTGGTGA
		F6	ACTTCAATGGTGGGTTC
			ACTCCATAAGGCTGGTT
Anti-Histo+A47:A93ne H3 (tri methyl K36) antibody	BnaC7.ABF3	A	GTTTCACTCTTCTGGGTTT
			GAGGAAGAATCTAAAATCACT
		B	GTTATCAACGCAAAGCAGC
			AATCCTTCCCAATCCCACC
		C	AGTTGGTGGTTGTGGTTTG
			GTCATCCTCCTCCTTCATC
		D	TAACTTCAATGGTGGGTTC
			CCATAAGGCTGGTTAGGAC
		E	ACAACCGTTCTCAACCTCC
			AGGCTTCACTTCCTGGTAC
		F	CTTTGTCACCACCTGTTCC
			ACTCCCTATTCTTAATCATCC
		G	GGAGTTGGAGGCAGAAGTT
			GATAGGAAGAAGGGAGACG
		H	TGCAAGACTAATAATCCCACA
			ATGGCTGGTGCATTGGCTC
	BnaC1.ABF3	A	CTTGTTTATGAAGCCCTCC
			CATTTACCTACAATCACCC
		B	GACGACGCAAAGCAGC
			AAGTCCTTCCCAACCC
		C	CGCAGAGGCAACAGAC
			GACCAAACCCATTACG
		D	AGCCGCAGCAACTGAT
			GCCTATGACCCGCTCT
		E	CTTGGAGTTAGGGACA
			GTGACATCTGGCTTCC
		F	TCGCAAGCAAGTGAGT
			TCTGCCTCCAACTCCA
		G	CCAGAAGCAGCAGGATGTA
			TGAGAACGGTTGACCAAAT
	BnaA4.DOR	A	AGAAGAAAACGAAACAC
			TTAACTACGTTGAGAATG
		B	GTCTCGTACAACCCACA
			GTCAAGTTCGGTAAAGC
		C	GATTGGCGGCTACAACG
			CTCGCCCTCAGCTCCTT
		D	AGCGAGGTCGTCAGGTA
			CGGCGAACTAACCAATT
		E	AAAACTCACGGTCTACT
			CTAAGGTTTAACGAAGT
	BnaA2.ACT7	A	GTCGCCGTTGATTTCGT
			TCGATCCCGTAGCAGAT
		B	TTACCCTCAAGTATCCG
			CTCTTCAGGTGCAACAC
		C	AAGTGTTTCTGCCTTCT
			ATAGTTTCAATCCCCAT
						BnaA2.ACT7+B+G11187
