# Supplementary material for: Natural variation in BnaA9.NF-YA7 contributes to drought tolerance in Brassica napus L
Source: Nat Commun. 2024 Mar 7;15:2082. doi: 10.1038/s41467-024-46271-2 (PMC10920887; doi:10.1038/s41467-024-46271-2)
Supplement: Supplementary file 13 — Source Data [file 41467_2024_46271_MOESM13_ESM.xlsx]

## Sheet: Figure 1
Figure 1. Natural variation in BnaA9.NF-YA7 is associated with drought tolerance.
Fig. 1a						Fig. 1d						Fig. 1e				Fig. 1f
SNP	Chromosome	Position	P.value	R		Hap1	Hap2	Hap3	Hap4	Hap5		Line ID	WHC	Genotype		Chromosome	Bin start position (bp)	Bin end position (bp)	Mean FST
S9_18150065	9	18.1501	0.100188	0.273035		55.56	50	14.29	88.89	45.45		R05	0.891473	C		A09	1	100000	0.0955494
S9_18150189	9	18.1502	0.0842576	0.272968		59.26	42.02	14.29	100	45.45		R08	0.894078	C		A09	10001	110000	0.0977423
S9_18150264	9	18.1503	1.25214	0.286161		51.85	45.74	7.14	77.78	54.55		R100	0.804621	G		A09	20001	120000	0.0929381
S9_18154211	9	18.1542	1.06825	0.283596		55.56	39.89	14.29	88.89	45.45		R101	0.838865	G		A09	30001	130000	0.0934057
S9_18157073	9	18.1571	0.252554	0.274027		59.26	39.89	7.14	100	54.55		R102	0.89446	G		A09	40001	140000	0.103335
S9_18159469	9	18.1595	0.0579072	0.272877		51.85	45.74	7.14	77.78	45.45		R103	0.897537	G		A09	50001	150000	0.108202
S9_18159543	9	18.1595	0.162462	0.273373		55.56	44.15	7.14	88.89	54.55		R104	0.898173	G		A09	60001	160000	0.119062
S9_18161845	9	18.1618	0.960198	0.282133		59.26	42.02	7.14	88.89	45.45		R105	0.716168	G		A09	70001	170000	0.119599
S9_18162285	9	18.1623	0.316981	0.274583		55.56	42.02	7.14	100	54.55		R106	0.89845	G		A09	80001	180000	0.109687
S9_18162381	9	18.1624	0.279	0.274248		59.26	47.87	14.29	88.89	36.36		R107	0.799281	G		A09	90001	190000	0.0795214
S9_18162439	9	18.1624	0.756047	0.279479								R108	0.800395	G		A09	100001	200000	0.0822751
S9_18163007	9	18.163	0.13955	0.273236								R109	0.890149	G		A09	110001	210000	0.0774679
S9_18163311	9	18.1633	0.16837	0.273411								R11	0.792774	G		A09	120001	220000	0.0786249
S9_18164848	9	18.1648	0.108867	0.273075								R110	0.89895	G		A09	130001	230000	0.0861931
S9_18165468	9	18.1655	0.872107	0.280968								R111	0.832527	G		A09	140001	240000	0.0852921
S9_18170155	9	18.1702	0.988938	0.282519								R112	0.887344	G		A09	150001	250000	0.0782918
S9_18170173	9	18.1702	0.0225783	0.272803								R113	0.888626	G		A09	160001	260000	0.0664899
S9_18171061	9	18.1711	0.127491	0.27317								R114	0.718799	G		A09	170001	270000	0.0555523
S9_18172243	9	18.1722	0.029238	0.272812								R115	0.729512	G		A09	180001	280000	0.0581164
S9_18172571	9	18.1726	0.167002	0.273402								R116	0.889137	G		A09	190001	290000	0.0603223
S9_18172834	9	18.1728	0.614619	0.277751								R118	0.889476	G		A09	200001	300000	0.0526977
S9_18172972	9	18.173	0.0903577	0.272993								R119	0.795986	G		A09	210001	310000	0.054595
S9_18173432	9	18.1734	0.420282	0.275589								R120	0.796437	G		A09	220001	320000	0.0575432
S9_18173581	9	18.1736	0.0975797	0.273024								R121	0.797914	G		A09	230001	330000	0.0525198
S9_18174982	9	18.175	0.230588	0.273853								R122	0.909979	G		A09	240001	340000	0.0570294
S9_18175952	9	18.176	0.0694952	0.272914								R123	0.782439	G		A09	250001	350000	0.0611028
S9_18176267	9	18.1763	0.712567	0.278937								R124	0.811705	G		A09	260001	360000	0.0621333
S9_18176831	9	18.1768	1.02002	0.282939								R125	0.790462	G		A09	270001	370000	0.0777599
S9_18177361	9	18.1774	1.05816	0.283458								R126	0.829973	G		A09	280001	380000	0.0843738
S9_18178671	9	18.1787	0.645329	0.278117								R127	0.759557	G		A09	290001	390000	0.0817757
S9_18179714	9	18.1797	0.0290341	0.272812								R128	0.761597	G		A09	300001	400000	0.0920906
S9_18180010	9	18.18	0.750101	0.279405								R129	0.764057	G		A09	310001	410000	0.0852016
S9_18180330	9	18.1803	1.54319	0.290371								R130	0.767621	G		A09	320001	420000	0.0774732
S9_18180408	9	18.1804	0.446498	0.275863								R131	0.769913	G		A09	330001	430000	0.0674909
S9_18181153	9	18.1812	0.521525	0.276679								R132	0.771809	G		A09	340001	440000	0.0662064
S9_18181499	9	18.1815	0.143034	0.273256								R134	0.784472	G		A09	350001	450000	0.0830679
S9_18184676	9	18.1847	0.842118	0.280578								R135	0.784754	G		A09	360001	460000	0.0952677
S9_18186012	9	18.186	0.068884	0.272912								R136	0.789513	G		A09	370001	470000	0.0971341
S9_18186616	9	18.1866	0.527576	0.276747								R137	0.790398	G		A09	380001	480000	0.098423
S9_18186741	9	18.1867	0.103772	0.273052								R138	0.790625	G		A09	390001	490000	0.112887
S9_18188154	9	18.1882	0.0386671	0.272829								R139	0.792598	G		A09	400001	500000	0.123843
S9_18192763	9	18.1928	0.476595	0.276185								R140	0.792654	G		A09	410001	510000	0.167646
S9_18192802	9	18.1928	0.580263	0.277349								R141	0.792774	G		A09	420001	520000	0.206385
S9_18192856	9	18.1929	0.179414	0.273483								R142	0.793135	G		A09	430001	530000	0.238863
S9_18192938	9	18.1929	0.116694	0.273114								R143	0.79481	G		A09	440001	540000	0.220008
S9_18192945	9	18.1929	0.230702	0.273854								R144	0.878079	C		A09	450001	550000	0.208556
S9_18192972	9	18.193	0.0208916	0.2728								R145	0.795773	G		A09	460001	560000	0.193795
S9_18193262	9	18.1933	1.48251	0.28948								R146	0.795986	G		A09	470001	570000	0.19227
S9_18193681	9	18.1937	0.0863877	0.272976								R147	0.796437	G		A09	480001	580000	0.182474
S9_18193691	9	18.1937	0.145217	0.273269								R148	0.797914	G		A09	490001	590000	0.173832
S9_18193787	9	18.1938	0.00218051	0.272788								R152	0.799281	G		A09	500001	600000	0.150235
S9_18193828	9	18.1938	0.245544	0.273971								R153	0.877301	C		A09	510001	610000	0.136706
S9_18194088	9	18.1941	0.384525	0.275227								R154	0.800395	G		A09	520001	620000	0.125263
S9_18194172	9	18.1942	0.173671	0.273445								R155	0.805344	G		A09	530001	630000	0.124126
S9_18194208	9	18.1942	0.526718	0.276738								R156	0.806368	G		A09	540001	640000	0.149807
S9_18194225	9	18.1942	0.0967327	0.27302								R157	0.80781	G		A09	550001	650000	0.17401
S9_18194257	9	18.1943	0.471487	0.27613								R158	0.809205	G		A09	560001	660000	0.197221
S9_18194265	9	18.1943	0.471487	0.27613								R159	0.827902	C		A09	570001	670000	0.207267
S9_18194586	9	18.1946	0.117248	0.273117								R160	0.810152	G		A09	580001	680000	0.216736
S9_18194742	9	18.1947	0.131701	0.273192								R161	0.810187	G		A09	590001	690000	0.204963
S9_18194752	9	18.1948	0.0346035	0.272821								R162	0.810566	G		A09	600001	700000	0.22395
S9_18194783	9	18.1948	0.150721	0.273301								R163	0.810599	G		A09	610001	710000	0.1956
S9_18194888	9	18.1949	0.400764	0.27539								R164	0.8115	G		A09	620001	720000	0.185739
S9_18195058	9	18.1951	0.235414	0.27389								R165	0.864708	C		A09	630001	730000	0.155206
S9_18195102	9	18.1951	0.0218886	0.272802								R166	0.811705	G		A09	640001	740000	0.149323
S9_18195173	9	18.1952	0.269712	0.274169								R167	0.862649	C		A09	650001	750000	0.118512
S9_18195221	9	18.1952	0.00120967	0.272788								R168	0.812125	G		A09	660001	760000	0.10813
S9_18195232	9	18.1952	0.289583	0.274339								R169	0.855021	G		A09	670001	770000	0.100812
S9_18195288	9	18.1953	0.326571	0.274671								R170	0.81482	G		A09	680001	780000	0.104996
S9_18195406	9	18.1954	0.345179	0.274845								R171	0.902274	G		A09	690001	790000	0.110941
S9_18195542	9	18.1955	0.0624698	0.272891								R172	0.826752	G		A09	700001	800000	0.126873
S9_18195789	9	18.1958	0.363406	0.27502								R173	0.815476	G		A09	710001	810000	0.139046
S9_18195814	9	18.1958	0.526848	0.276739								R174	0.815739	G		A09	720001	820000	0.12989
S9_18196116	9	18.1961	0.0604313	0.272885								R175	0.816582	G		A09	730001	830000	0.131458
S9_18198203	9	18.1982	1.02582	0.283017								R176	0.839882	G		A09	740001	840000	0.123224
S9_18198614	9	18.1986	0.866234	0.280892								R177	0.814789	G		A09	750001	850000	0.122308
S9_18211315	9	18.2113	0.852074	0.280707								R178	0.823241	G		A09	760001	860000	0.119773
S9_18211932	9	18.2119	0.534813	0.276829								R179	0.748413	G		A09	770001	870000	0.126736
S9_18215952	9	18.216	0.159673	0.273356								R180	0.783471	C		A09	780001	880000	0.127088
S9_18215961	9	18.216	0.153119	0.273316								R181	0.826091	G		A09	790001	890000	0.145574
S9_18216058	9	18.2161	0.773839	0.279704								R182	0.868765	G		A09	800001	900000	0.136749
S9_18216066	9	18.2161	0.532313	0.2768								R183	0.811522	G		A09	810001	910000	0.132474
S9_18217005	9	18.217	0.0296392	0.272813								R184	0.906128	G		A09	820001	920000	0.115446
S9_18217241	9	18.2172	0.051822	0.27286								R185	0.801453	G		A09	830001	930000	0.108798
S9_18218359	9	18.2184	0.327126	0.274676								R186	0.84004	G		A09	840001	940000	0.112493
S9_18219458	9	18.2195	0.626094	0.277888								R187	0.877752	C		A09	850001	950000	0.11814
S9_18219573	9	18.2196	0.0747262	0.272932								R188	0.751821	G		A09	860001	960000	0.115585
S9_18220890	9	18.2209	0.379502	0.275178								R189	0.823629	G		A09	870001	970000	0.113432
S9_18220975	9	18.221	0.616557	0.277774								R190	0.792841	G		A09	880001	980000	0.111068
S9_18220984	9	18.221	0.698479	0.278763								R191	0.888789	G		A09	890001	990000	0.0858863
S9_18221782	9	18.2218	0.0886266	0.272986								R192	0.885152	G		A09	900001	1000000	0.0745444
S9_18221971	9	18.222	0.598593	0.277563								R193	0.850188	G		A09	910001	1010000	0.075044
S9_18221983	9	18.222	1.9083	0.295852								R194	0.855952	G		A09	920001	1020000	0.0868032
S9_18222392	9	18.2224	0.332395	0.274725								R195	0.84032	G		A09	930001	1030000	0.0899824
S9_18225809	9	18.2258	0.808294	0.280143								R196	0.795731	G		A09	940001	1040000	0.0834607
S9_18226477	9	18.2265	0.0511994	0.272859								R197	0.858947	G		A09	950001	1050000	0.0860961
S9_18226903	9	18.2269	0.777363	0.279749								R198	0.878058	C		A09	960001	1060000	0.0917093
S9_18227293	9	18.2273	1.99731	0.297216								R199	0.860201	G		A09	970001	1070000	0.0865286
S9_18227652	9	18.2277	0.220655	0.273777								R200	0.81342	G		A09	980001	1080000	0.0873417
S9_18229081	9	18.2291	0.434103	0.275733								R201	0.844453	G		A09	990001	1090000	0.0860218
S9_18229334	9	18.2293	0.45714	0.275976								R202	0.821426	G		A09	1000001	1100000	0.0925824
S9_18231642	9	18.2316	0.458123	0.275986								R203	0.798983	G		A09	1010001	1110000	0.0890584
S9_18236048	9	18.236	0.189304	0.27355								R204	0.854227	G		A09	1020001	1120000	0.0822966
S9_18238280	9	18.2383	0.864091	0.280864								R205	0.851747	G		A09	1030001	1130000	0.0722583
S9_18239845	9	18.2398	0.895987	0.281281								R206	0.68946	G		A09	1040001	1140000	0.0723149
S9_18239863	9	18.2399	0.133087	0.2732								R207	0.845092	G		A09	1050001	1150000	0.0640205
S9_18239932	9	18.2399	0.599173	0.27757								R208	0.785878	G		A09	1060001	1160000	0.0564432
S9_18240047	9	18.24	0.590904	0.277473								R209	0.847987	G		A09	1070001	1170000	0.0526541
S9_18240513	9	18.2405	0.0986521	0.273028								R210	0.746455	G		A09	1080001	1180000	0.0500648
S9_18240683	9	18.2407	0.108645	0.273074								R215	0.849865	G		A09	1090001	1190000	0.0469254
S9_18240899	9	18.2409	1.05535	0.28342								R216	0.816176	G		A09	1100001	1200000	0.0463855
S9_18240910	9	18.2409	0.791254	0.279925								R217	0.89988	C		A09	1110001	1210000	0.0531989
S9_18241859	9	18.2419	0.705269	0.278847								R218	0.873001	G		A09	1120001	1220000	0.0652073
S9_18243364	9	18.2434	0.74074	0.279287								R219	0.9002	C		A09	1130001	1230000	0.06989
S9_18243609	9	18.2436	0.295965	0.274395								R220	0.791238	G		A09	1140001	1240000	0.0675294
S9_18243824	9	18.2438	0.305481	0.274479								R221	0.885322	G		A09	1150001	1250000	0.0661379
S9_18243965	9	18.244	0.281103	0.274266								R222	0.828516	G		A09	1160001	1260000	0.0622557
S9_18246987	9	18.247	0.142306	0.273252								R226	0.870559	G		A09	1170001	1270000	0.0658671
S9_18257462	9	18.2575	0.644517	0.278108								R227	0.755547	G		A09	1180001	1280000	0.0653966
S9_18258902	9	18.2589	0	NA								R230	0.85	G		A09	1190001	1290000	0.0693776
S9_18266519	9	18.2665	0.100778	0.273038								R231	0.850996	G		A09	1200001	1300000	0.0727449
S9_18274139	9	18.2741	0.470625	0.27612								R232	0.851477	G		A09	1210001	1310000	0.10518
S9_18275724	9	18.2757	0.279492	0.274252								R233	0.851569	G		A09	1220001	1320000	0.0935372
S9_18275755	9	18.2758	0.00225024	0.272788								R234	0.853651	G		A09	1230001	1330000	0.0977199
S9_18275765	9	18.2758	0.621928	0.277838								R235	0.854581	G		A09	1240001	1340000	0.0944243
S9_18275827	9	18.2758	0.151155	0.273304								R236	0.881245	C		A09	1250001	1350000	0.0960646
S9_18275988	9	18.276	0.0276024	0.27281								R237	0.883443	C		A09	1260001	1360000	0.0968231
S9_18276546	9	18.2765	0.0157846	0.272795								R238	0.854855	G		A09	1270001	1370000	0.0983306
S9_18276603	9	18.2766	0.318322	0.274596								R239	0.855043	G		A09	1280001	1380000	0.0963936
S9_18276612	9	18.2766	0.450548	0.275906								R240	0.857093	G		A09	1290001	1390000	0.0975228
S9_18276673	9	18.2767	0.156431	0.273336								R241	0.857158	G		A09	1300001	1400000	0.101309
S9_18276693	9	18.2767	0.462884	0.276037								R242	0.859339	G		A09	1310001	1410000	0.0679816
S9_18277090	9	18.2771	1.14624	0.284673								R244	0.886635	C		A09	1320001	1420000	0.0675895
S9_18277114	9	18.2771	0.257584	0.274068								R245	0.85976	G		A09	1330001	1430000	0.0633611
S9_18277128	9	18.2771	0.805291	0.280104								R246	0.859768	G		A09	1340001	1440000	0.0616801
S9_18277197	9	18.2772	1.22592	0.28579								R247	0.859812	G		A09	1350001	1450000	0.0614355
S9_18277233	9	18.2772	0.0539013	0.272866								R248	0.860261	G		A09	1360001	1460000	0.0626365
S9_18277260	9	18.2773	0.0983174	0.273027								R249	0.864149	G		A09	1370001	1470000	0.0776429
S9_18277596	9	18.2776	0.222995	0.273795								R25	0.886676	C		A09	1380001	1480000	0.0835693
S9_18277602	9	18.2776	0.943104	0.281905								R250	0.864547	G		A09	1390001	1490000	0.0853087
S9_18277661	9	18.2777	0.998291	0.282645								R251	0.865275	G		A09	1400001	1500000	0.082791
S9_18277735	9	18.2777	1.13205	0.284476								R252	0.865647	G		A09	1410001	1510000	0.085295
S9_18277748	9	18.2777	1.55373	0.290526								R253	0.867336	G		A09	1420001	1520000	0.0872343
S9_18277768	9	18.2778	0.83035	0.280426								R28	0.887344	G		A09	1430001	1530000	0.0854212
S9_18277788	9	18.2778	0.831963	0.280447								R397	0.868198	G		A09	1440001	1540000	0.088069
S9_18277812	9	18.2778	1.7627	0.293643								R398	0.876795	G		A09	1450001	1550000	0.0957116
S9_18277876	9	18.2779	0.389988	0.275282								R402	0.879031	G		A09	1460001	1560000	0.0959752
S9_18277883	9	18.2779	0.214215	0.273729								R403	0.859823	G		A09	1470001	1570000	0.0824531
S9_18278751	9	18.2788	0.651549	0.278192								R404	0.860453	G		A09	1480001	1580000	0.0873444
S9_18278788	9	18.2788	1.43412	0.288774								R405	0.86052	G		A09	1490001	1590000	0.0875136
S9_18278810	9	18.2788	2.0342	0.297784								R406	0.833532	G		A09	1500001	1600000	0.0913868
S9_18278856	9	18.2789	0.570218	0.277233								R407	0.873599	G		A09	1510001	1610000	0.0924464
S9_18278929	9	18.2789	0.405869	0.275442								R408	0.799473	G		A09	1520001	1620000	0.10492
S9_18278942	9	18.2789	0.797337	0.280003								R409	0.864547	G		A09	1530001	1630000	0.126607
S9_18279154	9	18.2792	0.253708	0.274036								R410	0.942281	G		A09	1540001	1640000	0.137808
S9_18279260	9	18.2793	0.326188	0.274668								R421	0.873599	G		A09	1550001	1650000	0.141293
S9_18279295	9	18.2793	0.800939	0.280049								R422	0.838485	G		A09	1560001	1660000	0.147414
S9_18279563	9	18.2796	0.0874725	0.272981								R423	0.849236	G		A09	1570001	1670000	0.15603
S9_18279670	9	18.2797	0.33394	0.27474								R424	0.826385	G		A09	1580001	1680000	0.148433
S9_18279725	9	18.2797	0.113701	0.273099								R425	0.834674	G		A09	1590001	1690000	0.157572
S9_18279996	9	18.28	0.181029	0.273494								R426	0.849587	G		A09	1600001	1700000	0.163031
S9_18280043	9	18.28	0.233351	0.273874								R427	0.840788	G		A09	1610001	1710000	0.170955
S9_18280154	9	18.2802	0.410992	0.275494								R428	0.830171	G		A09	1620001	1720000	0.148835
S9_18280451	9	18.2805	1.0677	0.283589								R429	0.84171	G		A09	1630001	1730000	0.117369
S9_18284644	9	18.2846	0.786513	0.279865								R430	0.83282	G		A09	1640001	1740000	0.105092
S9_18284790	9	18.2848	0.0581107	0.272878								R431	0.841738	G		A09	1650001	1750000	0.103882
S9_18285145	9	18.2851	0.073607	0.272928								R432	0.90181	C		A09	1660001	1760000	0.108424
S9_18285754	9	18.2858	0.0170863	0.272796								R433	0.903126	C		A09	1670001	1770000	0.106377
S9_18285954	9	18.286	0.872178	0.280969								R434	0.919281	C		A09	1680001	1780000	0.104109
S9_18286256	9	18.2863	0.281704	0.274271								R435	0.857568	G		A09	1690001	1790000	0.0963157
S9_18286267	9	18.2863	0.404739	0.27543								R436	0.837025	G		A09	1700001	1800000	0.0859139
S9_18286345	9	18.2863	0.696465	0.278739								R437	0.868663	G		A09	1710001	1810000	0.0802555
S9_18286493	9	18.2865	0.0981061	0.273026								R438	0.845773	G		A09	1720001	1820000	0.0842585
S9_18286607	9	18.2866	0.148226	0.273287								R439	0.854558	G		A09	1730001	1830000	0.0810144
S9_18286647	9	18.2866	0.915201	0.281535								R441	0.900096	G		A09	1740001	1840000	0.0781793
S9_18286709	9	18.2867	0.312906	0.274546								R442	0.872684	G		A09	1750001	1850000	0.0684269
S9_18286715	9	18.2867	0.245461	0.27397								R443	0.846349	G		A09	1760001	1860000	0.0659772
S9_18286811	9	18.2868	0.258284	0.274074								R444	0.848134	G		A09	1770001	1870000	0.0611912
S9_18286818	9	18.2868	0.780224	0.279785								R485	0.848587	G		A09	1780001	1880000	0.0625771
S9_18286849	9	18.2868	0.16927	0.273417								R486	0.848689	G		A09	1790001	1890000	0.0599479
S9_18287033	9	18.287	0.711964	0.27893								R487	0.848906	G		A09	1800001	1900000	0.0573088
S9_18287079	9	18.2871	0.133059	0.2732								R488	0.849865	G		A09	1810001	1910000	0.0720934
S9_18287162	9	18.2872	0.655755	0.278243								R489	0.849892	G		A09	1820001	1920000	0.0788585
S9_18287172	9	18.2872	0.831729	0.280444								R490	0.85	G		A09	1830001	1930000	0.0761004
S9_18287240	9	18.2872	0.506937	0.276517								R491	0.927183	C		A09	1840001	1940000	0.0872062
S9_18287257	9	18.2873	0.627973	0.27791								R492	0.850996	G		A09	1850001	1950000	0.102673
S9_18287279	9	18.2873	0.693823	0.278706								R641	0.851477	G		A09	1860001	1960000	0.096452
S9_18287369	9	18.2874	0.390729	0.275289								R643	0.851569	G		A09	1870001	1970000	0.0907809
S9_18287401	9	18.2874	0.0229586	0.272803								R651	0.853651	G		A09	1880001	1980000	0.084285
S9_18287427	9	18.2874	0.166428	0.273398								R652	0.888626	G		A09	1890001	1990000	0.0815565
S9_18287488	9	18.2875	0.134688	0.273209								R654	0.889137	G		A09	1900001	2000000	0.078431
S9_18287530	9	18.2875	0.415672	0.275542								R658	0.889476	G		A09	1910001	2010000	0.0689217
S9_18287542	9	18.2875	0.589332	0.277454								R87	0.854581	G		A09	1920001	2020000	0.0693215
S9_18287694	9	18.2877	0.244015	0.273958								R88	0.854855	G		A09	1930001	2030000	0.0699413
S9_18287710	9	18.2877	0.0690807	0.272913								R89	0.855043	G		A09	1940001	2040000	0.0730485
S9_18287799	9	18.2878	0.878609	0.281053								R90	0.857093	G		A09	1950001	2050000	0.0667865
S9_18287811	9	18.2878	0.572224	0.277256								R91	0.861744	G		A09	1960001	2060000	0.0675414
S9_18287886	9	18.2879	0.790082	0.27991								R92	0.765324	G		A09	1970001	2070000	0.0658311
S9_18287912	9	18.2879	0.649125	0.278163								R93	0.830928	G		A09	1980001	2080000	0.0674276
S9_18287985	9	18.288	0.596498	0.277538								R94	0.835213	G		A09	1990001	2090000	0.0673911
S9_18288056	9	18.2881	0.152084	0.27331								R95	0.836166	G		A09	2000001	2100000	0.0668813
S9_18288142	9	18.2881	0.207018	0.273676								R96	0.891303	C		A09	2010001	2110000	0.0629404
S9_18288167	9	18.2882	0.0779037	0.272944								R97	0.836185	G		A09	2020001	2120000	0.0576621
S9_18288254	9	18.2883	0.0788114	0.272947								R98	0.836909	G		A09	2030001	2130000	0.0581502
S9_18288313	9	18.2883	1.18365	0.285196								R99	0.836923	G		A09	2040001	2140000	0.0513685
S9_18288374	9	18.2884	0.109753	0.27308												A09	2050001	2150000	0.0506543
S9_18288443	9	18.2884	0.640172	0.278056												A09	2060001	2160000	0.049238
S9_18288572	9	18.2886	0.848105	0.280656												A09	2070001	2170000	0.0518948
S9_18288624	9	18.2886	0.39941	0.275376												A09	2080001	2180000	0.0480033
S9_18288648	9	18.2886	0.839182	0.28054												A09	2090001	2190000	0.0483216
S9_18288733	9	18.2887	0.494383	0.276379												A09	2100001	2200000	0.0450326
S9_18288900	9	18.2889	2.46569	0.304539												A09	2110001	2210000	0.0439798
S9_18288970	9	18.289	0.107574	0.273069												A09	2120001	2220000	0.0459935
S9_18289000	9	18.289	0.323909	0.274647												A09	2130001	2230000	0.0494664
S9_18289013	9	18.289	0.553311	0.277039												A09	2140001	2240000	0.0488459
S9_18289035	9	18.289	1.33464	0.287337												A09	2150001	2250000	0.0401481
S9_18289077	9	18.2891	1.15488	0.284794												A09	2160001	2260000	0.0438048
S9_18289169	9	18.2892	0.51049	0.276556												A09	2170001	2270000	0.0431513
S9_18289226	9	18.2892	0.451238	0.275913												A09	2180001	2280000	0.0443877
S9_18289336	9	18.2893	0.119355	0.273127												A09	2190001	2290000	0.0450629
S9_18289352	9	18.2894	0.20836	0.273686												A09	2200001	2300000	0.0488149
S9_18289368	9	18.2894	0.420634	0.275593												A09	2210001	2310000	0.0617184
S9_18289387	9	18.2894	1.303	0.286884												A09	2220001	2320000	0.0620763
S9_18289487	9	18.2895	0.0814666	0.272957												A09	2230001	2330000	0.0511046
S9_18289528	9	18.2895	0.36523	0.275038												A09	2240001	2340000	0.0501738
S9_18289682	9	18.2897	1.44312	0.288905												A09	2250001	2350000	0.0626952
S9_18289818	9	18.2898	0.152346	0.273311												A09	2260001	2360000	0.0642951
S9_18289888	9	18.2899	0.0608364	0.272886												A09	2270001	2370000	0.0693071
S9_18289955	9	18.29	0.826629	0.280378												A09	2280001	2380000	0.0702034
S9_18290027	9	18.29	0.134758	0.273209												A09	2290001	2390000	0.0706956
S9_18290053	9	18.2901	0.0954452	0.273014												A09	2300001	2400000	0.0680325
S9_18290184	9	18.2902	1.5329	0.290219												A09	2310001	2410000	0.0619832
S9_18290202	9	18.2902	1.47162	0.28932												A09	2320001	2420000	0.0590028
S9_18290254	9	18.2903	0.146041	0.273274												A09	2330001	2430000	0.071012
S9_18290269	9	18.2903	0.627232	0.277901												A09	2340001	2440000	0.0697191
S9_18290291	9	18.2903	0.538581	0.276871												A09	2350001	2450000	0.0645861
S9_18290350	9	18.2904	0.711811	0.278928												A09	2360001	2460000	0.0599903
S9_18290373	9	18.2904	1.60766	0.291324												A09	2370001	2470000	0.0570838
S9_18290401	9	18.2904	0.88589	0.281149												A09	2380001	2480000	0.0682555
S9_18290447	9	18.2904	0.342472	0.27482												A09	2390001	2490000	0.0712596
S9_18290532	9	18.2905	0.248308	0.273993												A09	2400001	2500000	0.0909819
S9_18290548	9	18.2905	0.0411704	0.272835												A09	2410001	2510000	0.0879469
S9_18290828	9	18.2908	0.105653	0.27306												A09	2420001	2520000	0.0939956
S9_18290857	9	18.2909	0.0295356	0.272813												A09	2430001	2530000	0.0918299
S9_18291067	9	18.2911	0.47672	0.276186												A09	2440001	2540000	0.0916205
S9_18291094	9	18.2911	0.023217	0.272803												A09	2450001	2550000	0.091709
S9_18291175	9	18.2912	0.382601	0.275208												A09	2460001	2560000	0.0934247
S9_18291246	9	18.2912	0.20084	0.273631												A09	2470001	2570000	0.0922835
S9_18291255	9	18.2913	0.150058	0.273297												A09	2480001	2580000	0.0823824
S9_18291301	9	18.2913	0.223716	0.2738												A09	2490001	2590000	0.0801977
S9_18291341	9	18.2913	1.31192	0.287011												A09	2500001	2600000	0.0727988
S9_18291396	9	18.2914	0.1877	0.273539												A09	2510001	2610000	0.0706604
S9_18291418	9	18.2914	0.00108519	0.272788												A09	2520001	2620000	0.0576992
S9_18291470	9	18.2915	0.264534	0.274126												A09	2530001	2630000	0.055514
S9_18291477	9	18.2915	0.33598	0.274759												A09	2540001	2640000	0.0451243
S9_18291534	9	18.2915	0.518326	0.276644												A09	2550001	2650000	0.0461338
S9_18291559	9	18.2916	0.309095	0.274512												A09	2560001	2660000	0.0460452
S9_18291596	9	18.2916	0.0112092	0.272792												A09	2570001	2670000	0.0517848
S9_18291611	9	18.2916	0.0733246	0.272927												A09	2580001	2680000	0.0558851
S9_18291633	9	18.2916	0.091357	0.272997												A09	2590001	2690000	0.0558353
S9_18291640	9	18.2916	0.0116369	0.272792												A09	2600001	2700000	0.0489962
S9_18291657	9	18.2917	0.279069	0.274248												A09	2610001	2710000	0.0485654
S9_18291664	9	18.2917	0.186811	0.273533												A09	2620001	2720000	0.0503717
S9_18291701	9	18.2917	0.0404764	0.272833												A09	2630001	2730000	0.0536354
S9_18291726	9	18.2917	0.429717	0.275687												A09	2640001	2740000	0.0604539
S9_18291869	9	18.2919	0.316268	0.274577												A09	2650001	2750000	0.0624456
S9_18291924	9	18.2919	1.4097	0.288419												A09	2660001	2760000	0.0647207
S9_18291957	9	18.292	0.576543	0.277306												A09	2670001	2770000	0.0536514
S9_18291965	9	18.292	0.506082	0.276508												A09	2680001	2780000	0.0537965
S9_18292049	9	18.292	0.792972	0.279947												A09	2690001	2790000	0.0499221
S9_18292131	9	18.2921	0.436191	0.275755												A09	2700001	2800000	0.0513032
S9_18292139	9	18.2921	0.0333386	0.272819												A09	2710001	2810000	0.0518686
S9_18292228	9	18.2922	0.293466	0.274373												A09	2720001	2820000	0.052142
S9_18292278	9	18.2923	0.0564201	0.272873												A09	2730001	2830000	0.0490829
S9_18292294	9	18.2923	0.0980059	0.273026												A09	2740001	2840000	0.0509044
S9_18292319	9	18.2923	0.0105331	0.272791												A09	2750001	2850000	0.0464073
S9_18292684	9	18.2927	0.199302	0.27362												A09	2760001	2860000	0.0491506
S9_18293454	9	18.2935	0.527792	0.27675												A09	2770001	2870000	0.054484
S9_18293934	9	18.2939	0.540646	0.276895												A09	2780001	2880000	0.050722
S9_18294026	9	18.294	0.268948	0.274162												A09	2790001	2890000	0.0506651
S9_18294276	9	18.2943	0.0924227	0.273001												A09	2800001	2900000	0.0502304
S9_18294457	9	18.2945	0.546625	0.276962												A09	2810001	2910000	0.0489999
S9_18294482	9	18.2945	0.340509	0.274801												A09	2820001	2920000	0.0504444
S9_18294501	9	18.2945	1.2196	0.285701												A09	2830001	2930000	0.052119
S9_18294584	9	18.2946	0.507609	0.276524												A09	2840001	2940000	0.0523001
S9_18294661	9	18.2947	0.0252275	0.272806												A09	2850001	2950000	0.0557038
S9_18294706	9	18.2947	1.83453	0.294729												A09	2860001	2960000	0.0472496
S9_18294713	9	18.2947	1.603	0.291255												A09	2870001	2970000	0.0472552
S9_18294725	9	18.2947	1.96586	0.296733												A09	2880001	2980000	0.0441036
S9_18294796	9	18.2948	0.257462	0.274067												A09	2890001	2990000	0.0465085
S9_18294836	9	18.2948	0.0485863	0.272852												A09	2900001	3000000	0.0502964
S9_18294972	9	18.295	0.496932	0.276407												A09	2910001	3010000	0.0609018
S9_18294982	9	18.295	0.621466	0.277833												A09	2920001	3020000	0.0576436
S9_18295004	9	18.295	0.5313	0.276789												A09	2930001	3030000	0.0547709
S9_18295036	9	18.295	0.0680477	0.272909												A09	2940001	3040000	0.0501859
S9_18295105	9	18.2951	0.663844	0.278341												A09	2950001	3050000	0.0444396
S9_18295142	9	18.2951	0.105639	0.27306												A09	2960001	3060000	0.0428573
S9_18295237	9	18.2952	0.151627	0.273307												A09	2970001	3070000	0.0395717
S9_18295282	9	18.2953	0.0990993	0.27303												A09	2980001	3080000	0.0460038
S9_18295531	9	18.2955	0.101427	0.273041												A09	2990001	3090000	0.0551386
S9_18295537	9	18.2955	0.198515	0.273615												A09	3000001	3100000	0.0533718
S9_18295594	9	18.2956	0.0527981	0.272863												A09	3010001	3110000	0.0562197
S9_18295611	9	18.2956	0.230488	0.273852												A09	3020001	3120000	0.0740873
S9_18295777	9	18.2958	0.324978	0.274657												A09	3030001	3130000	0.0783933
S9_18295796	9	18.2958	0	NA												A09	3040001	3140000	0.0850563
S9_18296039	9	18.296	0.0488157	0.272853												A09	3050001	3150000	0.0926766
S9_18296047	9	18.296	0.0856054	0.272973												A09	3060001	3160000	0.101377
S9_18296057	9	18.2961	0.0283363	0.272811												A09	3070001	3170000	0.106399
S9_18296092	9	18.2961	0.635474	0.277999												A09	3080001	3180000	0.104171
S9_18296133	9	18.2961	1.12241	0.284343												A09	3090001	3190000	0.101646
S9_18296140	9	18.2961	0.904712	0.281396												A09	3100001	3200000	0.105716
S9_18296185	9	18.2962	0.507145	0.276519												A09	3110001	3210000	0.101855
S9_18296243	9	18.2962	0.0477587	0.27285												A09	3120001	3220000	0.0945341
S9_18296294	9	18.2963	0.0321128	0.272817												A09	3130001	3230000	0.0959034
S9_18296301	9	18.2963	0.0734095	0.272927												A09	3140001	3240000	0.101039
S9_18296312	9	18.2963	0.551468	0.277018												A09	3150001	3250000	0.109179
S9_18296320	9	18.2963	0.373232	0.275116												A09	3160001	3260000	0.105932
S9_18296359	9	18.2964	0.0540353	0.272866												A09	3170001	3270000	0.0959349
S9_18296391	9	18.2964	0.542163	0.276912												A09	3180001	3280000	0.0942121
S9_18296532	9	18.2965	0.0249169	0.272806												A09	3190001	3290000	0.0898622
S9_18296566	9	18.2966	0.848749	0.280664												A09	3200001	3300000	0.0976445
S9_18296640	9	18.2966	0.0990338	0.27303												A09	3210001	3310000	0.102984
S9_18296910	9	18.2969	0.237389	0.273906												A09	3220001	3320000	0.101004
S9_18296917	9	18.2969	0.4846	0.276272												A09	3230001	3330000	0.0921898
S9_18296949	9	18.2969	0.752186	0.279431												A09	3240001	3340000	0.0918351
S9_18297166	9	18.2972	0.612417	0.277725												A09	3250001	3350000	0.0799284
S9_18297193	9	18.2972	1.11911	0.284297												A09	3260001	3360000	0.0777196
S9_18297268	9	18.2973	0.687801	0.278632												A09	3270001	3370000	0.0928297
S9_18297292	9	18.2973	0.0299915	0.272813												A09	3280001	3380000	0.103613
S9_18297298	9	18.2973	0.244992	0.273966												A09	3290001	3390000	0.111325
S9_18297304	9	18.2973	0.0387425	0.27283												A09	3300001	3400000	0.109969
S9_18297319	9	18.2973	0.108371	0.273073												A09	3310001	3410000	0.117629
S9_18297334	9	18.2973	0.124704	0.273155												A09	3320001	3420000	0.111432
S9_18297382	9	18.2974	0.372034	0.275104												A09	3330001	3430000	0.137487
S9_18297412	9	18.2974	0.279271	0.27425												A09	3340001	3440000	0.132822
S9_18297578	9	18.2976	0.506387	0.276511												A09	3350001	3450000	0.129369
S9_18297616	9	18.2976	0.436921	0.275762												A09	3360001	3460000	0.132299
S9_18297931	9	18.2979	0.467902	0.276091												A09	3370001	3470000	0.130433
S9_18297968	9	18.298	0.52938	0.276767												A09	3380001	3480000	0.133304
S9_18297981	9	18.298	0.406783	0.275451												A09	3390001	3490000	0.135518
S9_18298018	9	18.298	0.302928	0.274457												A09	3400001	3500000	0.141786
S9_18298052	9	18.2981	0.145365	0.27327												A09	3410001	3510000	0.151661
S9_18298078	9	18.2981	0.690688	0.278668												A09	3420001	3520000	0.159133
S9_18298097	9	18.2981	0.591024	0.277474												A09	3430001	3530000	0.154544
S9_18298156	9	18.2982	1.31936	0.287118												A09	3440001	3540000	0.142169
S9_18298165	9	18.2982	0.919473	0.281591												A09	3450001	3550000	0.139845
S9_18298210	9	18.2982	1.01488	0.282869												A09	3460001	3560000	0.130441
S9_18298232	9	18.2982	0.92954	0.281724												A09	3470001	3570000	0.143293
S9_18298239	9	18.2982	1.10802	0.284143												A09	3480001	3580000	0.145985
S9_18298285	9	18.2983	0.946769	0.281954												A09	3490001	3590000	0.1408
S9_18298292	9	18.2983	0.940231	0.281867												A09	3500001	3600000	0.130007
S9_18298335	9	18.2983	0.914665	0.281527												A09	3510001	3610000	0.111002
S9_18298395	9	18.2984	1.10578	0.284113												A09	3520001	3620000	0.105852
S9_18298434	9	18.2984	0.543664	0.276929												A09	3530001	3630000	0.101537
S9_18298483	9	18.2985	1.75629	0.293547												A09	3540001	3640000	0.108117
S9_18298559	9	18.2986	0.189883	0.273554												A09	3550001	3650000	0.115049
S9_18298609	9	18.2986	0.569327	0.277222												A09	3560001	3660000	0.115226
S9_18298798	9	18.2988	0.123246	0.273147												A09	3570001	3670000	0.112141
S9_18298835	9	18.2988	0.333155	0.274732												A09	3580001	3680000	0.105947
S9_18298932	9	18.2989	0.285856	0.274307												A09	3590001	3690000	0.109421
S9_18298945	9	18.2989	0.532916	0.276807												A09	3600001	3700000	0.105182
S9_18298983	9	18.299	0.0859756	0.272975												A09	3610001	3710000	0.105429
S9_18299120	9	18.2991	0.478818	0.276209												A09	3620001	3720000	0.107445
S9_18299148	9	18.2991	0.687578	0.27863												A09	3630001	3730000	0.106557
S9_18299157	9	18.2992	0.538251	0.276868												A09	3640001	3740000	0.105473
S9_18299169	9	18.2992	0.940769	0.281874												A09	3650001	3750000	0.110346
S9_18299239	9	18.2992	0.792751	0.279944												A09	3660001	3760000	0.107719
S9_18299299	9	18.2993	0.395637	0.275338												A09	3670001	3770000	0.0975104
S9_18299308	9	18.2993	0.535282	0.276834												A09	3680001	3780000	0.0997233
S9_18299320	9	18.2993	0.334722	0.274747												A09	3690001	3790000	0.101229
S9_18299346	9	18.2993	1.39443	0.288198												A09	3700001	3800000	0.112091
S9_18299396	9	18.2994	1.59849	0.291188												A09	3710001	3810000	0.112955
S9_18299428	9	18.2994	0.809491	0.280158												A09	3720001	3820000	0.114879
S9_18299581	9	18.2996	0.0632468	0.272894												A09	3730001	3830000	0.116309
S9_18299604	9	18.2996	0.032529	0.272818												A09	3740001	3840000	0.11472
S9_18299824	9	18.2998	0.0748326	0.272933												A09	3750001	3850000	0.108355
S9_18300244	9	18.3002	0.737858	0.279251												A09	3760001	3860000	0.121789
S9_18300280	9	18.3003	1.60011	0.291212												A09	3770001	3870000	0.128977
S9_18301014	9	18.301	0.175273	0.273456												A09	3780001	3880000	0.127866
S9_18301390	9	18.3014	0.911748	0.281489												A09	3790001	3890000	0.128591
S9_18301730	9	18.3017	0.436812	0.275761												A09	3800001	3900000	0.122254
S9_18301900	9	18.3019	1.01732	0.282902												A09	3810001	3910000	0.124761
S9_18301940	9	18.3019	0.774133	0.279708												A09	3820001	3920000	0.123405
S9_18302001	9	18.302	0.179428	0.273483												A09	3830001	3930000	0.125358
S9_18302013	9	18.302	0.026903	0.272808												A09	3840001	3940000	0.125401
S9_18302135	9	18.3021	0.816716	0.280251												A09	3850001	3950000	0.122739
S9_18302207	9	18.3022	0.60361	0.277622												A09	3860001	3960000	0.123611
S9_18302252	9	18.3023	0.189258	0.27355												A09	3870001	3970000	0.120181
S9_18302319	9	18.3023	0.205147	0.273662												A09	3880001	3980000	0.127402
S9_18302495	9	18.3025	0.390113	0.275283												A09	3890001	3990000	0.123514
S9_18302522	9	18.3025	0.209917	0.273697												A09	3900001	4000000	0.122869
S9_18302679	9	18.3027	0.573823	0.277274												A09	3910001	4010000	0.128903
S9_18302800	9	18.3028	0.47957	0.276217												A09	3920001	4020000	0.138946
S9_18303318	9	18.3033	0.831193	0.280437												A09	3930001	4030000	0.139898
S9_18303329	9	18.3033	0.763017	0.279567												A09	3940001	4040000	0.142911
S9_18303400	9	18.3034	0.181315	0.273496												A09	3950001	4050000	0.144416
S9_18303433	9	18.3034	2.00489	0.297332												A09	3960001	4060000	0.130957
S9_18303513	9	18.3035	0.374291	0.275126												A09	3970001	4070000	0.125412
S9_18303543	9	18.3035	0.0551887	0.27287												A09	3980001	4080000	0.126678
S9_18304297	9	18.3043	0.288559	0.27433												A09	3990001	4090000	0.124605
S9_18304470	9	18.3045	1.20235	0.285458												A09	4000001	4100000	0.130674
S9_18304522	9	18.3045	0.0616972	0.272889												A09	4010001	4110000	0.126433
S9_18304529	9	18.3045	0.0117432	0.272792												A09	4020001	4120000	0.121665
S9_18304640	9	18.3046	0.434773	0.27574												A09	4030001	4130000	0.120718
S9_18304696	9	18.3047	0.050931	0.272858												A09	4040001	4140000	0.121104
S9_18304707	9	18.3047	0.161778	0.273369												A09	4050001	4150000	0.123899
S9_18304770	9	18.3048	0.00471194	0.272789												A09	4060001	4160000	0.134682
S9_18304796	9	18.3048	0.151261	0.273305												A09	4070001	4170000	0.13753
S9_18304879	9	18.3049	0.0652032	0.2729												A09	4080001	4180000	0.1286
S9_18304977	9	18.305	0.0582062	0.272878												A09	4090001	4190000	0.130261
S9_18304997	9	18.305	0.0680735	0.272909												A09	4100001	4200000	0.123461
S9_18305144	9	18.3051	1.40148	0.2883												A09	4110001	4210000	0.145555
S9_18305174	9	18.3052	0.837512	0.280519												A09	4120001	4220000	0.138693
S9_18305288	9	18.3053	0.551203	0.277015												A09	4130001	4230000	0.140189
S9_18305310	9	18.3053	0.148671	0.273289												A09	4140001	4240000	0.143051
S9_18305385	9	18.3054	0.149161	0.273292												A09	4150001	4250000	0.149179
S9_18305933	9	18.3059	0.137642	0.273225												A09	4160001	4260000	0.149005
S9_18306048	9	18.306	0.774422	0.279711												A09	4170001	4270000	0.154536
S9_18306179	9	18.3062	0.252892	0.27403												A09	4180001	4280000	0.158066
S9_18306189	9	18.3062	0.0425075	0.272838												A09	4190001	4290000	0.164216
S9_18306770	9	18.3068	0.111664	0.273089												A09	4200001	4300000	0.172772
S9_18306858	9	18.3069	0.394589	0.275328												A09	4210001	4310000	0.161246
S9_18306865	9	18.3069	0.910498	0.281472												A09	4220001	4320000	0.161454
S9_18306897	9	18.3069	1.25336	0.286178												A09	4230001	4330000	0.143196
S9_18306939	9	18.3069	0.246238	0.273976												A09	4240001	4340000	0.137373
S9_18306975	9	18.307	0.0374669	0.272827												A09	4250001	4350000	0.123559
S9_18307082	9	18.3071	0.609194	0.277687												A09	4260001	4360000	0.115755
S9_18307126	9	18.3071	0.372568	0.275109												A09	4270001	4370000	0.102749
S9_18307142	9	18.3071	0.281168	0.274266												A09	4280001	4380000	0.0960006
S9_18307183	9	18.3072	0.473532	0.276152												A09	4290001	4390000	0.0861455
S9_18307231	9	18.3072	0.351721	0.274908												A09	4300001	4400000	0.0853565
S9_18307253	9	18.3073	0.188913	0.273548												A09	4310001	4410000	0.0781535
S9_18307332	9	18.3073	0.267223	0.274148												A09	4320001	4420000	0.0928774
S9_18307447	9	18.3074	1.05144	0.283366												A09	4330001	4430000	0.101091
S9_18308604	9	18.3086	1.52351	0.290081												A09	4340001	4440000	0.0951889
S9_18308646	9	18.3086	0.512287	0.276576												A09	4350001	4450000	0.0919205
S9_18308692	9	18.3087	1.02952	0.283068												A09	4360001	4460000	0.100176
S9_18308793	9	18.3088	0.612046	0.277721												A09	4370001	4470000	0.10104
S9_18308900	9	18.3089	1.51282	0.289924												A09	4380001	4480000	0.101635
S9_18308928	9	18.3089	1.91805	0.296001												A09	4390001	4490000	0.0974673
S9_18309173	9	18.3092	0.00483543	0.272789												A09	4400001	4500000	0.0890931
S9_18309219	9	18.3092	0.379516	0.275178												A09	4410001	4510000	0.0852666
S9_18309353	9	18.3094	0.0960447	0.273017												A09	4420001	4520000	0.0772629
S9_18309360	9	18.3094	0.227545	0.273829												A09	4430001	4530000	0.098694
S9_18309387	9	18.3094	0.817646	0.280263												A09	4440001	4540000	0.109544
S9_18309547	9	18.3095	0.113197	0.273096												A09	4450001	4550000	0.119506
S9_18309554	9	18.3096	0.0925024	0.273002												A09	4460001	4560000	0.125214
S9_18309560	9	18.3096	0.0295232	0.272813												A09	4470001	4570000	0.135859
S9_18309597	9	18.3096	0.0105384	0.272791												A09	4480001	4580000	0.130267
S9_18309631	9	18.3096	0.840181	0.280553												A09	4490001	4590000	0.139109
S9_18309643	9	18.3096	1.40889	0.288408												A09	4500001	4600000	0.140005
S9_18309737	9	18.3097	0.622654	0.277847												A09	4510001	4610000	0.139434
S9_18309804	9	18.3098	0.0592089	0.272881												A09	4520001	4620000	0.134044
S9_18309817	9	18.3098	0.21268	0.273717												A09	4530001	4630000	0.119845
S9_18309836	9	18.3098	0.385447	0.275236												A09	4540001	4640000	0.107563
S9_18309895	9	18.3099	0.946685	0.281952												A09	4550001	4650000	0.105527
S9_18309968	9	18.31	0.483846	0.276263												A09	4560001	4660000	0.0844427
S9_18310004	9	18.31	0.448129	0.27588												A09	4570001	4670000	0.0747424
S9_18310075	9	18.3101	0.43138	0.275704												A09	4580001	4680000	0.0810737
S9_18310092	9	18.3101	0.139083	0.273234												A09	4590001	4690000	0.0861471
S9_18310109	9	18.3101	0.0525071	0.272862												A09	4600001	4700000	0.0911793
S9_18310116	9	18.3101	0.062121	0.27289												A09	4610001	4710000	0.0997051
S9_18310124	9	18.3101	0.147439	0.273282												A09	4620001	4720000	0.101118
S9_18310145	9	18.3101	0.0128777	0.272793												A09	4630001	4730000	0.101142
S9_18310153	9	18.3102	0.0971774	0.273022												A09	4640001	4740000	0.117475
S9_18310164	9	18.3102	0.230677	0.273854												A09	4650001	4750000	0.114938
S9_18310183	9	18.3102	0.0972117	0.273022												A09	4660001	4760000	0.10762
S9_18310672	9	18.3107	0.163175	0.273378												A09	4670001	4770000	0.110334
S9_18314320	9	18.3143	0.104127	0.273053												A09	4680001	4780000	0.111994
S9_18314351	9	18.3144	0.0400699	0.272832												A09	4690001	4790000	0.108766
S9_18314620	9	18.3146	0.148493	0.273288												A09	4700001	4800000	0.110934
S9_18314656	9	18.3147	0.346371	0.274857												A09	4710001	4810000	0.116991
S9_18314729	9	18.3147	0.0337314	0.27282												A09	4720001	4820000	0.133128
S9_18314928	9	18.3149	0.702128	0.278808												A09	4730001	4830000	0.132361
S9_18315321	9	18.3153	0.393906	0.275321												A09	4740001	4840000	0.140222
S9_18315354	9	18.3154	0.251107	0.274015												A09	4750001	4850000	0.146126
S9_18315434	9	18.3154	0.0151583	0.272795												A09	4760001	4860000	0.154194
S9_18315504	9	18.3155	0.349794	0.274889												A09	4770001	4870000	0.146547
S9_18315626	9	18.3156	2.15952	0.299725												A09	4780001	4880000	0.134475
S9_18316052	9	18.3161	0.115969	0.27311												A09	4790001	4890000	0.126043
S9_18316143	9	18.3161	0.848224	0.280657												A09	4800001	4900000	0.116421
S9_18316389	9	18.3164	0.971885	0.282289												A09	4810001	4910000	0.0964751
S9_18316512	9	18.3165	0.0260324	0.272807												A09	4820001	4920000	0.0749427
S9_18316604	9	18.3166	0.226699	0.273823												A09	4830001	4930000	0.0656369
S9_18316613	9	18.3166	0.403135	0.275414												A09	4840001	4940000	0.0541436
S9_18316628	9	18.3166	1.76861	0.293732												A09	4850001	4950000	0.0509142
S9_18316733	9	18.3167	1.18878	0.285267												A09	4860001	4960000	0.0427336
S9_18316789	9	18.3168	0.57542	0.277293												A09	4870001	4970000	0.0437297
S9_18316878	9	18.3169	0.680838	0.278547												A09	4880001	4980000	0.0453945
S9_18316956	9	18.317	1.36386	0.287757												A09	4890001	4990000	0.0474989
S9_18316999	9	18.317	1.63903	0.29179												A09	4900001	5000000	0.0553616
S9_18317102	9	18.3171	0.167692	0.273406												A09	4910001	5010000	0.0645992
S9_18317112	9	18.3171	0.246038	0.273974												A09	4920001	5020000	0.0665102
S9_18317126	9	18.3171	0.990692	0.282542												A09	4930001	5030000	0.0691674
S9_18317133	9	18.3171	1.22094	0.28572												A09	4940001	5040000	0.0699174
S9_18317216	9	18.3172	0.613409	0.277737												A09	4950001	5050000	0.0649844
S9_18317360	9	18.3174	0.798656	0.280019												A09	4960001	5060000	0.084201
S9_18317373	9	18.3174	0.861159	0.280825												A09	4970001	5070000	0.0820039
S9_18317459	9	18.3175	0.490116	0.276332												A09	4980001	5080000	0.0871835
S9_18317477	9	18.3175	0.447722	0.275876												A09	4990001	5090000	0.0926349
S9_18323816	9	18.3238	1.07336	0.283666												A09	5000001	5100000	0.0923912
S9_18323824	9	18.3238	1.24844	0.286108												A09	5010001	5110000	0.0919015
S9_18323869	9	18.3239	0.748262	0.279382												A09	5020001	5120000	0.0919608
S9_18323922	9	18.3239	1.24907	0.286117												A09	5030001	5130000	0.0928621
S9_18324146	9	18.3241	0.261764	0.274103												A09	5040001	5140000	0.108914
S9_18324384	9	18.3244	0.537892	0.276863												A09	5050001	5150000	0.14987
S9_18324498	9	18.3245	0.375092	0.275134												A09	5060001	5160000	0.155391
S9_18324795	9	18.3248	0.10581	0.273061												A09	5070001	5170000	0.171583
S9_18324882	9	18.3249	0.459662	0.276003												A09	5080001	5180000	0.178416
S9_18324984	9	18.325	0.178512	0.273477												A09	5090001	5190000	0.194987
S9_18325350	9	18.3254	0.394141	0.275323												A09	5100001	5200000	0.19712
S9_18325364	9	18.3254	0.307672	0.274499												A09	5110001	5210000	0.212308
S9_18325976	9	18.326	0.807325	0.28013												A09	5120001	5220000	0.215651
S9_18326584	9	18.3266	0.909844	0.281464												A09	5130001	5230000	0.227371
S9_18326758	9	18.3268	0.779459	0.279775												A09	5140001	5240000	0.209301
S9_18326872	9	18.3269	0.654119	0.278223												A09	5150001	5250000	0.172427
S9_18326935	9	18.3269	0.170822	0.273427												A09	5160001	5260000	0.164791
S9_18326948	9	18.3269	0.0811367	0.272956												A09	5170001	5270000	0.156401
S9_18327322	9	18.3273	0.435445	0.275747												A09	5180001	5280000	0.154303
S9_18328958	9	18.329	0.344963	0.274843												A09	5190001	5290000	0.140819
S9_18332303	9	18.3323	0.141717	0.273249												A09	5200001	5300000	0.143277
S9_18333021	9	18.333	0.277572	0.274235												A09	5210001	5310000	0.14199
S9_18333032	9	18.333	0.154526	0.273324												A09	5220001	5320000	0.137324
S9_18333629	9	18.3336	0.682236	0.278564												A09	5230001	5330000	0.13368
S9_18333785	9	18.3338	0.250241	0.274008												A09	5240001	5340000	0.132238
S9_18333849	9	18.3338	1.39002	0.288134												A09	5250001	5350000	0.125735
S9_18334707	9	18.3347	0.285845	0.274307												A09	5260001	5360000	0.128124
S9_18334785	9	18.3348	0.166304	0.273398												A09	5270001	5370000	0.134032
S9_18334957	9	18.335	0.217038	0.27375												A09	5280001	5380000	0.130177
S9_18334990	9	18.335	0.0584952	0.272879												A09	5290001	5390000	0.130971
S9_18335336	9	18.3353	0.786688	0.279867												A09	5300001	5400000	0.12383
S9_18335445	9	18.3354	0.321254	0.274622												A09	5310001	5410000	0.110748
S9_18335455	9	18.3355	0.76911	0.279644												A09	5320001	5420000	0.108784
S9_18335500	9	18.3355	0.900211	0.281337												A09	5330001	5430000	0.105372
S9_18335509	9	18.3355	0.745771	0.27935												A09	5340001	5440000	0.0993938
S9_18335701	9	18.3357	0.0585426	0.272879												A09	5350001	5450000	0.0905551
S9_18335906	9	18.3359	0.20838	0.273686												A09	5360001	5460000	0.0904059
S9_18336230	9	18.3362	0.277595	0.274236												A09	5370001	5470000	0.0870587
S9_18336555	9	18.3366	0.402632	0.275409												A09	5380001	5480000	0.0786033
S9_18337075	9	18.3371	0.00674843	0.272789												A09	5390001	5490000	0.0771681
S9_18337500	9	18.3375	0.285329	0.274302												A09	5400001	5500000	0.0774684
S9_18337663	9	18.3377	0.454341	0.275946												A09	5410001	5510000	0.0811994
S9_18337836	9	18.3378	1.08124	0.283774												A09	5420001	5520000	0.099624
S9_18339044	9	18.339	0.247736	0.273988												A09	5430001	5530000	0.0985446
S9_18339234	9	18.3392	0.0465336	0.272847												A09	5440001	5540000	0.0960569
S9_18339389	9	18.3394	0.353667	0.274926												A09	5450001	5550000	0.0985937
S9_18339516	9	18.3395	0.528779	0.276761												A09	5460001	5560000	0.0907242
S9_18339619	9	18.3396	0.886742	0.28116												A09	5470001	5570000	0.0933351
S9_18339761	9	18.3398	0.135084	0.273211												A09	5480001	5580000	0.0982718
S9_18339772	9	18.3398	0.529384	0.276767												A09	5490001	5590000	0.0986027
S9_18340582	9	18.3406	0.136038	0.273216												A09	5500001	5600000	0.0988286
S9_18340620	9	18.3406	0.572424	0.277258												A09	5510001	5610000	0.100919
S9_18340895	9	18.3409	0.18234	0.273503												A09	5520001	5620000	0.0900119
S9_18343193	9	18.3432	0.137051	0.273222												A09	5530001	5630000	0.0914515
S9_18344203	9	18.3442	0.349548	0.274887												A09	5540001	5640000	0.0867647
S9_18344410	9	18.3444	0.657118	0.278259												A09	5550001	5650000	0.0883989
S9_18345642	9	18.3456	2.10379	0.29886												A09	5560001	5660000	0.0944581
S9_18345880	9	18.3459	0.285876	0.274307												A09	5570001	5670000	0.0960892
S9_18346017	9	18.346	0.0143103	0.272794												A09	5580001	5680000	0.105212
S9_18346407	9	18.3464	0.0340834	0.27282												A09	5590001	5690000	0.106442
S9_18346611	9	18.3466	0.470823	0.276122												A09	5600001	5700000	0.104397
S9_18346848	9	18.3468	1.45839	0.289127												A09	5610001	5710000	0.0865551
S9_18346914	9	18.3469	0.257109	0.274064												A09	5620001	5720000	0.075376
S9_18347571	9	18.3476	0.0520119	0.272861												A09	5630001	5730000	0.0766515
S9_18347582	9	18.3476	0.185389	0.273523												A09	5640001	5740000	0.0813814
S9_18347749	9	18.3477	0.189968	0.273555												A09	5650001	5750000	0.08194
S9_18347768	9	18.3478	0.280496	0.27426												A09	5660001	5760000	0.0816797
S9_18347774	9	18.3478	0.40967	0.27548												A09	5670001	5770000	0.078678
S9_18347881	9	18.3479	0.0697793	0.272915												A09	5680001	5780000	0.0719301
S9_18347889	9	18.3479	0.110016	0.273081												A09	5690001	5790000	0.0753103
S9_18347899	9	18.3479	0.118964	0.273125												A09	5700001	5800000	0.0794956
S9_18348053	9	18.3481	0.527164	0.276743												A09	5710001	5810000	0.101208
S9_18348116	9	18.3481	0.468835	0.276101												A09	5720001	5820000	0.110666
S9_18348497	9	18.3485	0.636879	0.278016												A09	5730001	5830000	0.10946
S9_18348580	9	18.3486	1.27349	0.286464												A09	5740001	5840000	0.109522
S9_18349656	9	18.3497	0.196108	0.273598												A09	5750001	5850000	0.111697
S9_18350154	9	18.3502	0.16671	0.2734												A09	5760001	5860000	0.116007
S9_18350228	9	18.3502	0.478414	0.276204												A09	5770001	5870000	0.123495
S9_18350414	9	18.3504	0.263715	0.274119												A09	5780001	5880000	0.115123
S9_18350849	9	18.3508	0.333536	0.274736												A09	5790001	5890000	0.10861
S9_18351019	9	18.351	0.189679	0.273553												A09	5800001	5900000	0.0978672
S9_18351764	9	18.3518	0.577705	0.277319												A09	5810001	5910000	0.0988624
S9_18351840	9	18.3518	0.518949	0.276651												A09	5820001	5920000	0.0996218
S9_18351896	9	18.3519	0.485504	0.276281												A09	5830001	5930000	0.102284
S9_18351914	9	18.3519	0.316189	0.274576												A09	5840001	5940000	0.115332
S9_18352036	9	18.352	0.530899	0.276785												A09	5850001	5950000	0.110948
S9_18352320	9	18.3523	0.120837	0.273135												A09	5860001	5960000	0.102728
S9_18352377	9	18.3524	0.45787	0.275984												A09	5870001	5970000	0.0986905
S9_18352461	9	18.3525	0.787023	0.279871												A09	5880001	5980000	0.105972
S9_18352883	9	18.3529	0.644284	0.278105												A09	5890001	5990000	0.103707
S9_18353464	9	18.3535	0.0761584	0.272937												A09	5900001	6000000	0.11235
S9_18353529	9	18.3535	0.0907831	0.272994												A09	5910001	6010000	0.0993662
S9_18353545	9	18.3535	0.108345	0.273073												A09	5920001	6020000	0.0979034
S9_18353912	9	18.3539	0.0976401	0.273024												A09	5930001	6030000	0.0977647
S9_18354622	9	18.3546	0.946288	0.281947												A09	5940001	6040000	0.0834021
S9_18354885	9	18.3549	0.149976	0.273297												A09	5950001	6050000	0.0828239
S9_18357091	9	18.3571	0.084083	0.272967												A09	5960001	6060000	0.0872952
S9_18357257	9	18.3573	0.938574	0.281844												A09	5970001	6070000	0.0983654
S9_18357806	9	18.3578	0.123873	0.273151												A09	5980001	6080000	0.0948386
S9_18357821	9	18.3578	0.429288	0.275683												A09	5990001	6090000	0.094597
S9_18357941	9	18.3579	1.35781	0.28767												A09	6000001	6100000	0.0909243
S9_18357971	9	18.358	0.401018	0.275393												A09	6010001	6110000	0.0864202
S9_18358017	9	18.358	0.132675	0.273198												A09	6020001	6120000	0.0856557
S9_18358024	9	18.358	0.292198	0.274362												A09	6030001	6130000	0.0822137
S9_18358043	9	18.358	0.180839	0.273493												A09	6040001	6140000	0.0895408
S9_18358137	9	18.3581	0.372062	0.275104												A09	6050001	6150000	0.10082
S9_18358295	9	18.3583	0.525646	0.276726												A09	6060001	6160000	0.102343
S9_18358327	9	18.3583	0.115378	0.273107												A09	6070001	6170000	0.0962172
S9_18358410	9	18.3584	0.543192	0.276923												A09	6080001	6180000	0.0935262
S9_18358549	9	18.3585	0.291421	0.274355												A09	6090001	6190000	0.0951379
S9_18358600	9	18.3586	0.366818	0.275053												A09	6100001	6200000	0.101861
S9_18358636	9	18.3586	0.0325898	0.272818												A09	6110001	6210000	0.107496
S9_18358650	9	18.3587	0.110949	0.273085												A09	6120001	6220000	0.10636
S9_18358672	9	18.3587	0.106041	0.273062												A09	6130001	6230000	0.116434
S9_18365240	9	18.3652	0.304281	0.274469												A09	6140001	6240000	0.117059
S9_18369602	9	18.3696	0.260006	0.274088												A09	6150001	6250000	0.114712
S9_18369677	9	18.3697	0.78129	0.279798												A09	6160001	6260000	0.130308
S9_18369698	9	18.3697	0.336659	0.274765												A09	6170001	6270000	0.171479
S9_18370507	9	18.3705	0.373112	0.275115												A09	6180001	6280000	0.177123
S9_18375160	9	18.3752	0.149178	0.273292												A09	6190001	6290000	0.177103
S9_18375231	9	18.3752	0.631979	0.277958												A09	6200001	6300000	0.160227
S9_18375271	9	18.3753	0.187951	0.273541												A09	6210001	6310000	0.158291
S9_18375315	9	18.3753	0.145564	0.273271												A09	6220001	6320000	0.170068
S9_18375378	9	18.3754	0.00654728	0.272789												A09	6230001	6330000	0.169487
S9_18375412	9	18.3754	1.48337	0.289492												A09	6240001	6340000	0.163045
S9_18375419	9	18.3754	0.22212	0.273788												A09	6250001	6350000	0.154806
S9_18375474	9	18.3755	0.410735	0.275491												A09	6260001	6360000	0.142741
S9_18375484	9	18.3755	0.0692455	0.272913												A09	6270001	6370000	0.105529
S9_18375492	9	18.3755	0.109192	0.273077												A09	6280001	6380000	0.108577
S9_18375599	9	18.3756	0.337325	0.274771												A09	6290001	6390000	0.110318
S9_18375623	9	18.3756	0.566635	0.277191												A09	6300001	6400000	0.120392
S9_18375631	9	18.3756	0.663891	0.278341												A09	6310001	6410000	0.126736
S9_18375730	9	18.3757	0.278045	0.27424												A09	6320001	6420000	0.10108
S9_18375766	9	18.3758	0.645944	0.278125												A09	6330001	6430000	0.105018
S9_18375859	9	18.3759	0.353812	0.274928												A09	6340001	6440000	0.111313
S9_18375895	9	18.3759	0.359491	0.274982												A09	6350001	6450000	0.118863
S9_18375930	9	18.3759	0.215708	0.27374												A09	6360001	6460000	0.13355
S9_18375962	9	18.376	0.0625965	0.272892												A09	6370001	6470000	0.123245
S9_18375978	9	18.376	0.315961	0.274574												A09	6380001	6480000	0.128998
S9_18375994	9	18.376	0.433461	0.275726												A09	6390001	6490000	0.132903
S9_18376034	9	18.376	1.52872	0.290158												A09	6400001	6500000	0.148952
S9_18376203	9	18.3762	1.34569	0.287496												A09	6410001	6510000	0.15784
S9_18376288	9	18.3763	0.608175	0.277675												A09	6420001	6520000	0.156234
S9_18376442	9	18.3764	0.67019	0.278418												A09	6430001	6530000	0.146256
S9_18376461	9	18.3765	1.07532	0.283693												A09	6440001	6540000	0.145417
S9_18376473	9	18.3765	1.1522	0.284756												A09	6450001	6550000	0.147606
S9_18376504	9	18.3765	1.02206	0.282966												A09	6460001	6560000	0.144159
S9_18376530	9	18.3765	2.90991	0.311677												A09	6470001	6570000	0.164117
S9_18376602	9	18.3766	0.524375	0.276711												A09	6480001	6580000	0.183775
S9_18376608	9	18.3766	0.0924409	0.273001												A09	6490001	6590000	0.183309
S9_18376667	9	18.3767	0.163671	0.273381												A09	6500001	6600000	0.171314
S9_18376821	9	18.3768	0.0810179	0.272955												A09	6510001	6610000	0.162135
S9_18376890	9	18.3769	0.0347249	0.272822												A09	6520001	6620000	0.169283
S9_18376963	9	18.377	0.0539369	0.272866												A09	6530001	6630000	0.186675
S9_18376974	9	18.377	0.220726	0.273777												A09	6540001	6640000	0.204797
S9_18377016	9	18.377	0.0511766	0.272859												A09	6550001	6650000	0.208801
S9_18377036	9	18.377	0.0576085	0.272877												A09	6560001	6660000	0.214764
S9_18378254	9	18.3783	0.169225	0.273416												A09	6570001	6670000	0.204259
S9_18378320	9	18.3783	0.601593	0.277598												A09	6580001	6680000	0.178711
S9_18378419	9	18.3784	0.61921	0.277806												A09	6590001	6690000	0.177012
S9_18378462	9	18.3785	0.469965	0.276113												A09	6600001	6700000	0.177421
S9_18378477	9	18.3785	0.416503	0.27555												A09	6610001	6710000	0.212377
S9_18378487	9	18.3785	0.427847	0.275668												A09	6620001	6720000	0.217581
S9_18378497	9	18.3785	0.658067	0.278271												A09	6630001	6730000	0.222092
S9_18378523	9	18.3785	0.227791	0.273831												A09	6640001	6740000	0.283712
S9_18378556	9	18.3786	0.0696699	0.272914												A09	6650001	6750000	0.327138
S9_18378568	9	18.3786	0.0265109	0.272808												A09	6660001	6760000	0.346516
S9_18378590	9	18.3786	0.000446285	0.272788												A09	6670001	6770000	0.395119
S9_18378661	9	18.3787	0.559983	0.277115												A09	6680001	6780000	0.373075
S9_18378881	9	18.3789	0.510497	0.276556												A09	6690001	6790000	0.36203
S9_18378899	9	18.3789	0.0888899	0.272987												A09	6700001	6800000	0.354618
S9_18378960	9	18.379	1.03495	0.283141												A09	6710001	6810000	0.31787
S9_18378991	9	18.379	0.789223	0.279899												A09	6720001	6820000	0.307815
S9_18379249	9	18.3792	0.618782	0.277801												A09	6730001	6830000	0.29295
S9_18379527	9	18.3795	0.299213	0.274424												A09	6740001	6840000	0.220207
S9_18379746	9	18.3797	0.172964	0.273441												A09	6750001	6850000	0.182503
S9_18379856	9	18.3799	0.155075	0.273328												A09	6760001	6860000	0.178571
S9_18379885	9	18.3799	0.0532625	0.272864												A09	6770001	6870000	0.153509
S9_18380043	9	18.38	0.105682	0.27306												A09	6780001	6880000	0.15125
S9_18380222	9	18.3802	0.187024	0.273535												A09	6790001	6890000	0.131222
S9_18380355	9	18.3804	0.0126999	0.272793												A09	6800001	6900000	0.122159
S9_18380493	9	18.3805	0.75354	0.279448												A09	6810001	6910000	0.11826
S9_18380524	9	18.3805	0.291615	0.274357												A09	6820001	6920000	0.127884
S9_18380947	9	18.3809	0.0681119	0.272909												A09	6830001	6930000	0.132876
S9_18381209	9	18.3812	0.163629	0.273381												A09	6840001	6940000	0.142931
S9_18381243	9	18.3812	0.218203	0.273759												A09	6850001	6950000	0.143814
S9_18381255	9	18.3813	0.107708	0.27307												A09	6860001	6960000	0.136775
S9_18381282	9	18.3813	0.470319	0.276117												A09	6870001	6970000	0.146067
S9_18381400	9	18.3814	0.0163252	0.272796												A09	6880001	6980000	0.155562
S9_18381493	9	18.3815	0.141014	0.273245												A09	6890001	6990000	0.167763
S9_18381511	9	18.3815	0.0162243	0.272796												A09	6900001	7000000	0.17789
S9_18381583	9	18.3816	0.0239291	0.272804												A09	6910001	7010000	0.186758
S9_18381589	9	18.3816	0.143009	0.273256												A09	6920001	7020000	0.180774
S9_18381635	9	18.3816	0.121883	0.27314												A09	6930001	7030000	0.170286
S9_18381767	9	18.3818	0.254616	0.274044												A09	6940001	7040000	0.159173
S9_18382120	9	18.3821	0.118578	0.273123												A09	6950001	7050000	0.155708
S9_18382130	9	18.3821	0.301929	0.274448												A09	6960001	7060000	0.149212
S9_18382145	9	18.3821	0.534795	0.276828												A09	6970001	7070000	0.137351
S9_18382158	9	18.3822	0.274615	0.27421												A09	6980001	7080000	0.118079
S9_18382179	9	18.3822	0.100225	0.273035												A09	6990001	7090000	0.108156
S9_18382270	9	18.3823	0.110257	0.273082												A09	7000001	7100000	0.102902
S9_18382296	9	18.3823	0.183603	0.273511												A09	7010001	7110000	0.0974266
S9_18382800	9	18.3828	0.095529	0.273015												A09	7020001	7120000	0.0995293
S9_18382886	9	18.3829	0.347338	0.274866												A09	7030001	7130000	0.10108
S9_18382924	9	18.3829	0.262418	0.274108												A09	7040001	7140000	0.105792
S9_18383153	9	18.3832	0.27666	0.274228												A09	7050001	7150000	0.105954
S9_18383171	9	18.3832	0.0705425	0.272917												A09	7060001	7160000	0.115809
S9_18383248	9	18.3832	0.0632209	0.272893												A09	7070001	7170000	0.126102
S9_18383305	9	18.3833	1.08492	0.283825												A09	7080001	7180000	0.146517
S9_18383412	9	18.3834	0.424551	0.275633												A09	7090001	7190000	0.143015
S9_18383438	9	18.3834	0.250484	0.27401												A09	7100001	7200000	0.155626
S9_18383655	9	18.3837	0.180695	0.273492												A09	7110001	7210000	0.155156
S9_18384157	9	18.3842	0.756784	0.279489												A09	7120001	7220000	0.146167
S9_18384214	9	18.3842	0.607632	0.277669												A09	7130001	7230000	0.136628
S9_18384392	9	18.3844	0.561359	0.277131												A09	7140001	7240000	0.131912
S9_18384486	9	18.3845	0.564575	0.277168												A09	7150001	7250000	0.119242
S9_18384590	9	18.3846	0.151004	0.273303												A09	7160001	7260000	0.120784
S9_18384636	9	18.3846	0.042107	0.272837												A09	7170001	7270000	0.123556
S9_18384732	9	18.3847	0.139403	0.273235												A09	7180001	7280000	0.125451
S9_18384790	9	18.3848	0.0883497	0.272984												A09	7190001	7290000	0.122716
S9_18384861	9	18.3849	0.0271951	0.272809												A09	7200001	7300000	0.119449
S9_18385240	9	18.3852	0.324039	0.274648												A09	7210001	7310000	0.119234
S9_18385317	9	18.3853	1.02615	0.283022												A09	7220001	7320000	0.11715
S9_18386310	9	18.3863	0.36823	0.275067												A09	7230001	7330000	0.119432
S9_18386424	9	18.3864	0.480157	0.276223												A09	7240001	7340000	0.118732
S9_18386493	9	18.3865	0.0370094	0.272826												A09	7250001	7350000	0.11934
S9_18386542	9	18.3865	0.648584	0.278156												A09	7260001	7360000	0.113319
S9_18386711	9	18.3867	0.103521	0.27305												A09	7270001	7370000	0.106135
S9_18386733	9	18.3867	0.183115	0.273508												A09	7280001	7380000	0.0976014
S9_18386752	9	18.3868	0.0171842	0.272796												A09	7290001	7390000	0.091631
S9_18386842	9	18.3868	0.20654	0.273672												A09	7300001	7400000	0.0884842
S9_18386893	9	18.3869	0.845625	0.280624												A09	7310001	7410000	0.0832793
S9_18387088	9	18.3871	0.114432	0.273103												A09	7320001	7420000	0.0852417
S9_18387114	9	18.3871	0.594158	0.277511												A09	7330001	7430000	0.0856211
S9_18387171	9	18.3872	1.29097	0.286712												A09	7340001	7440000	0.0840321
S9_18387270	9	18.3873	0.628322	0.277914												A09	7350001	7450000	0.0870736
S9_18387323	9	18.3873	0.413477	0.275519												A09	7360001	7460000	0.0935489
S9_18387781	9	18.3878	0.0396234	0.272831												A09	7370001	7470000	0.0988381
S9_18387884	9	18.3879	0.40091	0.275392												A09	7380001	7480000	0.098447
S9_18387947	9	18.3879	0.22753	0.273829												A09	7390001	7490000	0.1038
S9_18388199	9	18.3882	0.607943	0.277673												A09	7400001	7500000	0.103223
S9_18388289	9	18.3883	0.0267444	0.272808												A09	7410001	7510000	0.104996
S9_18390269	9	18.3903	0.568209	0.27721												A09	7420001	7520000	0.0963557
S9_18392599	9	18.3926	0.546409	0.27696												A09	7430001	7530000	0.106479
S9_18392633	9	18.3926	0.29566	0.274392												A09	7440001	7540000	0.130096
S9_18392731	9	18.3927	0.150187	0.273298												A09	7450001	7550000	0.138801
S9_18393998	9	18.394	0.0755191	0.272935												A09	7460001	7560000	0.131782
S9_18395362	9	18.3954	0.0871825	0.27298												A09	7470001	7570000	0.133927
S9_18395438	9	18.3954	0.452787	0.275929												A09	7480001	7580000	0.133928
S9_18395483	9	18.3955	0.27981	0.274255												A09	7490001	7590000	0.14127
S9_18395533	9	18.3955	0.459477	0.276001												A09	7500001	7600000	0.156369
S9_18395714	9	18.3957	0.769872	0.279654												A09	7510001	7610000	0.168013
S9_18395724	9	18.3957	0.142178	0.273251												A09	7520001	7620000	0.173496
S9_18395749	9	18.3957	0.00547241	0.272789												A09	7530001	7630000	0.17047
S9_18395802	9	18.3958	0.759691	0.279525												A09	7540001	7640000	0.148353
S9_18395838	9	18.3958	0.281587	0.27427												A09	7550001	7650000	0.140092
S9_18395856	9	18.3959	0.326752	0.274673												A09	7560001	7660000	0.143815
S9_18395895	9	18.3959	0.384271	0.275225												A09	7570001	7670000	0.140832
S9_18395904	9	18.3959	0.395816	0.27534												A09	7580001	7680000	0.139772
S9_18395915	9	18.3959	0.254837	0.274046												A09	7590001	7690000	0.135173
S9_18395930	9	18.3959	0.0588725	0.27288												A09	7600001	7700000	0.124421
S9_18395963	9	18.396	0.0508184	0.272858												A09	7610001	7710000	0.106441
S9_18396263	9	18.3963	0.0378009	0.272828												A09	7620001	7720000	0.109584
S9_18396668	9	18.3967	0.304341	0.274469												A09	7630001	7730000	0.104732
S9_18396764	9	18.3968	0.334163	0.274742												A09	7640001	7740000	0.122299
S9_18396885	9	18.3969	0.495177	0.276387												A09	7650001	7750000	0.129764
S9_18396916	9	18.3969	0.0385292	0.272829												A09	7660001	7760000	0.144585
S9_18396963	9	18.397	0.242704	0.273948												A09	7670001	7770000	0.149097
S9_18397094	9	18.3971	0.952398	0.282029												A09	7680001	7780000	0.156798
S9_18397146	9	18.3971	0.899243	0.281324												A09	7690001	7790000	0.15575
S9_18397200	9	18.3972	0.332654	0.274728												A09	7700001	7800000	0.155174
S9_18397240	9	18.3972	0.60875	0.277682												A09	7710001	7810000	0.160838
S9_18397251	9	18.3973	0.983084	0.28244												A09	7720001	7820000	0.162108
S9_18397257	9	18.3973	0.129365	0.27318												A09	7730001	7830000	0.178798
S9_18397536	9	18.3975	0.407348	0.275457												A09	7740001	7840000	0.167444
S9_18397629	9	18.3976	1.1769	0.285101												A09	7750001	7850000	0.155078
S9_18397656	9	18.3977	1.06849	0.2836												A09	7760001	7860000	0.140973
S9_18397696	9	18.3977	0.443233	0.275828												A09	7770001	7870000	0.135549
S9_18397783	9	18.3978	0.268169	0.274156												A09	7780001	7880000	0.133696
S9_18397952	9	18.398	0.017731	0.272797												A09	7790001	7890000	0.148683
S9_18397985	9	18.398	0.209748	0.273696												A09	7800001	7900000	0.1811
S9_18398105	9	18.3981	0.117738	0.273119												A09	7810001	7910000	0.267319
S9_18398163	9	18.3982	0.376805	0.275151												A09	7820001	7920000	0.279428
S9_18398180	9	18.3982	0.778372	0.279761												A09	7830001	7930000	0.266171
S9_18398247	9	18.3982	0.0428119	0.272838												A09	7840001	7940000	0.258583
S9_18398479	9	18.3985	0.380437	0.275187												A09	7850001	7950000	0.249941
S9_18398486	9	18.3985	1.20107	0.28544												A09	7860001	7960000	0.25091
S9_18399018	9	18.399	0.962265	0.282161												A09	7870001	7970000	0.252851
S9_18399105	9	18.3991	0.367167	0.275057												A09	7880001	7980000	0.255956
S9_18399200	9	18.3992	0.181211	0.273495												A09	7890001	7990000	0.263104
S9_18399238	9	18.3992	0.760366	0.279534												A09	7900001	8000000	0.242735
S9_18399258	9	18.3993	0.31847	0.274597												A09	7910001	8010000	0.17624
S9_18399269	9	18.3993	0.102012	0.273043												A09	7920001	8020000	0.176365
S9_18399368	9	18.3994	0.322313	0.274632												A09	7930001	8030000	0.220047
S9_18399690	9	18.3997	1.0999	0.284031												A09	7940001	8040000	0.226125
S9_18399795	9	18.3998	0.0165869	0.272796												A09	7950001	8050000	0.238934
S9_18400483	9	18.4005	0.686998	0.278623												A09	7960001	8060000	0.239098
S9_18400512	9	18.4005	1.07026	0.283624												A09	7970001	8070000	0.245243
S9_18400608	9	18.4006	0.191089	0.273563												A09	7980001	8080000	0.253903
S9_18400706	9	18.4007	0.0192157	0.272799												A09	7990001	8090000	0.257398
S9_18400796	9	18.4008	0.243788	0.273957												A09	8000001	8100000	0.27511
S9_18400811	9	18.4008	0.221608	0.273784												A09	8010001	8110000	0.287762
S9_18400838	9	18.4008	0.0921075	0.273												A09	8020001	8120000	0.291501
S9_18401140	9	18.4011	0.767764	0.279627												A09	8030001	8130000	0.250047
S9_18401152	9	18.4012	0.122545	0.273144												A09	8040001	8140000	0.2573
S9_18401178	9	18.4012	0.219796	0.27377												A09	8050001	8150000	0.25786
S9_18401369	9	18.4014	0.0823444	0.272961												A09	8060001	8160000	0.262485
S9_18401422	9	18.4014	0.0702442	0.272916												A09	8070001	8170000	0.240238
S9_18401501	9	18.4015	0.447184	0.27587												A09	8080001	8180000	0.256976
S9_18401740	9	18.4017	0.833462	0.280466												A09	8090001	8190000	0.242453
S9_18401881	9	18.4019	0.143244	0.273257												A09	8100001	8200000	0.246247
S9_18401950	9	18.4019	0.0226164	0.272803												A09	8110001	8210000	0.236458
S9_18402318	9	18.4023	0.924343	0.281656												A09	8120001	8220000	0.23158
S9_18402473	9	18.4025	0.871563	0.280961												A09	8130001	8230000	0.23481
S9_18402522	9	18.4025	0.139115	0.273234												A09	8140001	8240000	0.224151
S9_18402608	9	18.4026	0.00124656	0.272788												A09	8150001	8250000	0.220471
S9_18403327	9	18.4033	0.338684	0.274784												A09	8160001	8260000	0.219466
S9_18403343	9	18.4033	0.0178561	0.272797												A09	8170001	8270000	0.242572
S9_18403661	9	18.4037	0.367582	0.275061												A09	8180001	8280000	0.23636
S9_18403686	9	18.4037	0.289279	0.274336												A09	8190001	8290000	0.285322
S9_18403724	9	18.4037	0.124528	0.273154												A09	8200001	8300000	0.275258
S9_18403890	9	18.4039	2.01092	0.297425												A09	8210001	8310000	0.276826
S9_18403932	9	18.4039	0.268962	0.274163												A09	8220001	8320000	0.25516
S9_18404103	9	18.4041	0.768591	0.279638												A09	8230001	8330000	0.262993
S9_18404298	9	18.4043	0.2238	0.273801												A09	8240001	8340000	0.279966
S9_18404320	9	18.4043	0.273711	0.274203												A09	8250001	8350000	0.279868
S9_18404362	9	18.4044	0.177086	0.273468												A09	8260001	8360000	0.292268
S9_18404472	9	18.4045	0.144663	0.273266												A09	8270001	8370000	0.290167
S9_18404712	9	18.4047	0.230079	0.273849												A09	8280001	8380000	0.303647
S9_18404768	9	18.4048	0.355495	0.274944												A09	8290001	8390000	0.287273
S9_18404881	9	18.4049	0.17251	0.273438												A09	8300001	8400000	0.311225
S9_18405195	9	18.4052	0.0587312	0.27288												A09	8310001	8410000	0.295344
S9_18405242	9	18.4052	0.339176	0.274789												A09	8320001	8420000	0.292795
S9_18405341	9	18.4053	1.64142	0.291826												A09	8330001	8430000	0.289013
S9_18405454	9	18.4055	0.42746	0.275664												A09	8340001	8440000	0.287511
S9_18405510	9	18.4055	0.632042	0.277958												A09	8350001	8450000	0.285191
S9_18405629	9	18.4056	0.0110807	0.272791												A09	8360001	8460000	0.276957
S9_18405641	9	18.4056	0.189505	0.273552												A09	8370001	8470000	0.270126
S9_18405895	9	18.4059	1.70585	0.292789												A09	8380001	8480000	0.236176
S9_18405929	9	18.4059	0.511805	0.276571												A09	8390001	8490000	0.216916
S9_18406129	9	18.4061	0.350031	0.274891												A09	8400001	8500000	0.19009
S9_18406143	9	18.4061	0.245819	0.273973												A09	8410001	8510000	0.198539
S9_18406250	9	18.4062	0.282537	0.274278												A09	8420001	8520000	0.246885
S9_18406550	9	18.4065	0.133584	0.273203												A09	8430001	8530000	0.245919
S9_18406813	9	18.4068	0.466639	0.276077												A09	8440001	8540000	0.233371
S9_18406929	9	18.4069	0.0918911	0.272999												A09	8450001	8550000	0.241834
S9_18406946	9	18.4069	0.792793	0.279945												A09	8460001	8560000	0.242259
S9_18407110	9	18.4071	0.303054	0.274458												A09	8470001	8570000	0.241214
S9_18407177	9	18.4072	0.130479	0.273186												A09	8480001	8580000	0.249818
S9_18407184	9	18.4072	0.162357	0.273373												A09	8490001	8590000	0.260472
S9_18407248	9	18.4072	0.468597	0.276098												A09	8500001	8600000	0.255266
S9_18407500	9	18.4075	0.660003	0.278294												A09	8510001	8610000	0.268159
S9_18407651	9	18.4077	0.0151094	0.272795												A09	8520001	8620000	0.242288
S9_18411807	9	18.4118	0.509163	0.276542												A09	8530001	8630000	0.256933
S9_18411858	9	18.4119	0.525332	0.276722												A09	8540001	8640000	0.277948
S9_18411899	9	18.4119	0.0815256	0.272957												A09	8550001	8650000	0.295039
S9_18412044	9	18.412	1.01148	0.282823												A09	8560001	8660000	0.287873
S9_18412050	9	18.4121	1.1796	0.285139												A09	8570001	8670000	0.282165
S9_18412270	9	18.4123	0.297181	0.274406												A09	8580001	8680000	0.266356
S9_18412392	9	18.4124	0.605911	0.277649												A09	8590001	8690000	0.254663
S9_18412434	9	18.4124	0.27764	0.274236												A09	8600001	8700000	0.226251
S9_18412460	9	18.4125	0.33397	0.27474												A09	8610001	8710000	0.211746
S9_18412566	9	18.4126	0.0291382	0.272812												A09	8620001	8720000	0.199216
S9_18412665	9	18.4127	0.264077	0.274122												A09	8630001	8730000	0.201423
S9_18412695	9	18.4127	0.0167491	0.272796												A09	8640001	8740000	0.187685
S9_18412780	9	18.4128	0.0342167	0.272821												A09	8650001	8750000	0.166489
S9_18412857	9	18.4129	0.392506	0.275307												A09	8660001	8760000	0.151158
S9_18413002	9	18.413	0.0991941	0.273031												A09	8670001	8770000	0.148883
S9_18413035	9	18.413	0.286876	0.274316												A09	8680001	8780000	0.13701
S9_18413056	9	18.4131	0.294194	0.274379												A09	8690001	8790000	0.117398
S9_18413192	9	18.4132	0.21966	0.273769												A09	8700001	8800000	0.125442
S9_18413210	9	18.4132	0.157668	0.273344												A09	8710001	8810000	0.129333
S9_18413232	9	18.4132	0.0337315	0.27282												A09	8720001	8820000	0.125857
S9_18413266	9	18.4133	0.448294	0.275882												A09	8730001	8830000	0.089126
S9_18413385	9	18.4134	0.0385659	0.272829												A09	8740001	8840000	0.100138
S9_18413404	9	18.4134	0.121626	0.273139												A09	8750001	8850000	0.12147
S9_18413496	9	18.4135	0.305745	0.274482												A09	8760001	8860000	0.165358
S9_18413597	9	18.4136	0.300185	0.274432												A09	8770001	8870000	0.176772
S9_18413766	9	18.4138	0.120689	0.273134												A09	8780001	8880000	0.206962
S9_18413787	9	18.4138	0.514035	0.276596												A09	8790001	8890000	0.228371
S9_18413857	9	18.4139	1.61854	0.291486												A09	8800001	8900000	0.250503
S9_18413993	9	18.414	0.506177	0.276509												A09	8810001	8910000	0.267581
S9_18414203	9	18.4142	0.193672	0.273581												A09	8820001	8920000	0.269405
S9_18414395	9	18.4144	0.125823	0.273161												A09	8830001	8930000	0.275835
S9_18414453	9	18.4145	0.529165	0.276765												A09	8840001	8940000	0.250077
S9_18414637	9	18.4146	0.363985	0.275026												A09	8850001	8950000	0.244393
S9_18414776	9	18.4148	0.217242	0.273751												A09	8860001	8960000	0.231557
S9_18415368	9	18.4154	0.00319481	0.272788												A09	8870001	8970000	0.222033
S9_18415386	9	18.4154	0.381406	0.275196												A09	8880001	8980000	0.206084
S9_18415403	9	18.4154	0.271752	0.274186												A09	8890001	8990000	0.204085
S9_18415415	9	18.4154	0.686479	0.278616												A09	8900001	9000000	0.19159
S9_18415458	9	18.4155	0.052607	0.272863												A09	8910001	9010000	0.171425
S9_18415647	9	18.4156	0.369289	0.275077												A09	8920001	9020000	0.180355
S9_18415749	9	18.4157	0.0941098	0.273009												A09	8930001	9030000	0.167476
S9_18415857	9	18.4159	0.0216436	0.272801												A09	8940001	9040000	0.179401
S9_18416181	9	18.4162	0.266764	0.274144												A09	8950001	9050000	0.172311
S9_18416273	9	18.4163	0.565006	0.277173												A09	8960001	9060000	0.174746
S9_18416332	9	18.4163	0.488046	0.276309												A09	8970001	9070000	0.173346
S9_18416351	9	18.4164	0.362252	0.275009												A09	8980001	9080000	0.16309
S9_18416375	9	18.4164	0.46374	0.276046												A09	8990001	9090000	0.148455
S9_18416782	9	18.4168	0.427266	0.275662												A09	9000001	9100000	0.140464
S9_18416862	9	18.4169	0.751381	0.279421												A09	9010001	9110000	0.117477
S9_18416949	9	18.4169	0.618084	0.277792												A09	9020001	9120000	0.101881
S9_18416956	9	18.417	0.452859	0.27593												A09	9030001	9130000	0.0955105
S9_18417026	9	18.417	0.232091	0.273864												A09	9040001	9140000	0.103295
S9_18417098	9	18.4171	0.51319	0.276586												A09	9050001	9150000	0.101003
S9_18417160	9	18.4172	0.647107	0.278139												A09	9060001	9160000	0.0932693
S9_18417166	9	18.4172	0.349284	0.274884												A09	9070001	9170000	0.0700915
S9_18417177	9	18.4172	0.581559	0.277364												A09	9080001	9180000	0.0750016
S9_18418299	9	18.4183	0.368586	0.27507												A09	9090001	9190000	0.0637199
S9_18418398	9	18.4184	1.16529	0.284939												A09	9100001	9200000	0.0547353
S9_18418596	9	18.4186	0.0601845	0.272884												A09	9110001	9210000	0.0514771
S9_18418727	9	18.4187	0.876015	0.281019												A09	9120001	9220000	0.0484064
S9_18418754	9	18.4188	0.947278	0.28196												A09	9130001	9230000	0.0495989
S9_18419030	9	18.419	0.21445	0.273731												A09	9140001	9240000	0.0357869
S9_18419214	9	18.4192	0.874117	0.280994												A09	9150001	9250000	0.0326599
S9_18419335	9	18.4193	0.500579	0.276447												A09	9160001	9260000	0.0365643
S9_18421947	9	18.4219	0.686568	0.278617												A09	9170001	9270000	0.044021
S9_18422110	9	18.4221	0.0148143	0.272794												A09	9180001	9280000	0.0492869
S9_18422347	9	18.4223	0.506794	0.276515												A09	9190001	9290000	0.0674742
S9_18423077	9	18.4231	0.351105	0.274902												A09	9200001	9300000	0.0834378
S9_18424190	9	18.4242	0.206849	0.273675												A09	9210001	9310000	0.104952
S9_18424319	9	18.4243	0.362007	0.275006												A09	9220001	9320000	0.110808
S9_18424335	9	18.4243	0.059566	0.272882												A09	9230001	9330000	0.13578
S9_18424342	9	18.4243	0.476692	0.276186												A09	9240001	9340000	0.150731
S9_18424793	9	18.4248	1.72818	0.293124												A09	9250001	9350000	0.162778
S9_18424877	9	18.4249	0.136501	0.273219												A09	9260001	9360000	0.167396
S9_18424883	9	18.4249	0.396677	0.275349												A09	9270001	9370000	0.169671
S9_18425020	9	18.425	0.215459	0.273738												A09	9280001	9380000	0.166929
S9_18425157	9	18.4252	0.470643	0.27612												A09	9290001	9390000	0.173426
S9_18425306	9	18.4253	0.215295	0.273737												A09	9300001	9400000	0.184223
S9_18425730	9	18.4257	0.828315	0.2804												A09	9310001	9410000	0.172531
S9_18426897	9	18.4269	0.300057	0.274431												A09	9320001	9420000	0.179479
S9_18427106	9	18.4271	0.324854	0.274655												A09	9330001	9430000	0.18045
S9_18427265	9	18.4273	0.385881	0.275241												A09	9340001	9440000	0.179473
S9_18427499	9	18.4275	0.0258354	0.272807												A09	9350001	9450000	0.173999
S9_18427571	9	18.4276	0.890749	0.281212												A09	9360001	9460000	0.163695
S9_18427598	9	18.4276	0.341563	0.274811												A09	9370001	9470000	0.167607
S9_18427605	9	18.4276	0.319445	0.274606												A09	9380001	9480000	0.17415
S9_18427619	9	18.4276	0.527523	0.276747												A09	9390001	9490000	0.162483
S9_18427669	9	18.4277	0.318061	0.274593												A09	9400001	9500000	0.15558
S9_18427697	9	18.4277	0.0884699	0.272985												A09	9410001	9510000	0.15433
S9_18427940	9	18.4279	0.234193	0.273881												A09	9420001	9520000	0.144284
S9_18428095	9	18.4281	0.100795	0.273038												A09	9430001	9530000	0.129237
S9_18428223	9	18.4282	0.0214169	0.272801												A09	9440001	9540000	0.116489
S9_18428286	9	18.4283	1.37092	0.287859												A09	9450001	9550000	0.119524
S9_18428510	9	18.4285	0.223939	0.273802												A09	9460001	9560000	0.119388
S9_18428518	9	18.4285	0.374196	0.275125												A09	9470001	9570000	0.10792
S9_18428846	9	18.4288	0.393453	0.275316												A09	9480001	9580000	0.10623
S9_18428951	9	18.429	1.48022	0.289446												A09	9490001	9590000	0.10984
S9_18428965	9	18.429	1.05457	0.283409												A09	9500001	9600000	0.115669
S9_18429208	9	18.4292	0.134762	0.273209												A09	9510001	9610000	0.12079
S9_18429548	9	18.4295	0.377047	0.275153												A09	9520001	9620000	0.119796
S9_18430119	9	18.4301	0.181298	0.273496												A09	9530001	9630000	0.123134
S9_18430499	9	18.4305	0.146297	0.273275												A09	9540001	9640000	0.132206
S9_18430507	9	18.4305	0.265431	0.274133												A09	9550001	9650000	0.132041
S9_18430558	9	18.4306	0.609787	0.277694												A09	9560001	9660000	0.138629
S9_18430603	9	18.4306	0.110841	0.273085												A09	9570001	9670000	0.146327
S9_18430739	9	18.4307	1.78438	0.29397												A09	9580001	9680000	0.135101
S9_18431046	9	18.431	0.0463658	0.272847												A09	9590001	9690000	0.132314
S9_18431161	9	18.4312	0.685574	0.278605												A09	9600001	9700000	0.124863
S9_18431214	9	18.4312	0.0988913	0.273029												A09	9610001	9710000	0.106017
S9_18431283	9	18.4313	0.15756	0.273343												A09	9620001	9720000	0.0986294
S9_18431301	9	18.4313	0.0209696	0.272801												A09	9630001	9730000	0.0913378
S9_18431307	9	18.4313	0.0649411	0.272899												A09	9640001	9740000	0.0771781
S9_18431323	9	18.4313	0.351896	0.274909												A09	9650001	9750000	0.0720075
S9_18431335	9	18.4313	0.0807986	0.272955												A09	9660001	9760000	0.0892045
S9_18431519	9	18.4315	0.113759	0.273099												A09	9670001	9770000	0.100222
S9_18431533	9	18.4315	0.162492	0.273373												A09	9680001	9780000	0.100396
S9_18431591	9	18.4316	0.232845	0.27387												A09	9690001	9790000	0.0963509
S9_18431640	9	18.4316	0.14639	0.273276												A09	9700001	9800000	0.0902447
S9_18431687	9	18.4317	0.235938	0.273894												A09	9710001	9810000	0.0927246
S9_18431819	9	18.4318	0.507337	0.276521												A09	9720001	9820000	0.0973774
S9_18431995	9	18.432	0.603246	0.277617												A09	9730001	9830000	0.0995996
S9_18432450	9	18.4324	0.0597794	0.272883												A09	9740001	9840000	0.104839
S9_18432624	9	18.4326	0.323245	0.274641												A09	9750001	9850000	0.108602
S9_18432644	9	18.4326	0.790048	0.27991												A09	9760001	9860000	0.084993
S9_18432650	9	18.4326	0.849598	0.280675												A09	9770001	9870000	0.0618239
S9_18432760	9	18.4328	0.756881	0.27949												A09	9780001	9880000	0.0642907
S9_18432780	9	18.4328	0.321512	0.274625												A09	9790001	9890000	0.0513076
S9_18432835	9	18.4328	0.373313	0.275117												A09	9800001	9900000	0.0503353
S9_18433086	9	18.4331	0.341961	0.274815												A09	9810001	9910000	0.052005
S9_18433118	9	18.4331	0.491357	0.276345												A09	9820001	9920000	0.0439722
S9_18433175	9	18.4332	0.0324703	0.272818												A09	9830001	9930000	0.0508901
S9_18433319	9	18.4333	1.62678	0.291608												A09	9840001	9940000	0.0862964
S9_18433496	9	18.4335	1.92346	0.296084												A09	9850001	9950000	0.0971606
S9_18433700	9	18.4337	2.04053	0.297882												A09	9860001	9960000	0.10107
S9_18433711	9	18.4337	0.838619	0.280533												A09	9870001	9970000	0.100417
S9_18433732	9	18.4337	0.293873	0.274377												A09	9880001	9980000	0.0956683
S9_18433950	9	18.4339	0.292134	0.274361												A09	9890001	9990000	0.109261
S9_18434148	9	18.4341	0.0678069	0.272908												A09	9900001	10000000	0.118904
S9_18434190	9	18.4342	0.924742	0.281661												A09	9910001	10010000	0.131851
S9_18434325	9	18.4343	0.376072	0.275144												A09	9920001	10020000	0.137506
S9_18434331	9	18.4343	0.328192	0.274686												A09	9930001	10030000	0.136113
S9_18436065	9	18.4361	1.73615	0.293243												A09	9940001	10040000	0.0972988
S9_18436255	9	18.4363	0.116176	0.273111												A09	9950001	10050000	0.0709759
S9_18436310	9	18.4363	1.00759	0.28277												A09	9960001	10060000	0.0688909
S9_18436525	9	18.4365	0.181173	0.273495												A09	9970001	10070000	0.0579965
S9_18436962	9	18.437	0.383725	0.275219												A09	9980001	10080000	0.0496195
S9_18437416	9	18.4374	2.65737	0.307598												A09	9990001	10090000	0.0548521
S9_18437781	9	18.4378	0.660734	0.278303												A09	10000001	10100000	0.0458886
S9_18437846	9	18.4378	0.872722	0.280976												A09	10010001	10110000	0.0407618
S9_18437855	9	18.4379	0.281676	0.274271												A09	10020001	10120000	0.0307542
S9_18438380	9	18.4384	0.0557395	0.272871												A09	10030001	10130000	0.0318684
S9_18438455	9	18.4385	0.583102	0.277382												A09	10040001	10140000	0.0285687
S9_18438509	9	18.4385	0.0747301	0.272932												A09	10050001	10150000	0.0313724
S9_18438659	9	18.4387	0.227981	0.273833												A09	10060001	10160000	0.0347682
S9_18439165	9	18.4392	1.30114	0.286857												A09	10070001	10170000	0.0419526
S9_18439408	9	18.4394	0.899075	0.281322												A09	10080001	10180000	0.0499122
S9_18439448	9	18.4394	0.179865	0.273486												A09	10090001	10190000	0.0492357
S9_18439499	9	18.4395	0.285406	0.274303												A09	10100001	10200000	0.0526537
S9_18439570	9	18.4396	0.17967	0.273485												A09	10110001	10210000	0.0580211
S9_18439587	9	18.4396	0.955215	0.282066												A09	10120001	10220000	0.0613037
S9_18439887	9	18.4399	0.32862	0.27469												A09	10130001	10230000	0.0593335
S9_18439954	9	18.44	0.237863	0.27391												A09	10140001	10240000	0.0666774
S9_18440087	9	18.4401	0.0749718	0.272933												A09	10150001	10250000	0.074608
S9_18440576	9	18.4406	0.00959599	0.272791												A09	10160001	10260000	0.0722966
S9_18441069	9	18.4411	0.0292932	0.272812												A09	10170001	10270000	0.0765611
S9_18442663	9	18.4427	0.666503	0.278373												A09	10180001	10280000	0.0825402
S9_18442703	9	18.4427	0.00591502	0.272789												A09	10190001	10290000	0.0994902
S9_18442758	9	18.4428	0.81692	0.280253												A09	10200001	10300000	0.106757
S9_18443078	9	18.4431	0.516669	0.276625												A09	10210001	10310000	0.128182
S9_18443092	9	18.4431	0.433887	0.27573												A09	10220001	10320000	0.153727
S9_18443509	9	18.4435	0.260263	0.27409												A09	10230001	10330000	0.172417
S9_18443611	9	18.4436	0.355979	0.274948												A09	10240001	10340000	0.1608
S9_18443617	9	18.4436	0.512937	0.276584												A09	10250001	10350000	0.161086
S9_18444269	9	18.4443	0.114164	0.273101												A09	10260001	10360000	0.155309
S9_18444277	9	18.4443	0.0416957	0.272836												A09	10270001	10370000	0.187038
S9_18444506	9	18.4445	0.91064	0.281474												A09	10280001	10380000	0.187267
S9_18444610	9	18.4446	0.267034	0.274146												A09	10290001	10390000	0.173972
S9_18444797	9	18.4448	1.02621	0.283023												A09	10300001	10400000	0.174798
S9_18444984	9	18.445	0.891145	0.281218												A09	10310001	10410000	0.160343
S9_18445135	9	18.4451	0.741008	0.279291												A09	10320001	10420000	0.152074
S9_18445397	9	18.4454	0.167102	0.273403												A09	10330001	10430000	0.1554
S9_18445404	9	18.4454	0.882754	0.281107												A09	10340001	10440000	0.179265
S9_18445501	9	18.4455	0.931165	0.281746												A09	10350001	10450000	0.179206
S9_18446216	9	18.4462	0.287128	0.274318												A09	10360001	10460000	0.196492
S9_18446238	9	18.4462	0.23709	0.273903												A09	10370001	10470000	0.182907
S9_18446402	9	18.4464	1.18256	0.28518												A09	10380001	10480000	0.18819
S9_18446429	9	18.4464	0.764305	0.279583												A09	10390001	10490000	0.192427
S9_18446544	9	18.4465	0.473036	0.276146												A09	10400001	10500000	0.190614
S9_18446551	9	18.4466	0.795465	0.279979												A09	10410001	10510000	0.198771
S9_18446570	9	18.4466	0.317539	0.274588												A09	10420001	10520000	0.203955
S9_18446714	9	18.4467	0.244649	0.273963												A09	10430001	10530000	0.184224
S9_18446946	9	18.4469	0.0351172	0.272822												A09	10440001	10540000	0.164404
S9_18447005	9	18.447	0.123772	0.27315												A09	10450001	10550000	0.162077
S9_18447268	9	18.4473	0.119439	0.273128												A09	10460001	10560000	0.14455
S9_18447488	9	18.4475	1.05056	0.283354												A09	10470001	10570000	0.146393
S9_18447722	9	18.4477	0.256869	0.274062												A09	10480001	10580000	0.144985
S9_18448268	9	18.4483	0.315549	0.27457												A09	10490001	10590000	0.139594
S9_18448425	9	18.4484	0.144235	0.273263												A09	10500001	10600000	0.139238
S9_18448477	9	18.4485	0.905963	0.281413												A09	10510001	10610000	0.139017
S9_18448580	9	18.4486	0.004979	0.272789												A09	10520001	10620000	0.139265
S9_18448668	9	18.4487	0.517103	0.27663												A09	10530001	10630000	0.154473
S9_18448714	9	18.4487	0.329051	0.274694												A09	10540001	10640000	0.151432
S9_18449034	9	18.449	0.223926	0.273802												A09	10550001	10650000	0.163334
S9_18449160	9	18.4492	0.245892	0.273973												A09	10560001	10660000	0.163923
S9_18449338	9	18.4493	0.32913	0.274695												A09	10570001	10670000	0.191509
S9_18449437	9	18.4494	0.495476	0.276391												A09	10580001	10680000	0.199079
S9_18449516	9	18.4495	0.257294	0.274066												A09	10590001	10690000	0.196241
S9_18449539	9	18.4495	1.09378	0.283947												A09	10600001	10700000	0.198616
S9_18449699	9	18.4497	0.253611	0.274036												A09	10610001	10710000	0.197803
S9_18449775	9	18.4498	0.157591	0.273343												A09	10620001	10720000	0.200492
S9_18450014	9	18.45	0.271739	0.274186												A09	10630001	10730000	0.190186
S9_18450190	9	18.4502	0.0786262	0.272946												A09	10640001	10740000	0.230112
S9_18450218	9	18.4502	0.210581	0.273702												A09	10650001	10750000	0.232236
S9_18450292	9	18.4503	0.365556	0.275041												A09	10660001	10760000	0.231892
S9_18450659	9	18.4507	0.120783	0.273135												A09	10670001	10770000	0.217134
S9_18450697	9	18.4507	0.117171	0.273116												A09	10680001	10780000	0.201663
S9_18451031	9	18.451	0.360277	0.27499												A09	10690001	10790000	0.212911
S9_18451074	9	18.4511	2.12164	0.299137												A09	10700001	10800000	0.230028
S9_18452529	9	18.4525	0.407578	0.275459												A09	10710001	10810000	0.233368
S9_18452538	9	18.4525	0.403811	0.275421												A09	10720001	10820000	0.241396
S9_18452631	9	18.4526	0.453323	0.275935												A09	10730001	10830000	0.259578
S9_18452678	9	18.4527	0.119232	0.273127												A09	10740001	10840000	0.203647
S9_18452696	9	18.4527	0.144634	0.273265												A09	10750001	10850000	0.186462
S9_18452768	9	18.4528	0.226715	0.273823												A09	10760001	10860000	0.179703
S9_18453179	9	18.4532	0.524014	0.276707												A09	10770001	10870000	0.170195
S9_18453225	9	18.4532	0.573412	0.27727												A09	10780001	10880000	0.187983
S9_18455264	9	18.4553	0.138783	0.273232												A09	10790001	10890000	0.165943
S9_18455333	9	18.4553	0.219532	0.273768												A09	10800001	10900000	0.136713
S9_18455359	9	18.4554	0.26128	0.274099												A09	10810001	10910000	0.128276
S9_18455425	9	18.4554	0.703737	0.278828												A09	10820001	10920000	0.112118
S9_18455483	9	18.4555	0.257829	0.27407												A09	10830001	10930000	0.109724
S9_18455542	9	18.4555	0.0362515	0.272825												A09	10840001	10940000	0.115115
S9_18455586	9	18.4556	0.133661	0.273203												A09	10850001	10950000	0.121728
S9_18455596	9	18.4556	0.317439	0.274587												A09	10860001	10960000	0.123599
S9_18455875	9	18.4559	0.355448	0.274943												A09	10870001	10970000	0.127691
S9_18455931	9	18.4559	0.147163	0.27328												A09	10880001	10980000	0.128836
S9_18455948	9	18.4559	0.676895	0.278499												A09	10890001	10990000	0.130983
S9_18455976	9	18.456	0.107782	0.27307												A09	10900001	11000000	0.127501
S9_18456088	9	18.4561	0.158972	0.273352												A09	10910001	11010000	0.13834
S9_18456140	9	18.4561	0.523725	0.276704												A09	10920001	11020000	0.157246
S9_18456150	9	18.4562	0.648594	0.278157												A09	10930001	11030000	0.162696
S9_18456168	9	18.4562	0.914817	0.281529												A09	10940001	11040000	0.154175
S9_18456749	9	18.4567	0.64001	0.278054												A09	10950001	11050000	0.137498
S9_18456903	9	18.4569	0.776896	0.279743												A09	10960001	11060000	0.130984
S9_18457443	9	18.4574	0.595486	0.277526												A09	10970001	11070000	0.141619
S9_18457529	9	18.4575	0.0513228	0.272859												A09	10980001	11080000	0.13455
S9_18457546	9	18.4575	0.189743	0.273553												A09	10990001	11090000	0.124057
S9_18458035	9	18.458	0.262472	0.274108												A09	11000001	11100000	0.130975
S9_18458072	9	18.4581	0.200388	0.273628												A09	11010001	11110000	0.113376
S9_18458135	9	18.4581	0.747143	0.279368												A09	11020001	11120000	0.108949
S9_18458410	9	18.4584	0.0151884	0.272795												A09	11030001	11130000	0.0949124
S9_18458431	9	18.4584	0.00848972	0.27279												A09	11040001	11140000	0.0963802
S9_18458471	9	18.4585	0.0553116	0.27287												A09	11050001	11150000	0.101749
S9_18458507	9	18.4585	0.357466	0.274963												A09	11060001	11160000	0.11968
S9_18458541	9	18.4585	0.182112	0.273501												A09	11070001	11170000	0.117674
S9_18458609	9	18.4586	0.1952	0.273591												A09	11080001	11180000	0.124149
S9_18458766	9	18.4588	0.218308	0.273759												A09	11090001	11190000	0.15127
S9_18460044	9	18.46	0.45209	0.275922												A09	11100001	11200000	0.155503
S9_18460240	9	18.4602	0.0978558	0.273025												A09	11110001	11210000	0.18299
S9_18460912	9	18.4609	0.616975	0.277779												A09	11120001	11220000	0.193647
S9_18461067	9	18.4611	0.661908	0.278317												A09	11130001	11230000	0.222923
S9_18461814	9	18.4618	0.408144	0.275465												A09	11140001	11240000	0.230366
S9_18462326	9	18.4623	0.0447617	0.272843												A09	11150001	11250000	0.217577
S9_18462332	9	18.4623	0.0174904	0.272797												A09	11160001	11260000	0.20344
S9_18462566	9	18.4626	0.412352	0.275508												A09	11170001	11270000	0.187823
S9_18462687	9	18.4627	0.639064	0.278042												A09	11180001	11280000	0.190214
S9_18462833	9	18.4628	0.750578	0.279411												A09	11190001	11290000	0.190848
S9_18462890	9	18.4629	1.52272	0.290069												A09	11200001	11300000	0.191423
S9_18462918	9	18.4629	0.00971316	0.272791												A09	11210001	11310000	0.204069
S9_18462980	9	18.463	0.305083	0.274476												A09	11220001	11320000	0.1901
S9_18463019	9	18.463	0.868043	0.280915												A09	11230001	11330000	0.194062
S9_18463460	9	18.4635	0.0401514	0.272832												A09	11240001	11340000	0.199216
S9_18463576	9	18.4636	0.594583	0.277516												A09	11250001	11350000	0.212422
S9_18463601	9	18.4636	0.329202	0.274696												A09	11260001	11360000	0.224507
S9_18463688	9	18.4637	0.0569127	0.272875												A09	11270001	11370000	0.239412
S9_18463694	9	18.4637	0.867964	0.280914												A09	11280001	11380000	0.236043
S9_18463710	9	18.4637	0.890513	0.281209												A09	11290001	11390000	0.227115
S9_18463720	9	18.4637	0.660417	0.278299												A09	11300001	11400000	0.223902
S9_18463735	9	18.4637	0.558961	0.277103												A09	11310001	11410000	0.202581
S9_18463760	9	18.4638	1.61545	0.29144												A09	11320001	11420000	0.21561
S9_18463822	9	18.4638	0.0143599	0.272794												A09	11330001	11430000	0.197273
S9_18463834	9	18.4638	0.140068	0.273239												A09	11340001	11440000	0.193156
S9_18463847	9	18.4638	0.260114	0.274089												A09	11350001	11450000	0.191017
S9_18463940	9	18.4639	0.180201	0.273488												A09	11360001	11460000	0.188631
S9_18464123	9	18.4641	0.936799	0.281821												A09	11370001	11470000	0.175005
S9_18464195	9	18.4642	0.0349239	0.272822												A09	11380001	11480000	0.173116
S9_18466291	9	18.4663	0.995311	0.282604												A09	11390001	11490000	0.186678
S9_18466305	9	18.4663	0.613799	0.277742												A09	11400001	11500000	0.214569
S9_18466420	9	18.4664	0.567435	0.277201												A09	11410001	11510000	0.22601
S9_18466431	9	18.4664	0.17528	0.273456												A09	11420001	11520000	0.256071
S9_18466552	9	18.4666	0.173545	0.273444												A09	11430001	11530000	0.256813
S9_18466561	9	18.4666	0.0302148	0.272814												A09	11440001	11540000	0.276365
S9_18466603	9	18.4666	0.0482611	0.272851												A09	11450001	11550000	0.2907
S9_18466612	9	18.4666	0.220851	0.273778												A09	11460001	11560000	0.284883
S9_18466765	9	18.4668	0.797166	0.28												A09	11470001	11570000	0.307889
S9_18466793	9	18.4668	0.30397	0.274466												A09	11480001	11580000	0.302604
S9_18466818	9	18.4668	0.649417	0.278167												A09	11490001	11590000	0.296868
S9_18466831	9	18.4668	0.155977	0.273333												A09	11500001	11600000	0.273158
S9_18466841	9	18.4668	0.167183	0.273403												A09	11510001	11610000	0.264541
S9_18466871	9	18.4669	0.0487415	0.272852												A09	11520001	11620000	0.247865
S9_18466964	9	18.467	0.134543	0.273208												A09	11530001	11630000	0.246189
S9_18466980	9	18.467	0.17273	0.273439												A09	11540001	11640000	0.241521
S9_18466989	9	18.467	0.582993	0.277381												A09	11550001	11650000	0.22761
S9_18467017	9	18.467	0.38816	0.275263												A09	11560001	11660000	0.232511
S9_18467033	9	18.467	0.473438	0.276151												A09	11570001	11670000	0.216076
S9_18467129	9	18.4671	0.0492241	0.272854												A09	11580001	11680000	0.213432
S9_18467148	9	18.4671	0.0423168	0.272837												A09	11590001	11690000	0.215341
S9_18467248	9	18.4672	0.162659	0.273375												A09	11600001	11700000	0.24389
S9_18467294	9	18.4673	0.0925626	0.273002												A09	11610001	11710000	0.251099
S9_18467327	9	18.4673	0.299747	0.274428												A09	11620001	11720000	0.243742
S9_18467432	9	18.4674	0.686496	0.278616												A09	11630001	11730000	0.248319
S9_18467461	9	18.4675	0.295471	0.274391												A09	11640001	11740000	0.260991
S9_18467470	9	18.4675	0.324655	0.274654												A09	11650001	11750000	0.220787
S9_18467594	9	18.4676	0.375249	0.275136												A09	11660001	11760000	0.218877
S9_18467621	9	18.4676	0.481382	0.276237												A09	11670001	11770000	0.21496
S9_18467630	9	18.4676	0.453773	0.27594												A09	11680001	11780000	0.204907
S9_18467678	9	18.4677	1.08559	0.283834												A09	11690001	11790000	0.199479
S9_18467762	9	18.4678	0.00670576	0.272789												A09	11700001	11800000	0.175901
S9_18468001	9	18.468	0.0605104	0.272885												A09	11710001	11810000	0.162339
S9_18468082	9	18.4681	0.65717	0.27826												A09	11720001	11820000	0.167817
S9_18468880	9	18.4689	0.728648	0.279137												A09	11730001	11830000	0.172629
S9_18469384	9	18.4694	0.122752	0.273145												A09	11740001	11840000	0.160125
S9_18469403	9	18.4694	0.446346	0.275861												A09	11750001	11850000	0.185277
S9_18469508	9	18.4695	0.523981	0.276707												A09	11760001	11860000	0.157346
S9_18469517	9	18.4695	0.00920286	0.27279												A09	11770001	11870000	0.137805
S9_18469529	9	18.4695	0.631396	0.277951												A09	11780001	11880000	0.121773
S9_18469614	9	18.4696	1.13964	0.284581												A09	11790001	11890000	0.126654
S9_18469628	9	18.4696	1.1189	0.284294												A09	11800001	11900000	0.131757
S9_18469678	9	18.4697	1.39416	0.288194												A09	11810001	11910000	0.127304
S9_18469762	9	18.4698	1.14278	0.284625												A09	11820001	11920000	0.102022
S9_18469782	9	18.4698	1.22838	0.285825												A09	11830001	11930000	0.0627725
S9_18469793	9	18.4698	0.843115	0.280591												A09	11840001	11940000	0.061129
S9_18469870	9	18.4699	0.219899	0.273771												A09	11850001	11950000	0.0522011
S9_18470211	9	18.4702	0.238017	0.273911												A09	11860001	11960000	0.0407016
S9_18470316	9	18.4703	0.174803	0.273453												A09	11870001	11970000	0.0608291
S9_18470381	9	18.4704	0.240054	0.273927												A09	11880001	11980000	0.102307
S9_18470419	9	18.4704	0.672591	0.278447												A09	11890001	11990000	0.0940533
S9_18470449	9	18.4704	0.830547	0.280429												A09	11900001	12000000	0.0768456
S9_18470466	9	18.4705	0.391062	0.275292												A09	11910001	12010000	0.0759003
S9_18470519	9	18.4705	0.319075	0.274602												A09	11920001	12020000	0.0788202
S9_18470545	9	18.4705	0.467573	0.276087												A09	11930001	12030000	0.0836448
S9_18470616	9	18.4706	0.330786	0.27471												A09	11940001	12040000	0.0808437
S9_18470675	9	18.4707	0.743372	0.27932												A09	11950001	12050000	0.0767912
S9_18470725	9	18.4707	0.468701	0.276099												A09	11960001	12060000	0.0738664
S9_18470731	9	18.4707	0.541923	0.276909												A09	11970001	12070000	0.0590908
S9_18470753	9	18.4708	0.551701	0.27702												A09	11980001	12080000	0.0161234
S9_18470857	9	18.4709	0.0700593	0.272916												A09	11990001	12090000	0.0162182
S9_18470913	9	18.4709	0.124606	0.273154												A09	12000001	12100000	0.0193598
S9_18470991	9	18.471	0.404011	0.275423												A09	12010001	12110000	0.0170388
S9_18471023	9	18.471	0.344388	0.274838												A09	12020001	12120000	0.017948
S9_18471038	9	18.471	0.526518	0.276735												A09	12030001	12130000	0.017689
S9_18471067	9	18.4711	0.173636	0.273445												A09	12040001	12140000	0.0166114
S9_18471150	9	18.4712	0.352676	0.274917												A09	12050001	12150000	0.0194379
S9_18471156	9	18.4712	0.847959	0.280654												A09	12060001	12160000	0.0191056
S9_18471216	9	18.4712	0.392626	0.275308												A09	12070001	12170000	0.0217241
S9_18471255	9	18.4713	0.238486	0.273914												A09	12080001	12180000	0.0409784
S9_18471308	9	18.4713	0.024161	0.272805												A09	12090001	12190000	0.0482659
S9_18471347	9	18.4713	1.25139	0.28615												A09	12100001	12200000	0.0525057
S9_18471393	9	18.4714	0.17741	0.27347												A09	12110001	12210000	0.0495895
S9_18471497	9	18.4715	0.6218	0.277837												A09	12120001	12220000	0.052974
S9_18471550	9	18.4716	0.0519478	0.272861												A09	12130001	12230000	0.0517683
S9_18471609	9	18.4716	0.555847	0.277068												A09	12140001	12240000	0.0514594
S9_18471670	9	18.4717	0.22588	0.273817												A09	12150001	12250000	0.0573273
S9_18471679	9	18.4717	1.30833	0.28696												A09	12160001	12260000	0.0619225
S9_18471814	9	18.4718	0.190991	0.273562												A09	12170001	12270000	0.0749907
S9_18471822	9	18.4718	0.106148	0.273063												A09	12180001	12280000	0.0853837
S9_18471834	9	18.4718	0.184486	0.273517												A09	12190001	12290000	0.0872274
S9_18471854	9	18.4719	0.00147852	0.272788												A09	12200001	12300000	0.0952523
S9_18471864	9	18.4719	0.0586104	0.272879												A09	12210001	12310000	0.114152
S9_18471881	9	18.4719	0.202347	0.273642												A09	12220001	12320000	0.114826
S9_18471907	9	18.4719	0.166813	0.273401												A09	12230001	12330000	0.129952
S9_18472064	9	18.4721	0.761506	0.279548												A09	12240001	12340000	0.135905
S9_18472091	9	18.4721	0.27918	0.274249												A09	12250001	12350000	0.140094
S9_18472115	9	18.4721	0.0677434	0.272908												A09	12260001	12360000	0.135244
S9_18472124	9	18.4721	0.294088	0.274378												A09	12270001	12370000	0.123003
S9_18472215	9	18.4722	0.338331	0.274781												A09	12280001	12380000	0.128375
S9_18472337	9	18.4723	0.285478	0.274303												A09	12290001	12390000	0.162993
S9_18472354	9	18.4724	0.182418	0.273503												A09	12300001	12400000	0.186659
S9_18472365	9	18.4724	0.0771125	0.272941												A09	12310001	12410000	0.208509
S9_18472464	9	18.4725	0.0209128	0.2728												A09	12320001	12420000	0.239305
S9_18472495	9	18.4725	0.00379895	0.272788												A09	12330001	12430000	0.245415
S9_18472563	9	18.4726	0.317271	0.274586												A09	12340001	12440000	0.247216
S9_18472586	9	18.4726	0.0948323	0.273012												A09	12350001	12450000	0.251152
S9_18472603	9	18.4726	0.0713335	0.27292												A09	12360001	12460000	0.253034
S9_18472612	9	18.4726	0.164541	0.273386												A09	12370001	12470000	0.268214
S9_18472624	9	18.4726	0.0173501	0.272797												A09	12380001	12480000	0.295358
S9_18472706	9	18.4727	0.221791	0.273786												A09	12390001	12490000	0.321281
S9_18472738	9	18.4727	0.180687	0.273492												A09	12400001	12500000	0.305099
S9_18472760	9	18.4728	0.0426339	0.272838												A09	12410001	12510000	0.2983
S9_18472785	9	18.4728	0.0588212	0.27288												A09	12420001	12520000	0.294546
S9_18472792	9	18.4728	0.0809109	0.272955												A09	12430001	12530000	0.287987
S9_18472804	9	18.4728	0.0279209	0.27281												A09	12440001	12540000	0.302965
S9_18472810	9	18.4728	0.0281833	0.27281												A09	12450001	12550000	0.307669
S9_18472845	9	18.4728	0.0434539	0.27284												A09	12460001	12560000	0.305729
S9_18472883	9	18.4729	0.680422	0.278542												A09	12470001	12570000	0.294465
S9_18472950	9	18.473	0.285557	0.274304												A09	12480001	12580000	0.28236
S9_18472996	9	18.473	0.335089	0.27475												A09	12490001	12590000	0.218387
S9_18473044	9	18.473	0.288404	0.274329												A09	12500001	12600000	0.22804
S9_18473062	9	18.4731	0.079694	0.27295												A09	12510001	12610000	0.242099
S9_18473097	9	18.4731	0.294949	0.274386												A09	12520001	12620000	0.241403
S9_18473109	9	18.4731	0.67242	0.278445												A09	12530001	12630000	0.239032
S9_18473121	9	18.4731	0.44184	0.275814												A09	12540001	12640000	0.185284
S9_18473289	9	18.4733	0.833815	0.280471												A09	12550001	12650000	0.155367
S9_18473304	9	18.4733	0.259672	0.274085												A09	12560001	12660000	0.152484
S9_18473421	9	18.4734	0.191345	0.273564												A09	12570001	12670000	0.145575
S9_18473453	9	18.4735	0.157071	0.27334												A09	12580001	12680000	0.142139
S9_18473463	9	18.4735	0.00872647	0.27279												A09	12590001	12690000	0.145161
S9_18473470	9	18.4735	0.196087	0.273598												A09	12600001	12700000	0.134139
S9_18473519	9	18.4735	0.174725	0.273452												A09	12610001	12710000	0.118277
S9_18473923	9	18.4739	0.0126528	0.272793												A09	12620001	12720000	0.100396
S9_18473950	9	18.4739	0.759661	0.279525												A09	12630001	12730000	0.0837634
S9_18475973	9	18.476	0.106016	0.273062												A09	12640001	12740000	0.100733
S9_18476027	9	18.476	0.151168	0.273304												A09	12650001	12750000	0.151119
S9_18476041	9	18.476	0.252729	0.274028												A09	12660001	12760000	0.190903
S9_18476053	9	18.4761	0.259753	0.274086												A09	12670001	12770000	0.190903
S9_18476082	9	18.4761	0.0368067	0.272826												A09	12680001	12780000	0.190903
S9_18476174	9	18.4762	0.876342	0.281024												A09	12690001	12790000	0.0938853
S9_18476191	9	18.4762	0.431898	0.27571												A09	12700001	12800000	0.0938853
S9_18476239	9	18.4762	0.757716	0.2795												A09	12710001	12810000	0.104232
S9_18477459	9	18.4775	0.0291172	0.272812												A09	12720001	12820000	0.0964087
S9_18477629	9	18.4776	0.309682	0.274517												A09	12730001	12830000	0.0803911
S9_18478581	9	18.4786	0.0278298	0.27281												A09	12740001	12840000	0.0795
S9_18478591	9	18.4786	0.228373	0.273836												A09	12750001	12850000	0.0795
S9_18478738	9	18.4787	0.763115	0.279568												A09	12760001	12860000	0.106574
S9_18478769	9	18.4788	0.0620597	0.27289												A09	12770001	12870000	0.13859
S9_18478813	9	18.4788	0.0310404	0.272815												A09	12780001	12880000	0.138758
S9_18478821	9	18.4788	0.123694	0.27315												A09	12790001	12890000	0.139818
S9_18478902	9	18.4789	1.33933	0.287404												A09	12800001	12900000	0.185741
S9_18478997	9	18.479	0.067835	0.272908												A09	12810001	12910000	0.192683
S9_18479033	9	18.479	0.0299345	0.272813												A09	12820001	12920000	0.220597
S9_18479055	9	18.4791	0.247868	0.273989												A09	12830001	12930000	0.208114
S9_18479089	9	18.4791	0.197316	0.273606												A09	12840001	12940000	0.193564
S9_18479214	9	18.4792	0.1989	0.273618												A09	12850001	12950000	0.160042
S9_18479231	9	18.4792	0.797443	0.280004												A09	12860001	12960000	0.141809
S9_18479335	9	18.4793	0.685837	0.278608												A09	12870001	12970000	0.134835
S9_18488548	9	18.4885	1.03299	0.283115												A09	12880001	12980000	0.138841
S9_18488571	9	18.4886	0.633618	0.277977												A09	12890001	12990000	0.153816
S9_18488581	9	18.4886	0.619195	0.277806												A09	12900001	13000000	0.177162
S9_18488587	9	18.4886	0.394523	0.275327												A09	12910001	13010000	0.189517
S9_18488656	9	18.4887	0.547094	0.276968												A09	12920001	13020000	0.203786
S9_18488740	9	18.4887	1.52326	0.290077												A09	12930001	13030000	0.222543
S9_18488903	9	18.4889	0.803322	0.280079												A09	12940001	13040000	0.2228
S9_18489054	9	18.4891	0.441313	0.275808												A09	12950001	13050000	0.260457
S9_18489086	9	18.4891	0.043574	0.27284												A09	12960001	13060000	0.273327
S9_18489297	9	18.4893	0.087415	0.272981												A09	12970001	13070000	0.256602
S9_18489375	9	18.4894	1.50732	0.289843												A09	12980001	13080000	0.247263
S9_18489414	9	18.4894	1.21549	0.285643												A09	12990001	13090000	0.235602
S9_18489453	9	18.4895	0.218947	0.273764												A09	13000001	13100000	0.210374
S9_18489550	9	18.4896	0.721902	0.279053												A09	13010001	13110000	0.155826
S9_18489560	9	18.4896	0.910048	0.281466												A09	13020001	13120000	0.130965
S9_18489592	9	18.4896	0.263529	0.274117												A09	13030001	13130000	0.108578
S9_18489619	9	18.4896	0.0421017	0.272837												A09	13040001	13140000	0.0975537
S9_18489714	9	18.4897	0.598138	0.277557												A09	13050001	13150000	0.06875
S9_18489721	9	18.4897	0.610907	0.277708												A09	13060001	13160000	0.0782571
S9_18495276	9	18.4953	0.559568	0.27711												A09	13070001	13170000	0.0795448
S9_18495536	9	18.4955	1.17063	0.285013												A09	13080001	13180000	0.09335
S9_18496149	9	18.4961	0.317999	0.274593												A09	13090001	13190000	0.0930884
S9_18496217	9	18.4962	0.494591	0.276381												A09	13100001	13200000	0.0897634
S9_18496759	9	18.4968	0.279339	0.274251												A09	13110001	13210000	0.112559
S9_18496939	9	18.4969	0.00151154	0.272788												A09	13120001	13220000	0.115424
S9_18497062	9	18.4971	0.0162813	0.272796												A09	13130001	13230000	0.111371
S9_18497261	9	18.4973	0.550703	0.277009												A09	13140001	13240000	0.129014
S9_18497276	9	18.4973	0.00133703	0.272788												A09	13150001	13250000	0.136273
S9_18497435	9	18.4974	0.0532654	0.272864												A09	13160001	13260000	0.107511
S9_18497461	9	18.4975	0.607296	0.277665												A09	13170001	13270000	0.0913022
S9_18497658	9	18.4977	0.176703	0.273465												A09	13180001	13280000	0.0630434
S9_18497732	9	18.4977	0.264576	0.274126												A09	13190001	13290000	0.050665
S9_18497917	9	18.4979	0.706143	0.278858												A09	13200001	13300000	0.0509481
S9_18498090	9	18.4981	0.261398	0.2741												A09	13210001	13310000	0.0578725
S9_18498277	9	18.4983	0.398611	0.275368												A09	13220001	13320000	0.0474974
S9_18498701	9	18.4987	0.111797	0.27309												A09	13230001	13330000	0.0520519
S9_18498728	9	18.4987	0.304312	0.274469												A09	13240001	13340000	0.0629962
S9_18498767	9	18.4988	0.244877	0.273965												A09	13250001	13350000	0.0702217
S9_18498913	9	18.4989	0.683907	0.278585												A09	13260001	13360000	0.105606
S9_18498924	9	18.4989	0.321867	0.274628												A09	13270001	13370000	0.109179
S9_18498973	9	18.499	0.0028694	0.272788												A09	13280001	13380000	0.108907
S9_18499417	9	18.4994	0.648499	0.278155												A09	13290001	13390000	0.113765
S9_18499454	9	18.4995	1.84999	0.294964												A09	13300001	13400000	0.11367
S9_18499486	9	18.4995	0.857364	0.280776												A09	13310001	13410000	0.12406
S9_18499506	9	18.4995	0.12046	0.273133												A09	13320001	13420000	0.109496
S9_18499536	9	18.4995	0.0885342	0.272985												A09	13330001	13430000	0.10334
S9_18499589	9	18.4996	1.23951	0.285982												A09	13340001	13440000	0.0976734
S9_18499737	9	18.4997	0.685091	0.278599												A09	13350001	13450000	0.0970661
S9_18499751	9	18.4998	0.0789504	0.272948												A09	13360001	13460000	0.0937061
S9_18499764	9	18.4998	0.20653	0.273672												A09	13370001	13470000	0.106201
S9_18499795	9	18.4998	1.28658	0.28665												A09	13380001	13480000	0.101812
S9_18499853	9	18.4999	0.639337	0.278046												A09	13390001	13490000	0.0917631
S9_18499887	9	18.4999	0.314596	0.274562												A09	13400001	13500000	0.0800776
S9_18499948	9	18.4999	0.256738	0.274061												A09	13410001	13510000	0.0624522
S9_18500052	9	18.5001	0.777504	0.27975												A09	13420001	13520000	0.0719189
S9_18500068	9	18.5001	0.0822153	0.27296												A09	13430001	13530000	0.0772802
S9_18500249	9	18.5002	0.42244	0.275612												A09	13440001	13540000	0.0926247
S9_18500389	9	18.5004	0.0025487	0.272788												A09	13450001	13550000	0.0927628
S9_18500506	9	18.5005	0.51839	0.276644												A09	13460001	13560000	0.0789326
S9_18500712	9	18.5007	0.496428	0.276401												A09	13470001	13570000	0.0723028
S9_18500886	9	18.5009	0.468129	0.276093												A09	13480001	13580000	0.0754853
S9_18500930	9	18.5009	0.145437	0.27327												A09	13490001	13590000	0.0700865
S9_18500992	9	18.501	0.200842	0.273631												A09	13500001	13600000	0.0709162
S9_18501023	9	18.501	0.0402282	0.272833												A09	13510001	13610000	0.0812312
S9_18501206	9	18.5012	0.401777	0.2754												A09	13520001	13620000	0.0813806
S9_18501330	9	18.5013	0.433845	0.27573												A09	13530001	13630000	0.0794662
S9_18501438	9	18.5014	0.0308921	0.272815												A09	13540001	13640000	0.0651833
S9_18502366	9	18.5024	0.465406	0.276064												A09	13550001	13650000	0.0924701
S9_18504330	9	18.5043	0.614803	0.277754												A09	13560001	13660000	0.0969053
S9_18508613	9	18.5086	0.0177718	0.272797												A09	13570001	13670000	0.117576
S9_18509509	9	18.5095	0.443712	0.275833												A09	13580001	13680000	0.116592
S9_18509551	9	18.5096	1.60532	0.291289												A09	13590001	13690000	0.128461
S9_18513333	9	18.5133	0.217838	0.273756												A09	13600001	13700000	0.133638
S9_18519623	9	18.5196	0.974358	0.282323												A09	13610001	13710000	0.135644
S9_18521634	9	18.5216	0.141869	0.273249												A09	13620001	13720000	0.139263
S9_18522879	9	18.5229	0.025912	0.272807												A09	13630001	13730000	0.146733
S9_18526703	9	18.5267	0.975157	0.282333												A09	13640001	13740000	0.158101
S9_18529205	9	18.5292	0.491127	0.276343												A09	13650001	13750000	0.160427
S9_18536977	9	18.537	0.594142	0.277511												A09	13660001	13760000	0.165434
S9_18539728	9	18.5397	0.474002	0.276157												A09	13670001	13770000	0.161808
S9_18539842	9	18.5398	0.0385546	0.272829												A09	13680001	13780000	0.239073
S9_18539897	9	18.5399	0.0982266	0.273026												A09	13690001	13790000	0.269699
S9_18539915	9	18.5399	0.342296	0.274818												A09	13700001	13800000	0.24777
S9_18539925	9	18.5399	0.0710685	0.272919												A09	13710001	13810000	0.260633
S9_18540042	9	18.54	0.306367	0.274487												A09	13720001	13820000	0.249254
S9_18540053	9	18.5401	0.304197	0.274468												A09	13730001	13830000	0.240138
S9_18540290	9	18.5403	0.605336	0.277642												A09	13740001	13840000	0.235875
S9_18540307	9	18.5403	0.827712	0.280392												A09	13750001	13850000	0.230131
S9_18540672	9	18.5407	0.442345	0.275819												A09	13760001	13860000	0.221206
S9_18540690	9	18.5407	0.0904836	0.272993												A09	13770001	13870000	0.201684
S9_18540738	9	18.5407	0.473473	0.276151												A09	13780001	13880000	0.176576
S9_18540783	9	18.5408	0.0343227	0.272821												A09	13790001	13890000	0.136919
S9_18540808	9	18.5408	0.154812	0.273326												A09	13800001	13900000	0.131377
S9_18540912	9	18.5409	0.0810451	0.272956												A09	13810001	13910000	0.15319
S9_18540919	9	18.5409	0.0259779	0.272807												A09	13820001	13920000	0.167054
S9_18540932	9	18.5409	0.340065	0.274797												A09	13830001	13930000	0.179174
S9_18540942	9	18.5409	0.00518601	0.272789												A09	13840001	13940000	0.184122
S9_18541010	9	18.541	1.47817	0.289416												A09	13850001	13950000	0.208755
S9_18541223	9	18.5412	0.85772	0.280781												A09	13860001	13960000	0.210184
S9_18541269	9	18.5413	0.967866	0.282236												A09	13870001	13970000	0.174679
S9_18542086	9	18.5421	0.0525366	0.272862												A09	13880001	13980000	0.175302
S9_18542111	9	18.5421	0.00424195	0.272788												A09	13890001	13990000	0.177792
S9_18546942	9	18.5469	0.00604425	0.272789												A09	13900001	14000000	0.151389
S9_18547825	9	18.5478	1.42938	0.288705												A09	13910001	14010000	0.127642
S9_18548251	9	18.5483	0.0331657	0.272819												A09	13920001	14020000	0.133733
S9_18549096	9	18.5491	0.184081	0.273515												A09	13930001	14030000	0.120718
S9_18549932	9	18.5499	0.300699	0.274437												A09	13940001	14040000	0.125607
S9_18550026	9	18.55	0.175391	0.273456												A09	13950001	14050000	0.121674
S9_18550101	9	18.5501	0.378236	0.275165												A09	13960001	14060000	0.122197
S9_18550290	9	18.5503	0.235642	0.273892												A09	13970001	14070000	0.136679
S9_18550308	9	18.5503	0.331267	0.274715												A09	13980001	14080000	0.135407
S9_18550374	9	18.5504	0.942546	0.281897												A09	13990001	14090000	0.135409
S9_18550435	9	18.5504	0.265558	0.274134												A09	14000001	14100000	0.150733
S9_18550445	9	18.5504	0.0702487	0.272916												A09	14010001	14110000	0.16715
S9_18550458	9	18.5505	0.0187995	0.272798												A09	14020001	14120000	0.152011
S9_18550464	9	18.5505	0.121369	0.273138												A09	14030001	14130000	0.153955
S9_18550531	9	18.5505	0.0806019	0.272954												A09	14040001	14140000	0.158566
S9_18550696	9	18.5507	0.238617	0.273916												A09	14050001	14150000	0.157364
S9_18550861	9	18.5509	0.0216443	0.272801												A09	14060001	14160000	0.149694
S9_18550936	9	18.5509	0.320524	0.274616												A09	14070001	14170000	0.176853
S9_18551105	9	18.5511	0.0579422	0.272877												A09	14080001	14180000	0.166892
S9_18551125	9	18.5511	0.109275	0.273077												A09	14090001	14190000	0.161836
S9_18551289	9	18.5513	0.249127	0.273999												A09	14100001	14200000	0.164894
S9_18551651	9	18.5517	0.27444	0.274209												A09	14110001	14210000	0.168667
S9_18551666	9	18.5517	0.344796	0.274842												A09	14120001	14220000	0.168455
S9_18551789	9	18.5518	0.0311623	0.272815												A09	14130001	14230000	0.209132
S9_18551808	9	18.5518	0.140089	0.273239												A09	14140001	14240000	0.187192
S9_18551933	9	18.5519	0.635635	0.278001												A09	14150001	14250000	0.161106
S9_18551990	9	18.552	0.83882	0.280536												A09	14160001	14260000	0.142965
S9_18552117	9	18.5521	0.363502	0.275021												A09	14170001	14270000	0.0923829
S9_18552222	9	18.5522	0.00182591	0.272788												A09	14180001	14280000	0.0886391
S9_18552289	9	18.5523	0.821803	0.280316												A09	14190001	14290000	0.0910138
S9_18553816	9	18.5538	0.0594211	0.272882												A09	14200001	14300000	0.083005
S9_18553874	9	18.5539	0.78108	0.279796												A09	14210001	14310000	0.0805411
S9_18553961	9	18.554	0.0898453	0.272991												A09	14220001	14320000	0.0916352
S9_18554039	9	18.554	0.00976455	0.272791												A09	14230001	14330000	0.090864
S9_18554052	9	18.5541	0.124072	0.273152												A09	14240001	14340000	0.0895715
S9_18554193	9	18.5542	0.458344	0.275989												A09	14250001	14350000	0.0898933
S9_18554226	9	18.5542	0.888223	0.281179												A09	14260001	14360000	0.139678
S9_18554326	9	18.5543	0.504047	0.276485												A09	14270001	14370000	0.138071
S9_18554368	9	18.5544	0.0692354	0.272913												A09	14280001	14380000	0.127584
S9_18554385	9	18.5544	0.339255	0.274789												A09	14290001	14390000	0.11329
S9_18554567	9	18.5546	0.478029	0.2762												A09	14300001	14400000	0.118903
S9_18554610	9	18.5546	0.0235156	0.272804												A09	14310001	14410000	0.11741
S9_18554687	9	18.5547	0.859475	0.280803												A09	14320001	14420000	0.114477
S9_18554732	9	18.5547	0.562905	0.277149												A09	14330001	14430000	0.0939543
S9_18554893	9	18.5549	0.367649	0.275061												A09	14340001	14440000	0.0928155
S9_18556102	9	18.5561	0.231654	0.273861												A09	14350001	14450000	0.0944388
S9_18556120	9	18.5561	0.210628	0.273702												A09	14360001	14460000	0.0573516
S9_18556219	9	18.5562	0.238738	0.273916												A09	14370001	14470000	0.0515482
S9_18556293	9	18.5563	0.0817344	0.272958												A09	14380001	14480000	0.0460435
S9_18556319	9	18.5563	0.288807	0.274332												A09	14390001	14490000	0.0465104
S9_18556351	9	18.5564	0.825779	0.280367												A09	14400001	14500000	0.051982
S9_18556369	9	18.5564	0.759507	0.279523												A09	14410001	14510000	0.0753838
S9_18556433	9	18.5564	0.103479	0.27305												A09	14420001	14520000	0.101011
S9_18556498	9	18.5565	0.474369	0.276161												A09	14430001	14530000	0.173303
S9_18556504	9	18.5565	0.646722	0.278134												A09	14440001	14540000	0.18614
S9_18556513	9	18.5565	0.0565878	0.272874												A09	14450001	14550000	0.19974
S9_18556526	9	18.5565	0.00635538	0.272789												A09	14460001	14560000	0.206663
S9_18556552	9	18.5566	0.156163	0.273334												A09	14470001	14570000	0.229273
S9_18556619	9	18.5566	0.00954152	0.272791												A09	14480001	14580000	0.230721
S9_18556659	9	18.5567	0.0880179	0.272983												A09	14490001	14590000	0.230807
S9_18556679	9	18.5567	0.077748	0.272943												A09	14500001	14600000	0.244537
S9_18556750	9	18.5568	0.381036	0.275193												A09	14510001	14610000	0.268341
S9_18556773	9	18.5568	0.161006	0.273364												A09	14520001	14620000	0.260753
S9_18556822	9	18.5568	0.431726	0.275708												A09	14530001	14630000	0.149824
S9_18556828	9	18.5568	0.408814	0.275472												A09	14540001	14640000	0.145083
S9_18556846	9	18.5568	0.149689	0.273295												A09	14550001	14650000	0.145083
S9_18556859	9	18.5569	0.976813	0.282356												A09	14560001	14660000	0.0945864
S9_18556869	9	18.5569	1.36758	0.287811												A09	14570001	14670000	0.0893223
S9_18556922	9	18.5569	0.314352	0.274559												A09	14580001	14680000	0.0965209
S9_18557050	9	18.5571	1.20062	0.285434												A09	14590001	14690000	0.0994019
S9_18557078	9	18.5571	1.48245	0.289479												A09	14600001	14700000	0.0731279
S9_18557092	9	18.5571	0.564869	0.277171												A09	14610001	14710000	0.0767414
S9_18557116	9	18.5571	0.243801	0.273957												A09	14620001	14720000	0.0667446
S9_18557137	9	18.5571	0.247641	0.273987												A09	14630001	14730000	0.0682679
S9_18557143	9	18.5571	0.676157	0.27849												A09	14640001	14740000	0.0673872
S9_18557193	9	18.5572	0.0380983	0.272828												A09	14650001	14750000	0.0729412
S9_18557232	9	18.5572	0.290249	0.274345												A09	14660001	14760000	0.0703154
S9_18557506	9	18.5575	0.0827285	0.272962												A09	14670001	14770000	0.0814074
S9_18557645	9	18.5576	0.0995299	0.273032												A09	14680001	14780000	0.0801568
S9_18557694	9	18.5577	0.0215762	0.272801												A09	14690001	14790000	0.0743968
S9_18557823	9	18.5578	0.544244	0.276935												A09	14700001	14800000	0.0813748
S9_18557920	9	18.5579	1.7228	0.293043												A09	14710001	14810000	0.0757259
S9_18557938	9	18.5579	0.50486	0.276494												A09	14720001	14820000	0.0756968
S9_18557985	9	18.558	0.36704	0.275055												A09	14730001	14830000	0.0720379
S9_18558027	9	18.558	1.57878	0.290896												A09	14740001	14840000	0.075363
S9_18558105	9	18.5581	0.915865	0.281543												A09	14750001	14850000	0.0672178
S9_18558124	9	18.5581	0.796543	0.279992												A09	14760001	14860000	0.0785532
S9_18558157	9	18.5582	0.187222	0.273536												A09	14770001	14870000	0.00547922
S9_18558635	9	18.5586	1.77108	0.293769												A09	14780001	14880000	0.00547922
S9_18558647	9	18.5586	0.771638	0.279676												A09	14790001	14890000	0.0158673
S9_18558731	9	18.5587	0.564419	0.277166												A09	14800001	14900000	0.0178418
S9_18558740	9	18.5587	0.251464	0.274018												A09	14810001	14910000	0.0311298
S9_18558791	9	18.5588	0.373135	0.275115												A09	14820001	14920000	0.0288149
S9_18558805	9	18.5588	0.404063	0.275423												A09	14830001	14930000	0.0156074
S9_18558837	9	18.5588	0.00838277	0.27279												A09	14840001	14940000	0.0408402
S9_18558863	9	18.5589	0.12807	0.273173												A09	14850001	14950000	0.0510563
S9_18558934	9	18.5589	0.712923	0.278941												A09	14860001	14960000	0.136097
S9_18558976	9	18.559	1.1038	0.284085												A09	14870001	14970000	0.145035
S9_18559051	9	18.5591	1.23989	0.285987												A09	14880001	14980000	0.145035
S9_18559139	9	18.5591	0.388501	0.275267												A09	14890001	14990000	0.18704
S9_18559160	9	18.5592	0.129861	0.273182												A09	14900001	15000000	0.18029
S9_18559335	9	18.5593	0.678279	0.278516												A09	14910001	15010000	0.151262
S9_18559391	9	18.5594	0.0126654	0.272793												A09	14920001	15020000	0.15372
S9_18559475	9	18.5595	0.0488977	0.272853												A09	14930001	15030000	0.138374
S9_18559711	9	18.5597	0.424845	0.275636												A09	14940001	15040000	0.134399
S9_18559869	9	18.5599	0.524567	0.276713												A09	14950001	15050000	0.122017
S9_18559907	9	18.5599	0.185979	0.273527												A09	14960001	15060000	0.114161
S9_18559918	9	18.5599	0.416411	0.275549												A09	14970001	15070000	0.108277
S9_18559927	9	18.5599	0.0384873	0.272829												A09	14980001	15080000	0.108277
S9_18559995	9	18.56	0.973923	0.282317												A09	14990001	15090000	0.0920345
S9_18560023	9	18.56	0.142572	0.273254												A09	15000001	15100000	0.0691808
S9_18560048	9	18.56	0.497178	0.276409												A09	15010001	15110000	0.0658704
S9_18560089	9	18.5601	0.188607	0.273545												A09	15020001	15120000	0.0659446
S9_18560192	9	18.5602	0.604765	0.277635												A09	15030001	15130000	0.0727777
S9_18560227	9	18.5602	0.0800625	0.272952												A09	15040001	15140000	0.0613515
S9_18560288	9	18.5603	1.34991	0.287556												A09	15050001	15150000	0.0674908
S9_18560458	9	18.5605	1.02865	0.283056												A09	15060001	15160000	0.0695775
S9_18560509	9	18.5605	0.841935	0.280576												A09	15070001	15170000	0.0588479
S9_18560556	9	18.5606	1.84587	0.294902												A09	15080001	15180000	0.110388
S9_18560805	9	18.5608	1.4659	0.289237												A09	15090001	15190000	0.116742
S9_18560951	9	18.561	0.0338174	0.27282												A09	15100001	15200000	0.12109
S9_18561356	9	18.5614	0.18459	0.273518												A09	15110001	15210000	0.112954
S9_18561413	9	18.5614	0.164874	0.273389												A09	15120001	15220000	0.0818595
S9_18561454	9	18.5615	0.338454	0.274782												A09	15130001	15230000	0.0656127
S9_18561469	9	18.5615	0.608923	0.277684												A09	15140001	15240000	0.0637376
S9_18561483	9	18.5615	0.864442	0.280868												A09	15150001	15250000	0.0935456
S9_18561550	9	18.5616	0.137013	0.273222												A09	15160001	15260000	0.087006
S9_18561612	9	18.5616	0.432534	0.275716												A09	15170001	15270000	0.0886137
S9_18561659	9	18.5617	0.0206853	0.2728												A09	15180001	15280000	0.0655164
S9_18561768	9	18.5618	0.210612	0.273702												A09	15190001	15290000	0.0579496
S9_18561943	9	18.5619	1.08446	0.283819												A09	15200001	15300000	0.0628028
S9_18562128	9	18.5621	0.510962	0.276562												A09	15210001	15310000	0.0597519
S9_18562272	9	18.5623	0.32856	0.27469												A09	15220001	15320000	0.0801368
S9_18562291	9	18.5623	0.831992	0.280447												A09	15230001	15330000	0.0851486
S9_18562366	9	18.5624	0.33004	0.274703												A09	15240001	15340000	0.0894962
S9_18562444	9	18.5624	1.63146	0.291678												A09	15250001	15350000	0.0714478
S9_18562499	9	18.5625	0.474342	0.27616												A09	15260001	15360000	0.0745989
S9_18562632	9	18.5626	0.953288	0.282041												A09	15270001	15370000	0.0920964
S9_18562639	9	18.5626	1.12797	0.28442												A09	15280001	15380000	0.0926924
S9_18562779	9	18.5628	0.110871	0.273085												A09	15290001	15390000	0.107961
S9_18562827	9	18.5628	0.782575	0.279815												A09	15300001	15400000	0.105814
S9_18562968	9	18.563	1.38776	0.288102												A09	15310001	15410000	0.119691
S9_18563008	9	18.563	0.392586	0.275308												A09	15320001	15420000	0.116828
S9_18563086	9	18.5631	0.594787	0.277518												A09	15330001	15430000	0.130289
S9_18563200	9	18.5632	0.498093	0.276419												A09	15340001	15440000	0.125238
S9_18563233	9	18.5632	0.753364	0.279446												A09	15350001	15450000	0.139936
S9_18563246	9	18.5632	0	NA												A09	15360001	15460000	0.142468
S9_18563271	9	18.5633	1.96173	0.29667												A09	15370001	15470000	0.139077
S9_18563340	9	18.5633	0.260586	0.274093												A09	15380001	15480000	0.14683
S9_18563385	9	18.5634	0.612752	0.277729												A09	15390001	15490000	0.154885
S9_18563430	9	18.5634	0.819369	0.280285												A09	15400001	15500000	0.165381
S9_18564050	9	18.5641	0.119959	0.27313												A09	15410001	15510000	0.154749
S9_18564087	9	18.5641	0.711732	0.278927												A09	15420001	15520000	0.151228
S9_18564101	9	18.5641	1.08086	0.283769												A09	15430001	15530000	0.14343
S9_18564156	9	18.5642	0.25924	0.274082												A09	15440001	15540000	0.199666
S9_18564188	9	18.5642	0.53358	0.276815												A09	15450001	15550000	0.212174
S9_18564200	9	18.5642	0.476489	0.276184												A09	15460001	15560000	0.216813
S9_18565140	9	18.5651	0.518768	0.276649												A09	15470001	15570000	0.200578
S9_18565150	9	18.5651	0.198093	0.273612												A09	15480001	15580000	0.168825
S9_18565186	9	18.5652	0.0589666	0.27288												A09	15490001	15590000	0.169671
S9_18565240	9	18.5652	0.236	0.273895												A09	15500001	15600000	0.18376
S9_18565320	9	18.5653	0.896754	0.281291												A09	15510001	15610000	0.189219
S9_18565664	9	18.5657	0.661818	0.278316												A09	15520001	15620000	0.20179
S9_18565670	9	18.5657	0.77474	0.279715												A09	15530001	15630000	0.20645
S9_18565716	9	18.5657	0.485767	0.276284												A09	15540001	15640000	0.203293
S9_18565785	9	18.5658	0.382617	0.275208												A09	15550001	15650000	0.195201
S9_18565993	9	18.566	0.204331	0.273656												A09	15560001	15660000	0.185867
S9_18565999	9	18.566	0.0905465	0.272994												A09	15570001	15670000	0.193819
S9_18566205	9	18.5662	0.928295	0.281708												A09	15580001	15680000	0.208891
S9_18566290	9	18.5663	0.10341	0.27305												A09	15590001	15690000	0.228871
S9_18566296	9	18.5663	0.261744	0.274102												A09	15600001	15700000	0.225047
S9_18566373	9	18.5664	0.0179118	0.272797												A09	15610001	15710000	0.222179
S9_18566440	9	18.5664	0.607334	0.277665												A09	15620001	15720000	0.219578
S9_18566446	9	18.5664	0.536449	0.276847												A09	15630001	15730000	0.213902
S9_18566457	9	18.5665	0.878886	0.281057												A09	15640001	15740000	0.191818
S9_18566531	9	18.5665	0.849231	0.28067												A09	15650001	15750000	0.190773
S9_18566537	9	18.5665	0.414272	0.275528												A09	15660001	15760000	0.228659
S9_18566602	9	18.5666	1.44467	0.288927												A09	15670001	15770000	0.222551
S9_18566609	9	18.5666	1.28735	0.286661												A09	15680001	15780000	0.223246
S9_18566665	9	18.5667	0.28134	0.274268												A09	15690001	15790000	0.187702
S9_18566812	9	18.5668	0.0345209	0.272821												A09	15700001	15800000	0.195521
S9_18566840	9	18.5668	0.174724	0.273452												A09	15710001	15810000	0.206308
S9_18566884	9	18.5669	0.0830655	0.272963												A09	15720001	15820000	0.208037
S9_18566927	9	18.5669	0.139142	0.273234												A09	15730001	15830000	0.207752
S9_18566961	9	18.567	1.24218	0.28602												A09	15740001	15840000	0.211748
S9_18566971	9	18.567	1.27972	0.286552												A09	15750001	15850000	0.217578
S9_18567041	9	18.567	1.38636	0.288082												A09	15760001	15860000	0.209347
S9_18567120	9	18.5671	1.08405	0.283813												A09	15770001	15870000	0.206604
S9_18567144	9	18.5671	0.795044	0.279973												A09	15780001	15880000	0.205096
S9_18567280	9	18.5673	0.223344	0.273797												A09	15790001	15890000	0.198935
S9_18567359	9	18.5674	2.12623	0.299208												A09	15800001	15900000	0.185117
S9_18567427	9	18.5674	2.13114	0.299284												A09	15810001	15910000	0.183771
S9_18567663	9	18.5677	0.0543172	0.272867												A09	15820001	15920000	0.19778
S9_18567751	9	18.5678	1.04323	0.283254												A09	15830001	15930000	0.217595
S9_18567809	9	18.5678	0.454837	0.275951												A09	15840001	15940000	0.213662
S9_18567853	9	18.5679	0.0929235	0.273003												A09	15850001	15950000	0.20374
S9_18567884	9	18.5679	0	NA												A09	15860001	15960000	0.190085
S9_18567984	9	18.568	0.355273	0.274942												A09	15870001	15970000	0.184613
S9_18568077	9	18.5681	0.311643	0.274535												A09	15880001	15980000	0.177451
S9_18568106	9	18.5681	0.356766	0.274956												A09	15890001	15990000	0.184767
S9_18568120	9	18.5681	0.0206007	0.2728												A09	15900001	16000000	0.178845
S9_18568187	9	18.5682	0.0747166	0.272932												A09	15910001	16010000	0.172792
S9_18568313	9	18.5683	0.0262398	0.272807												A09	15920001	16020000	0.157438
S9_18568334	9	18.5683	0.212042	0.273713												A09	15930001	16030000	0.146178
S9_18568376	9	18.5684	0.013692	0.272793												A09	15940001	16040000	0.142756
S9_18568422	9	18.5684	0.880344	0.281076												A09	15950001	16050000	0.141365
S9_18568489	9	18.5685	0.445804	0.275856												A09	15960001	16060000	0.143554
S9_18568559	9	18.5686	0.0174133	0.272797												A09	15970001	16070000	0.14663
S9_18568613	9	18.5686	0.0661394	0.272903												A09	15980001	16080000	0.133592
S9_18568700	9	18.5687	1.36725	0.287806												A09	15990001	16090000	0.129563
S9_18568706	9	18.5687	0.861774	0.280833												A09	16000001	16100000	0.148393
S9_18568751	9	18.5688	1.47643	0.289391												A09	16010001	16110000	0.152727
S9_18568890	9	18.5689	1.44246	0.288895												A09	16020001	16120000	0.154768
S9_18568944	9	18.5689	1.56626	0.290711												A09	16030001	16130000	0.135636
S9_18568966	9	18.569	0.471513	0.27613												A09	16040001	16140000	0.134339
S9_18569016	9	18.569	0.397303	0.275355												A09	16050001	16150000	0.138872
S9_18569094	9	18.5691	0.768173	0.279632												A09	16060001	16160000	0.142543
S9_18569129	9	18.5691	0.462664	0.276035												A09	16070001	16170000	0.131867
S9_18569160	9	18.5692	0.289004	0.274334												A09	16080001	16180000	0.113963
S9_18569185	9	18.5692	1.29504	0.28677												A09	16090001	16190000	0.109789
S9_18569247	9	18.5692	0.146096	0.273274												A09	16100001	16200000	0.106458
S9_18569341	9	18.5693	0.18667	0.273532												A09	16110001	16210000	0.103208
S9_18569363	9	18.5694	0.786691	0.279867												A09	16120001	16220000	0.101159
S9_18569557	9	18.5696	0.192559	0.273573												A09	16130001	16230000	0.101537
S9_18569619	9	18.5696	0.952943	0.282036												A09	16140001	16240000	0.0876484
S9_18569801	9	18.5698	0.415918	0.275544												A09	16150001	16250000	0.0771823
S9_18569899	9	18.5699	0.736736	0.279237												A09	16160001	16260000	0.0563575
S9_18569973	9	18.57	0.355085	0.27494												A09	16170001	16270000	0.0555124
S9_18570153	9	18.5702	0.621753	0.277836												A09	16180001	16280000	0.064074
S9_18570348	9	18.5703	0.0673704	0.272907												A09	16190001	16290000	0.0596736
S9_18570399	9	18.5704	1.12487	0.284377												A09	16200001	16300000	0.0585874
S9_18570458	9	18.5705	0.94708	0.281958												A09	16210001	16310000	0.0524482
S9_18570475	9	18.5705	0.904947	0.281399												A09	16220001	16320000	0.0547957
S9_18570555	9	18.5706	0.404896	0.275432												A09	16230001	16330000	0.0531501
S9_18570593	9	18.5706	0.0693534	0.272913												A09	16240001	16340000	0.0595014
S9_18570663	9	18.5707	0.0232955	0.272803												A09	16250001	16350000	0.0578981
S9_18570669	9	18.5707	0.0960046	0.273017												A09	16260001	16360000	0.0538325
S9_18570746	9	18.5707	0.0494368	0.272854												A09	16270001	16370000	0.0473021
S9_18572099	9	18.5721	0.477408	0.276193												A09	16280001	16380000	0.0456575
S9_18572986	9	18.573	0.439856	0.275793												A09	16290001	16390000	0.0538527
S9_18573015	9	18.573	0.310543	0.274525												A09	16300001	16400000	0.064125
S9_18573059	9	18.5731	0.164579	0.273387												A09	16310001	16410000	0.067937
S9_18573070	9	18.5731	0.330728	0.27471												A09	16320001	16420000	0.0717784
S9_18573127	9	18.5731	0.177498	0.27347												A09	16330001	16430000	0.07671
S9_18573189	9	18.5732	0.37911	0.275174												A09	16340001	16440000	0.0746856
S9_18573343	9	18.5733	0.130331	0.273185												A09	16350001	16450000	0.0765328
S9_18573407	9	18.5734	0.904318	0.281391												A09	16360001	16460000	0.0827168
S9_18573427	9	18.5734	0.747306	0.27937												A09	16370001	16470000	0.0849914
S9_18573458	9	18.5735	0.691217	0.278674												A09	16380001	16480000	0.0861328
S9_18573527	9	18.5735	0.458726	0.275993												A09	16390001	16490000	0.0866288
S9_18573870	9	18.5739	1.74771	0.293417												A09	16400001	16500000	0.0777758
S9_18574018	9	18.574	1.02311	0.282981												A09	16410001	16510000	0.0785387
S9_18574117	9	18.5741	0.477541	0.276195												A09	16420001	16520000	0.0754718
S9_18574155	9	18.5742	0.51292	0.276583												A09	16430001	16530000	0.0726709
S9_18574229	9	18.5742	0.747045	0.279366												A09	16440001	16540000	0.0744704
S9_18574266	9	18.5743	0.0214898	0.272801												A09	16450001	16550000	0.073733
S9_18574384	9	18.5744	0.0165195	0.272796												A09	16460001	16560000	0.0706867
S9_18574412	9	18.5744	0.115944	0.27311												A09	16470001	16570000	0.0731697
S9_18574630	9	18.5746	0.244166	0.27396												A09	16480001	16580000	0.0874508
S9_18574663	9	18.5747	0.0479942	0.272851												A09	16490001	16590000	0.0866515
S9_18574735	9	18.5747	0.660541	0.278301												A09	16500001	16600000	0.0892182
S9_18574741	9	18.5747	0.0122402	0.272792												A09	16510001	16610000	0.088221
S9_18574780	9	18.5748	0.220451	0.273775												A09	16520001	16620000	0.0969503
S9_18574852	9	18.5749	0.328541	0.274689												A09	16530001	16630000	0.10708
S9_18575014	9	18.575	1.94922	0.296478												A09	16540001	16640000	0.100365
S9_18575038	9	18.575	0.966868	0.282222												A09	16550001	16650000	0.105937
S9_18575177	9	18.5752	1.95794	0.296611												A09	16560001	16660000	0.118184
S9_18575291	9	18.5753	1.75511	0.293529												A09	16570001	16670000	0.120705
S9_18575375	9	18.5754	0.22065	0.273777												A09	16580001	16680000	0.107956
S9_18575390	9	18.5754	0.108377	0.273073												A09	16590001	16690000	0.108324
S9_18575600	9	18.5756	0.298656	0.274419												A09	16600001	16700000	0.113595
S9_18575683	9	18.5757	0.512019	0.276573												A09	16610001	16710000	0.127504
S9_18575785	9	18.5758	0.879452	0.281064												A09	16620001	16720000	0.108769
S9_18575822	9	18.5758	0.711222	0.27892												A09	16630001	16730000	0.0836693
S9_18575875	9	18.5759	0.319771	0.274609												A09	16640001	16740000	0.0877938
S9_18575976	9	18.576	1.59321	0.29111												A09	16650001	16750000	0.0529664
S9_18576566	9	18.5766	0.317672	0.27459												A09	16660001	16760000	0.055156
S9_18576712	9	18.5767	0.00364181	0.272788												A09	16670001	16770000	0.0486817
S9_18576753	9	18.5768	0.572403	0.277258												A09	16680001	16780000	0.0485302
S9_18576835	9	18.5768	0.376582	0.275149												A09	16690001	16790000	0.0517259
S9_18576843	9	18.5768	0.0828984	0.272963												A09	16700001	16800000	0.058226
S9_18576918	9	18.5769	1.70983	0.292848												A09	16710001	16810000	0.0560505
S9_18576954	9	18.577	0.217272	0.273752												A09	16720001	16820000	0.0626892
S9_18576983	9	18.577	0.306314	0.274487												A09	16730001	16830000	0.0598344
S9_18577093	9	18.5771	0.377415	0.275157												A09	16740001	16840000	0.0794679
S9_18577101	9	18.5771	0.365455	0.27504												A09	16750001	16850000	0.104697
S9_18577114	9	18.5771	1.74916	0.293439												A09	16760001	16860000	0.109552
S9_18577144	9	18.5771	0.0818593	0.272959												A09	16770001	16870000	0.122779
S9_18577211	9	18.5772	1.34828	0.287533												A09	16780001	16880000	0.120791
S9_18577244	9	18.5772	0.354984	0.274939												A09	16790001	16890000	0.115374
S9_18577319	9	18.5773	0.88666	0.281159												A09	16800001	16900000	0.112209
S9_18577407	9	18.5774	0.319748	0.274609												A09	16810001	16910000	0.110889
S9_18577435	9	18.5774	0.926192	0.28168												A09	16820001	16920000	0.10215
S9_18577521	9	18.5775	0.322314	0.274632												A09	16830001	16930000	0.11612
S9_18577619	9	18.5776	0.278989	0.274248												A09	16840001	16940000	0.111035
S9_18577628	9	18.5776	1.02469	0.283002												A09	16850001	16950000	0.101002
S9_18577667	9	18.5777	0.118976	0.273125												A09	16860001	16960000	0.107328
S9_18577679	9	18.5777	0.858222	0.280787												A09	16870001	16970000	0.106379
S9_18577723	9	18.5777	0.236013	0.273895												A09	16880001	16980000	0.113236
S9_18577759	9	18.5778	0.489527	0.276325												A09	16890001	16990000	0.119291
S9_18577792	9	18.5778	1.35445	0.287622												A09	16900001	17000000	0.137135
S9_18577878	9	18.5779	1.93029	0.296188												A09	16910001	17010000	0.132871
S9_18577926	9	18.5779	2.79192	0.309765												A09	16920001	17020000	0.136348
S9_18578302	9	18.5783	1.66911	0.292239												A09	16930001	17030000	0.136577
S9_18585885	9	18.5859	0.216285	0.273744												A09	16940001	17040000	0.132941
S9_18585898	9	18.5859	0.381802	0.2752												A09	16950001	17050000	0.134335
S9_18586080	9	18.5861	0.27643	0.274226												A09	16960001	17060000	0.146591
S9_18586131	9	18.5861	0.850139	0.280682												A09	16970001	17070000	0.154869
S9_18586151	9	18.5862	1.94308	0.296384												A09	16980001	17080000	0.160106
S9_18586239	9	18.5862	0.133781	0.273204												A09	16990001	17090000	0.155639
S9_18586282	9	18.5863	0.407416	0.275458												A09	17000001	17100000	0.139031
S9_18586289	9	18.5863	0.292096	0.274361												A09	17010001	17110000	0.150712
S9_18586489	9	18.5865	0.0169206	0.272796												A09	17020001	17120000	0.146318
S9_18586548	9	18.5865	0.0729747	0.272926												A09	17030001	17130000	0.149546
S9_18586569	9	18.5866	0.335207	0.274751												A09	17040001	17140000	0.13127
S9_18586585	9	18.5866	0.142157	0.273251												A09	17050001	17150000	0.127811
S9_18586610	9	18.5866	0.107288	0.273068												A09	17060001	17160000	0.120024
S9_18586626	9	18.5866	0.234441	0.273883												A09	17070001	17170000	0.13657
S9_18586875	9	18.5869	0.357747	0.274965												A09	17080001	17180000	0.134317
S9_18587429	9	18.5874	1.1096	0.284165												A09	17090001	17190000	0.133107
S9_18587994	9	18.588	0.460126	0.276008												A09	17100001	17200000	0.137991
S9_18588210	9	18.5882	0	NA												A09	17110001	17210000	0.138849
S9_18588408	9	18.5884	0.272447	0.274192												A09	17120001	17220000	0.146925
S9_18588667	9	18.5887	0.0129645	0.272793												A09	17130001	17230000	0.145601
S9_18588804	9	18.5888	0.0342547	0.272821												A09	17140001	17240000	0.164032
S9_18588990	9	18.589	0	NA												A09	17150001	17250000	0.172969
S9_18588998	9	18.589	0.962673	0.282166												A09	17160001	17260000	0.166399
S9_18589007	9	18.589	0.81081	0.280175												A09	17170001	17270000	0.150928
S9_18589013	9	18.589	0.351782	0.274908												A09	17180001	17280000	0.153064
S9_18589019	9	18.589	0.253332	0.274033												A09	17190001	17290000	0.144251
S9_18589202	9	18.5892	0.145276	0.273269												A09	17200001	17300000	0.129814
S9_18589241	9	18.5892	0.383426	0.275216												A09	17210001	17310000	0.125454
S9_18589501	9	18.5895	0.52126	0.276676												A09	17220001	17320000	0.12738
S9_18589507	9	18.5895	0.0448807	0.272843												A09	17230001	17330000	0.127024
S9_18589937	9	18.5899	0.618264	0.277795												A09	17240001	17340000	0.127248
S9_18589956	9	18.59	0.688648	0.278643												A09	17250001	17350000	0.122086
S9_18589997	9	18.59	0.0803509	0.272953												A09	17260001	17360000	0.126764
S9_18590139	9	18.5901	0.992386	0.282565												A09	17270001	17370000	0.129469
S9_18590228	9	18.5902	0.95572	0.282073												A09	17280001	17380000	0.120525
S9_18590280	9	18.5903	0.0364049	0.272825												A09	17290001	17390000	0.124145
S9_18590327	9	18.5903	1.33115	0.287287												A09	17300001	17400000	0.116984
S9_18590333	9	18.5903	1.03814	0.283185												A09	17310001	17410000	0.119061
S9_18590437	9	18.5904	0.0427745	0.272838												A09	17320001	17420000	0.116723
S9_18590463	9	18.5905	0.147813	0.273284												A09	17330001	17430000	0.110659
S9_18590519	9	18.5905	0.289285	0.274336												A09	17340001	17440000	0.101834
S9_18590720	9	18.5907	0.795124	0.279974												A09	17350001	17450000	0.0984869
S9_18590739	9	18.5907	0.445046	0.275848												A09	17360001	17460000	0.091921
S9_18590774	9	18.5908	0.00669683	0.272789												A09	17370001	17470000	0.075244
S9_18590845	9	18.5908	0.00955735	0.272791												A09	17380001	17480000	0.0700985
S9_18590861	9	18.5909	0.22445	0.273806												A09	17390001	17490000	0.0602322
S9_18590889	9	18.5909	0.179513	0.273484												A09	17400001	17500000	0.0533834
S9_18590945	9	18.5909	0.480413	0.276226												A09	17410001	17510000	0.0458584
S9_18590971	9	18.591	0.519258	0.276654												A09	17420001	17520000	0.045391
S9_18591010	9	18.591	0.555006	0.277058												A09	17430001	17530000	0.0428695
S9_18591032	9	18.591	0.744758	0.279338												A09	17440001	17540000	0.0406762
S9_18591045	9	18.591	0.782768	0.279817												A09	17450001	17550000	0.039806
S9_18591071	9	18.5911	0.653647	0.278217												A09	17460001	17560000	0.0390927
S9_18591131	9	18.5911	0.0512397	0.272859												A09	17470001	17570000	0.0448366
S9_18591143	9	18.5911	0.0322787	0.272817												A09	17480001	17580000	0.0604335
S9_18591204	9	18.5912	0.262166	0.274106												A09	17490001	17590000	0.0798332
S9_18591243	9	18.5912	0.154619	0.273325												A09	17500001	17600000	0.107994
S9_18591267	9	18.5913	0.295984	0.274395												A09	17510001	17610000	0.134059
S9_18591510	9	18.5915	0.591012	0.277474												A09	17520001	17620000	0.142379
S9_18591546	9	18.5915	0.490952	0.276341												A09	17530001	17630000	0.149025
S9_18591572	9	18.5916	0.427206	0.275661												A09	17540001	17640000	0.181882
S9_18591660	9	18.5917	0.933077	0.281771												A09	17550001	17650000	0.196042
S9_18591757	9	18.5918	0.00403831	0.272788												A09	17560001	17660000	0.186818
S9_18591843	9	18.5918	0.266035	0.274138												A09	17570001	17670000	0.205584
S9_18591850	9	18.5919	0.436958	0.275763												A09	17580001	17680000	0.199866
S9_18591866	9	18.5919	0.809613	0.28016												A09	17590001	17690000	0.192824
S9_18591916	9	18.5919	0.316907	0.274583												A09	17600001	17700000	0.178604
S9_18591941	9	18.5919	0.185357	0.273523												A09	17610001	17710000	0.170356
S9_18591968	9	18.592	0.140943	0.273244												A09	17620001	17720000	0.174047
S9_18591994	9	18.592	0.00287612	0.272788												A09	17630001	17730000	0.174469
S9_18592033	9	18.592	0.208515	0.273687												A09	17640001	17740000	0.164222
S9_18592058	9	18.5921	0.157922	0.273345												A09	17650001	17750000	0.167451
S9_18592087	9	18.5921	0.178385	0.273476												A09	17660001	17760000	0.188449
S9_18592231	9	18.5922	0.929457	0.281723												A09	17670001	17770000	0.182032
S9_18592344	9	18.5923	0.112999	0.273095												A09	17680001	17780000	0.189291
S9_18592376	9	18.5924	0.480768	0.27623												A09	17690001	17790000	0.204426
S9_18592423	9	18.5924	0.637752	0.278027												A09	17700001	17800000	0.217231
S9_18592680	9	18.5927	0.351492	0.274905												A09	17710001	17810000	0.237589
S9_18592747	9	18.5927	0.228549	0.273837												A09	17720001	17820000	0.245799
S9_18592881	9	18.5929	0.0350463	0.272822												A09	17730001	17830000	0.248613
S9_18592930	9	18.5929	0.764113	0.279581												A09	17740001	17840000	0.264346
S9_18593021	9	18.593	0.0628961	0.272892												A09	17750001	17850000	0.262159
S9_18593149	9	18.5931	0.295852	0.274394												A09	17760001	17860000	0.247056
S9_18593333	9	18.5933	0.624816	0.277872												A09	17770001	17870000	0.24268
S9_18593776	9	18.5938	0.336319	0.274762												A09	17780001	17880000	0.253552
S9_18593815	9	18.5938	0.379581	0.275178												A09	17790001	17890000	0.249869
S9_18593849	9	18.5938	0.353186	0.274922												A09	17800001	17900000	0.236044
S9_18593871	9	18.5939	0.615377	0.27776												A09	17810001	17910000	0.218325
S9_18593912	9	18.5939	0.175568	0.273458												A09	17820001	17920000	0.198771
S9_18593950	9	18.5939	1.05516	0.283417												A09	17830001	17930000	0.189868
S9_18593989	9	18.594	0.118659	0.273124												A09	17840001	17940000	0.178048
S9_18593998	9	18.594	0.1329	0.273199												A09	17850001	17950000	0.164005
S9_18594044	9	18.594	0.145823	0.273272												A09	17860001	17960000	0.137681
S9_18594093	9	18.5941	0.347512	0.274867												A09	17870001	17970000	0.134026
S9_18594106	9	18.5941	0.439384	0.275788												A09	17880001	17980000	0.100728
S9_18594153	9	18.5942	0.139068	0.273233												A09	17890001	17990000	0.0743202
S9_18594160	9	18.5942	0.627711	0.277907												A09	17900001	18000000	0.0647526
S9_18594190	9	18.5942	0.41332	0.275518												A09	17910001	18010000	0.0656649
S9_18594209	9	18.5942	0.31171	0.274535												A09	17920001	18020000	0.062775
S9_18594262	9	18.5943	0.527021	0.276741												A09	17930001	18030000	0.0570104
S9_18594281	9	18.5943	0.249366	0.274001												A09	17940001	18040000	0.0490952
S9_18594405	9	18.5944	0.602326	0.277607												A09	17950001	18050000	0.0460117
S9_18594426	9	18.5944	0.015079	0.272795												A09	17960001	18060000	0.0454411
S9_18594567	9	18.5946	0.228252	0.273835												A09	17970001	18070000	0.0456102
S9_18594672	9	18.5947	0.613746	0.277741												A09	17980001	18080000	0.054892
S9_18594775	9	18.5948	0.759182	0.279519												A09	17990001	18090000	0.0832965
S9_18594825	9	18.5948	0.749182	0.279393												A09	18000001	18100000	0.0935308
S9_18594903	9	18.5949	0.244919	0.273966												A09	18010001	18110000	0.0526293
S9_18594995	9	18.595	0.000709946	0.272788												A09	18020001	18120000	0.0478987
S9_18595145	9	18.5951	0.445193	0.275849												A09	18030001	18130000	0.0957928
S9_18595164	9	18.5952	1.62063	0.291517												A09	18040001	18140000	0.113963
S9_18595200	9	18.5952	0.0552862	0.27287												A09	18050001	18150000	0.192348
S9_18595398	9	18.5954	0.953431	0.282042												A09	18060001	18160000	0.217333
S9_18595499	9	18.5955	0.0638492	0.272895												A09	18070001	18170000	0.22949
S9_18595559	9	18.5956	0.746715	0.279362												A09	18080001	18180000	0.235744
S9_18595588	9	18.5956	0.420468	0.275591												A09	18090001	18190000	0.238211
S9_18595602	9	18.5956	0.581131	0.277359												A09	18100001	18200000	0.239003
S9_18595695	9	18.5957	0.145776	0.273272												A09	18110001	18210000	0.238977
S9_18595821	9	18.5958	0.160327	0.27336												A09	18120001	18220000	0.250985
S9_18599648	9	18.5996	0.0418737	0.272836												A09	18130001	18230000	0.251299
S9_18599703	9	18.5997	0.191822	0.273568												A09	18140001	18240000	0.244855
S9_18599802	9	18.5998	0.151494	0.273306												A09	18150001	18250000	0.205608
S9_18599860	9	18.5999	0.20526	0.273663												A09	18160001	18260000	0.21764
S9_18600066	9	18.6001	0.0439565	0.272841												A09	18170001	18270000	0.194416
S9_18600257	9	18.6003	0.0238778	0.272804												A09	18180001	18280000	0.1584
S9_18600299	9	18.6003	0.108432	0.273073												A09	18190001	18290000	0.141976
S9_18600313	9	18.6003	0.136886	0.273221												A09	18200001	18300000	0.131542
S9_18600384	9	18.6004	0.373702	0.27512												A09	18210001	18310000	0.114422
S9_18600594	9	18.6006	0.282561	0.274278												A09	18220001	18320000	0.12042
S9_18601030	9	18.601	0.573507	0.277271												A09	18230001	18330000	0.12266
S9_18601056	9	18.6011	0.0727606	0.272925												A09	18240001	18340000	0.132539
S9_18601171	9	18.6012	0.406955	0.275453												A09	18250001	18350000	0.150083
S9_18601227	9	18.6012	0.225994	0.273818												A09	18260001	18360000	0.097409
S9_18601246	9	18.6012	0.189487	0.273552												A09	18270001	18370000	0.110518
S9_18601281	9	18.6013	0.0274228	0.272809												A09	18280001	18380000	0.124366
S9_18601413	9	18.6014	1.07579	0.2837												A09	18290001	18390000	0.136402
S9_18601493	9	18.6015	0.221619	0.273784												A09	18300001	18400000	0.143468
S9_18601537	9	18.6015	0.598715	0.277564												A09	18310001	18410000	0.146164
S9_18601571	9	18.6016	1.09224	0.283926												A09	18320001	18420000	0.152113
S9_18601582	9	18.6016	0.487505	0.276303												A09	18330001	18430000	0.15071
S9_18602056	9	18.6021	0.150674	0.273301												A09	18340001	18440000	0.140063
S9_18602482	9	18.6025	2.2609	0.301309												A09	18350001	18450000	0.119746
S9_18602496	9	18.6025	1.65653	0.292051												A09	18360001	18460000	0.121512
S9_18602537	9	18.6025	1.05133	0.283365												A09	18370001	18470000	0.100918
S9_18602594	9	18.6026	0.850843	0.280691												A09	18380001	18480000	0.0929381
S9_18602630	9	18.6026	0.0950919	0.273013												A09	18390001	18490000	0.164173
S9_18602871	9	18.6029	2.03313	0.297767												A09	18400001	18500000	0.219061
S9_18602883	9	18.6029	1.79608	0.294147												A09	18410001	18510000	0.561733
S9_18602964	9	18.603	0.304736	0.274473												A09	18420001	18520000	0.600833
S9_18602975	9	18.603	0.27362	0.274202												A09	18430001	18530000	0.62609
S9_18602983	9	18.603	0.347132	0.274864												A09	18440001	18540000	0.714522
S9_18603021	9	18.603	0.11549	0.273108												A09	18450001	18550000	0.774691
S9_18603073	9	18.6031	0.0730104	0.272926												A09	18460001	18560000	0.763651
S9_18603080	9	18.6031	0.0806488	0.272954												A09	18470001	18570000	0.759674
S9_18603144	9	18.6031	0.686446	0.278616												A09	18480001	18580000	0.763435
S9_18603367	9	18.6034	0.853964	0.280732												A09	18490001	18590000	0.794269
S9_18603375	9	18.6034	1.21842	0.285684												A09	18500001	18600000	0.822317
S9_18603382	9	18.6034	1.25214	0.286161												A09	18510001	18610000	0.788735
S9_18603390	9	18.6034	1.02834	0.283052												A09	18520001	18620000	0.770065
S9_18603411	9	18.6034	1.27211	0.286444												A09	18530001	18630000	0.781387
S9_18603438	9	18.6034	0.0997735	0.273033												A09	18540001	18640000	0.792473
S9_18603456	9	18.6035	0.414869	0.275534												A09	18550001	18650000	0.810618
S9_18603558	9	18.6036	0.381025	0.275193												A09	18560001	18660000	0.805111
S9_18603593	9	18.6036	0.0604008	0.272885												A09	18570001	18670000	0.792105
S9_18603603	9	18.6036	0.0575296	0.272876												A09	18580001	18680000	0.797048
S9_18603686	9	18.6037	0.191066	0.273562												A09	18590001	18690000	0.756858
S9_18603698	9	18.6037	0.017818	0.272797												A09	18600001	18700000	0.757184
S9_18603988	9	18.604	0.143184	0.273257												A09	18610001	18710000	0.766555
S9_18604104	9	18.6041	0.197208	0.273606												A09	18620001	18720000	0.765146
S9_18604186	9	18.6042	0.350892	0.2749												A09	18630001	18730000	0.736624
S9_18604265	9	18.6043	0.0783628	0.272945												A09	18640001	18740000	0.758935
S9_18604287	9	18.6043	0.788696	0.279892												A09	18650001	18750000	0.737002
S9_18604366	9	18.6044	0.00863032	0.27279												A09	18660001	18760000	0.744349
S9_18604385	9	18.6044	0.456825	0.275972												A09	18670001	18770000	0.718122
S9_18604401	9	18.6044	0.203767	0.273652												A09	18680001	18780000	0.722656
S9_18604432	9	18.6044	0.712303	0.278934												A09	18690001	18790000	0.704156
S9_18604444	9	18.6044	0.291125	0.274353												A09	18700001	18800000	0.722282
S9_18604501	9	18.6045	1.22976	0.285844												A09	18710001	18810000	0.72163
S9_18604509	9	18.6045	0.674485	0.27847												A09	18720001	18820000	0.697819
S9_18604519	9	18.6045	0.653267	0.278213												A09	18730001	18830000	0.690765
S9_18604546	9	18.6045	0.656167	0.278248												A09	18740001	18840000	0.663592
S9_18604567	9	18.6046	1.15335	0.284772												A09	18750001	18850000	0.64898
S9_18604610	9	18.6046	0.356116	0.27495												A09	18760001	18860000	0.642723
S9_18604649	9	18.6046	0.551605	0.277019												A09	18770001	18870000	0.652341
S9_18604682	9	18.6047	1.25802	0.286244												A09	18780001	18880000	0.642254
S9_18604704	9	18.6047	0.708821	0.278891												A09	18790001	18890000	0.653047
S9_18604772	9	18.6048	1.17947	0.285137												A09	18800001	18900000	0.611529
S9_18604955	9	18.605	2.10666	0.298904												A09	18810001	18910000	0.613989
S9_18605003	9	18.605	0.271094	0.274181												A09	18820001	18920000	0.629099
S9_18605018	9	18.605	0.0561138	0.272872												A09	18830001	18930000	0.621151
S9_18605038	9	18.605	0.361574	0.275002												A09	18840001	18940000	0.589164
S9_18605128	9	18.6051	0.338248	0.27478												A09	18850001	18950000	0.650819
S9_18605287	9	18.6053	0.371449	0.275098												A09	18860001	18960000	0.691006
S9_18605433	9	18.6054	0.62666	0.277894												A09	18870001	18970000	0.700211
S9_18605522	9	18.6055	0.358097	0.274969												A09	18880001	18980000	0.71376
S9_18605549	9	18.6055	0.494882	0.276384												A09	18890001	18990000	0.70085
S9_18605742	9	18.6057	0.396773	0.27535												A09	18900001	19000000	0.710812
S9_18607085	9	18.6071	0.35908	0.274978												A09	18910001	19010000	0.701415
S9_18607150	9	18.6072	0.369479	0.275079												A09	18920001	19020000	0.709325
S9_18607162	9	18.6072	0.394173	0.275324												A09	18930001	19030000	0.676183
S9_18607228	9	18.6072	0.0437909	0.272841												A09	18940001	19040000	0.699702
S9_18607243	9	18.6072	0.255839	0.274054												A09	18950001	19050000	0.670947
S9_18607272	9	18.6073	0.349565	0.274887												A09	18960001	19060000	0.589503
S9_18607298	9	18.6073	0.307025	0.274493												A09	18970001	19070000	0.564109
S9_18607313	9	18.6073	0.21103	0.273705												A09	18980001	19080000	0.549226
S9_18607348	9	18.6073	0.0836937	0.272966												A09	18990001	19090000	0.513213
S9_18607410	9	18.6074	0.122689	0.273144												A09	19000001	19100000	0.415268
S9_18607441	9	18.6074	0.0590355	0.272881												A09	19010001	19110000	0.446101
S9_18607452	9	18.6075	0.179238	0.273482												A09	19020001	19120000	0.438321
S9_18607467	9	18.6075	0.319455	0.274606												A09	19030001	19130000	0.426048
S9_18607473	9	18.6075	0.0457069	0.272845												A09	19040001	19140000	0.407112
S9_18607557	9	18.6076	0.0879758	0.272983												A09	19050001	19150000	0.416648
S9_18607564	9	18.6076	0.225981	0.273817												A09	19060001	19160000	0.42035
S9_18607597	9	18.6076	0.226929	0.273825												A09	19070001	19170000	0.421485
S9_18607614	9	18.6076	0.186799	0.273533												A09	19080001	19180000	0.444505
S9_18607942	9	18.6079	0.443305	0.275829												A09	19090001	19190000	0.471002
S9_18608100	9	18.6081	0.0470782	0.272848												A09	19100001	19200000	0.511014
S9_18608178	9	18.6082	0.30324	0.274459												A09	19110001	19210000	0.514682
S9_18608184	9	18.6082	0.654852	0.278232												A09	19120001	19220000	0.537673
S9_18608201	9	18.6082	0.000761567	0.272788												A09	19130001	19230000	0.575827
S9_18608447	9	18.6084	0.367451	0.275059												A09	19140001	19240000	0.567135
S9_18608503	9	18.6085	0.364707	0.275033												A09	19150001	19250000	0.555668
S9_18608513	9	18.6085	0.632068	0.277959												A09	19160001	19260000	0.54192
S9_18608565	9	18.6086	0.0192821	0.272799												A09	19170001	19270000	0.517199
S9_18608687	9	18.6087	0.78456	0.27984												A09	19180001	19280000	0.452616
S9_18608768	9	18.6088	0.0882978	0.272984												A09	19190001	19290000	0.386777
S9_18608812	9	18.6088	0.26003	0.274088												A09	19200001	19300000	0.358001
S9_18608898	9	18.6089	0.238274	0.273913												A09	19210001	19310000	0.32385
S9_18608971	9	18.609	0.190845	0.273561												A09	19220001	19320000	0.284616
S9_18608989	9	18.609	0.0264727	0.272808												A09	19230001	19330000	0.216293
S9_18609020	9	18.609	0.0558367	0.272871												A09	19240001	19340000	0.165679
S9_18609037	9	18.609	0.905878	0.281411												A09	19250001	19350000	0.133649
S9_18611210	9	18.6112	0.558658	0.2771												A09	19260001	19360000	0.125938
S9_18611226	9	18.6112	0.244756	0.273964												A09	19270001	19370000	0.11835
S9_18611287	9	18.6113	0.314788	0.274563												A09	19280001	19380000	0.113764
S9_18611299	9	18.6113	0.214356	0.27373												A09	19290001	19390000	0.0885904
S9_18611311	9	18.6113	1.37692	0.287945												A09	19300001	19400000	0.0748731
S9_18611371	9	18.6114	1.58664	0.291012												A09	19310001	19410000	0.0687915
S9_18611410	9	18.6114	0.664344	0.278347												A09	19320001	19420000	0.0437235
S9_18611467	9	18.6115	0.717336	0.278996												A09	19330001	19430000	0.0405134
S9_18611480	9	18.6115	0.733122	0.279192												A09	19340001	19440000	0.0275948
S9_18611486	9	18.6115	0.701298	0.278798												A09	19350001	19450000	0.0190159
S9_18611601	9	18.6116	0.0699501	0.272915												A09	19360001	19460000	0.0178401
S9_18611626	9	18.6116	0.113098	0.273096												A09	19370001	19470000	0.0213154
S9_18611643	9	18.6116	0.0207289	0.2728												A09	19380001	19480000	0.0222957
S9_18611734	9	18.6117	0.267975	0.274154												A09	19390001	19490000	0.023051
S9_18611769	9	18.6118	0.562204	0.277141												A09	19400001	19500000	0.0299512
S9_18611851	9	18.6119	0.110376	0.273083												A09	19410001	19510000	0.032658
S9_18611897	9	18.6119	0.748182	0.279381												A09	19420001	19520000	0.0298684
S9_18611929	9	18.6119	2.03639	0.297818												A09	19430001	19530000	0.0303303
S9_18612085	9	18.6121	0.852488	0.280713												A09	19440001	19540000	0.0339031
S9_18612114	9	18.6121	0.234864	0.273886												A09	19450001	19550000	0.0348602
S9_18612229	9	18.6122	0.198018	0.273611												A09	19460001	19560000	0.0336657
S9_18612761	9	18.6128	0.245265	0.273968												A09	19470001	19570000	0.0234989
S9_18612864	9	18.6129	1.2644	0.286334												A09	19480001	19580000	0.0204984
S9_18612992	9	18.613	0.0416125	0.272836												A09	19490001	19590000	0.0200578
S9_18613115	9	18.6131	0.263085	0.274114												A09	19500001	19600000	0.0171204
S9_18613147	9	18.6131	1.29016	0.286701												A09	19510001	19610000	0.013151
S9_18613159	9	18.6132	0.964339	0.282188												A09	19520001	19620000	0.0113245
S9_18613176	9	18.6132	1.45101	0.28902												A09	19530001	19630000	0.00667388
S9_18613190	9	18.6132	0.572403	0.277258												A09	19540001	19640000	0.00800005
S9_18613204	9	18.6132	0.89553	0.281275												A09	19550001	19650000	0.00645392
S9_18613278	9	18.6133	0.0170714	0.272796												A09	19560001	19660000	0.00603565
S9_18613339	9	18.6133	0.153617	0.273319												A09	19570001	19670000	0.00965948
S9_18613348	9	18.6133	0.506936	0.276517												A09	19580001	19680000	0.00928588
S9_18613585	9	18.6136	0.139738	0.273237												A09	19590001	19690000	0.0105113
S9_18613663	9	18.6137	0.696608	0.27874												A09	19600001	19700000	0.00788914
S9_18613776	9	18.6138	0.214119	0.273728												A09	19610001	19710000	0.00951
S9_18613977	9	18.614	0.142126	0.273251												A09	19620001	19720000	0.0111173
S9_18615399	9	18.6154	0.357873	0.274967												A09	19630001	19730000	0.0150978
S9_18615411	9	18.6154	0.189093	0.273549												A09	19640001	19740000	0.015004
S9_18615446	9	18.6154	0.255816	0.274054												A09	19650001	19750000	0.0120902
S9_18615565	9	18.6156	0.287465	0.274321												A09	19660001	19760000	0.0120086
S9_18615584	9	18.6156	0.117822	0.273119												A09	19670001	19770000	0.0107689
S9_18615602	9	18.6156	0.00810478	0.27279												A09	19680001	19780000	0.0107562
S9_18615702	9	18.6157	0.012261	0.272792												A09	19690001	19790000	0.0117734
S9_18615709	9	18.6157	0.0398715	0.272832												A09	19700001	19800000	0.0116337
S9_18615802	9	18.6158	0.122649	0.273144												A09	19710001	19810000	0.00862417
S9_18615891	9	18.6159	0.258609	0.274077												A09	19720001	19820000	0.00784653
S9_18616008	9	18.616	0.329308	0.274697												A09	19730001	19830000	0.00494405
S9_18616117	9	18.6161	0.207669	0.273681												A09	19740001	19840000	0.00794893
S9_18616250	9	18.6163	0.46375	0.276046												A09	19750001	19850000	0.0305357
S9_18616265	9	18.6163	0.550756	0.27701												A09	19760001	19860000	0.030159
S9_18616422	9	18.6164	0.445339	0.275851												A09	19770001	19870000	0.0389512
S9_18616445	9	18.6164	0.733877	0.279202												A09	19780001	19880000	0.041237
S9_18616451	9	18.6165	0.0692336	0.272913												A09	19790001	19890000	0.0438887
S9_18616488	9	18.6165	0.837293	0.280516												A09	19800001	19900000	0.0481041
S9_18616500	9	18.6165	0.225058	0.27381												A09	19810001	19910000	0.0624017
S9_18616521	9	18.6165	0.511543	0.276568												A09	19820001	19920000	0.0675396
S9_18616551	9	18.6166	0.123237	0.273147												A09	19830001	19930000	0.0874687
S9_18616737	9	18.6167	0.660976	0.278306												A09	19840001	19940000	0.0922788
S9_18616785	9	18.6168	0.0525391	0.272862												A09	19850001	19950000	0.0799984
S9_18616797	9	18.6168	0.50899	0.27654												A09	19860001	19960000	0.0850476
S9_18616830	9	18.6168	1.01579	0.282881												A09	19870001	19970000	0.0825459
S9_18616855	9	18.6169	0.439661	0.275791												A09	19880001	19980000	0.0781478
S9_18616937	9	18.6169	0.617677	0.277788												A09	19890001	19990000	0.0783414
S9_18616980	9	18.617	0.229447	0.273844												A09	19900001	20000000	0.0917075
S9_18617076	9	18.6171	0.917428	0.281564												A09	19910001	20010000	0.0803743
S9_18617095	9	18.6171	1.45927	0.28914												A09	19920001	20020000	0.0857284
S9_18617130	9	18.6171	0.875915	0.281018												A09	19930001	20030000	0.0944241
S9_18617165	9	18.6172	0.161114	0.273365												A09	19940001	20040000	0.098265
S9_18617385	9	18.6174	0.608555	0.27768												A09	19950001	20050000	0.0983814
S9_18617422	9	18.6174	0.535355	0.276835												A09	19960001	20060000	0.0867107
[truncated: 4,131 more rows]

## Sheet: Figure 2
Figure 2. BnaA9.NF-YA7 negatively regulates B. napus drought tolerance by increasing stomatal conductance and the transpiration rate.
Fig. 2b												Fig. 2h						Fig. 2i
ID	Survival rate (%)											WT	OE-7#	OE-8#	RNAi-1#	RNAi-2#		WT	OE-7#	OE-8#	RNAi-1#	RNAi-2#
WT	78	76	80	76	74	80	78	78	82	74		20.93	24.24	22.64	16.9	15.82		6.01	5.7	5.37	4.34	4.97
OE-7#	10	22	14	18	20	16	14	12	18	18		18.23	23.46	25.05	13.15	17.41		6.34	6.34	6.01	4.86	5.5
OE-8#	16	14	10	16	10	12	10	8	10	8		15.33	18.13	21.86	16.41	16.3		6.41	6.34	6.37	5.27	5.89
OE-16#	10	18	12	16	22	10	16	18	12	14		14.87	20.19	24.33	15.92	13.24		7.32	6.87	7.03	5.96	6.17
KO-2#	76	78	78	76	84	78	80	84	82	80		20.54	18.23	23.82	13.95	14.32		7.32	7.09	7.54	6.32	6.41
KO-7#	78	84	78	86	76	80	82	84	82	74		15.09	22.18	23.13	16.72	15.88		7.34	7.17	8.04	6.34	6.6
KO-9#	82	78	82	80	76	78	84	80	82	78		16.68	20.82	26.44	17.66	10.92		7.49	7.34	8.04	6.37	6.75
												18.2	21.38	22.39	15.33	14.86		7.6	7.45	8.58	6.43	7.07
												17.9	23.37	23.25	13.24	17.64		7.9	7.54	8.69	6.85	7.09
Fig. 2c												20.05	19.01	22.18	12.31	15.76		7.92	7.54	8.96	6.87	7.17
ID	Water holding capacity (%)											14.88	17.03	20.36	19.75	19.22		8.06	8.03	9	7.09	7.34
WT	71.92	68.78	73.16	72.69	70.08	75.74	74.36	69.4	74.01	71.467		16.72	25.16	23.15	18.18	13.24		8.18	8.03	9	7.39	7.38
OE-7#	52.74	55.81	48.83	61.99	58.4	55.79	57.012	64.73	59.37	56.28		18.72	20.9	26.27	15.57	21.02		8.45	8.23	9.2	7.54	7.49
OE-8#	53.1	56.8	49.17	62.35	59.26	56.67	61.09	63.68	55.42	57.582		20.2	20.79	21.68	15.79	19.15		8.51	8.45	9.5	7.6	7.78
OE-16#	52.38	59.82	58.49	61.63	57.54	54.91	62.58	59.27	56.04	60.801		22.35	19.1	22.49	14.76	19.32		8.97	8.77	9.54	7.83	8.18
KO-2#	78.19	79.01	82.81	68.74	70.78	74.21	77.97	80.39	76.64	72.268		15.09	22.62	23.17	17.19	17.86		8.97	9.22	9.72	7.92	8.45
KO-7#	78.99	75.77	72.54	82.91	81.14	80.08	78.84	76.36	74.42	79.654		19.27	18.82	23.06	16.1	16.62		8.97	9.5	9.72	8.04	8.58
KO-9#	77.37	74.25	76.08	79.65	71.33	70.11	76.33	80.11	75.69	72.654		16.1	20.67	24.92	16.29	18.26		9.06	9.72	10.39	8.06	8.72
												18.13	16.13	24.42	14.03	14.85		9.2	10.35	10.86	8.23	9
												17.14	16.56	23.36	15.79	16.13		9.48	10.85	11.6	8.23	9.1
Fig. 2e												18	23.39	22.64	13.3	15.34		9.5	12.75	11.78	8.51	9.67
ID	Leaf surface temperature (℃)											20.27	20.19	25.05	14.68	16.91		9.67	9.67	11.78	8.58	10.23
WT	24.7	25.1	24.9	25.3	24.6	24.7	25	24.8	24.8	25.2		16.22	21.83	21.86	16.17	16.22		10.18	10.18	11.78	8.69	12.52
OE-7#	23.5	23.9	23.8	23	23.4	22.8	23.7	23.5	23.5	23.3		18.17	23.88	24.33	17.93	18.08		10.5	10.5	12.13	8.69	8.69
OE-8#	22.9	23	23.7	23.5	23.3	23.8	23.8	23.5	23.6	23.2		15.62	22.46	23.82	15.12	13.54		10.5	10.5	12.52	9.5	9.5
KO-2#	25.1	25.2	24.8	24.7	25	24.9	25.3	24.8	25.1	25		17.07	20.78	23.13	13.59	18.37		10.54	10.54	10.54	9.54	9.54
KO-7#	24.9	24.7	25.2	25.3	24.7	25	24.9	24.8	25.1	25.2		17.28	19.87	26.44	16.17	12.08		10.6	10.6	10.6	9.61	9.61
												18.72	26.98	22.39	15.82	12.34		10.6	10.6	10.6	9.67	9.67
												18.75	17.57	23.25	15.79	16.62		11.06	11.06	11.06	9.84	9.84
Fig. 2j												17.14	20.93	22.18	17.57	18.26		10.66	10.66	10.66	10.66	10.66
ID	Stomatal density											21.86	21.4	20.36	14.86	17.66		11.7	11.7	11.7	11.7	11.7
WT	78.65	68.4	82.07	85.49	75.24	64.98	88.91	75.24	85.49	82.07		22.09	18.61	23.15	14.77	14.62		5.11	4.98	5.17	4.95	5.36
OE-7#	198.35	188.09	194.93	215.45	191.51	208.61	201.77	198.35	194.93	212.03		18.75	22.37	26.27	18.76	16.62		5.61	5.51	5.26	5.58	6.33
OE-8#	184.67	191.51	194.93	177.83	181.25	201.77	174.41	184.67	181.25	198.35		16.17	20.35	26.44	13.98	16.95		6.24	5.48	5.89	5.92	6.36
KO-2#	88.91	92.33	95.75	88.91	78.65	82.07	85.49	78.65	88.91	95.75		17.86	24.33	22.62	16.12	11.4		6.6	5.98	6.8	6.14	6.44
KO-7#	78.65	88.91	75.24	82.07	85.49	82.07	71.82	78.65	92.33	75.24		16.5	20.05	23.68	16.12	15.44		6.61	6.24	6.94	7.06	7.39
												16.26	19.32	19.54	16.5	15.58		6.41	6.79	7.18	7.27	6.84
												19.55	21.9	22.33	14.55	14.28		7.19	6.89	7.33	7.3	7.36
Fig. 2k												19.77	20.68	20.22	17.92	17.35		7.19	6.67	7.73	7.03	7.37
ID	Stomatal index											16.13	20.85	21.96	18.72	16.97		7.66	6.94	8.36	7.21	7.5
WT	0.511111	0.425532	0.571429	0.490196	0.5	0.463415	0.577778	0.458333	0.581395	0.48		18.94	18.59	17.84	16.02	17.26		7.02	6.76	8.04	7.28	7.8
OE-7#	0.651685	0.632184	0.662791	0.7	0.651163	0.677778	0.662921	0.637363	0.695122	0.681319		17.07	22.89	21.84	17.44	14.86		7.34	7.42	8.07	7.48	8.1
OE-8#	0.62069	0.691358	0.670588	0.611765	0.616279	0.655556	0.6375	0.658537	0.638554	0.690476		14.02	24.92	18.89	12.82	18.29		8.04	7.47	8.83	8.23	8.25
KO-2#	0.52	0.6	0.56	0.530612	0.433962	0.545455	0.480769	0.45098	0.490566	0.5		16.98	21.68	18.72	18.06	16.72		7.92	7.59	8.45	7.68	7.91
KO-7#	0.5	0.553191	0.5	0.48	0.543478	0.5	0.5	0.522727	0.55102	0.458333		16.91	22.49	21.29	13.23	16.39		7.62	7.79	9.05	7.91	7.89
												17.2	23.17	18.4	14.57	15.05		8.2	8.03	8.63	8.75	9
Fig. 2l												14.55	23.06	20.56	16.82	19.46		8.69	8.45	9.29	8.87	8.82
ID	Stomatal conductance											19.22	24.92	19.15	20.77	16.41		8.28	8.54	9.17	8.33	9.39
WT	0.554085	0.474646	0.497787	0.532599	0.501407	Mock						15.09	24.42	22.76	17.93	20.06		8.12	8.97	9.49	8.18	8.89
OE-7#	0.623606	0.582609	0.768476	0.570758	0.666869							14.36	23.36	19.15	15.69	17.19		8.69	9.43	9.99	8.76	9.32
OE-8#	0.515478	0.601498	0.513187	0.563166	0.71994
KO-2#	0.507077	0.433614	0.424347	0.482556	0.444103
KO-7#	0.479499	0.517701	0.407615	0.419566	0.401477
WT	0.516162	0.292432	0.348176	0.346239	0.3418	ABA
OE-7#	0.604669	0.481523	0.477206	0.222793	0.214292
OE-8#	0.216826	0.451136	0.359626	0.42042	0.382406
KO-2#	0.430731	0.415442	0.347504	0.427534	0.303133
KO-7#	0.387033	0.24116	0.282347	0.349253	0.347883
Fig. 2m
ID	Stomatal conductance
WT	7.54684	6.47794	6.92949	7.19662	7.34204	Mock
OE-7#	8.82395	8.55698	8.6571	7.65788	8.24471
OE-8#	8.52176	8.04156	7.38505	7.77553	8.8302
KO-2#	6.51814	6.5176	7.01679	6.91198	7.16855
KO-7#	6.45797	6.78031	6.70064	6.95672	6.65131
WT	7.40939	5.66299	6.42868	6.21117	6.17125	ABA
OE-7#	7.89824	7.63261	7.44378	4.60223	4.50061
OE-8#	4.48341	7.08219	6.21032	6.81371	6.46877
KO-2#	6.38869	6.61639	5.89549	6.63791	6.07201
KO-7#	6.791	5.15185	5.40168	5.94323	6.04123
Fig. 2o
	WT	OE-7#	OE-8#	OE-16#	KO-2#	KO-7#	KO-9#
Mock	8.7	4.3	5.25	5.75	8.15	8.45	7.9
	7.55	4.95	5.15	5.4	7.75	8.5	8.05
	8.05	5.05	4.75	4.85	8.05	8.65	8.15
	7.45	4.55	5.1	5.15	7.6	8.55	7.95
	7.95	4.25	5.05	5.25	7.85	8.1	8.05
	8.2	4.05	5.15	5.4	8.15	8.35	8.05
	8.1	4.05	4.75	4.95	7.95	7.95	7.45
	7.85	4.55	4.8	5.05	8.15	8.45	7.5
	8.65	4.35	4.95	5.1	7.95	8.05	8.1
	8.15	4.4	4.85	4.75	7.8	8.15	7.85
1 μM ABA	6.6	3.15	2.85	2.45	5.15	5.15	5.4
	6.55	2.9	2.95	2.25	5.25	5.05	5.4
	6.6	3.05	3.1	2.15	5.3	4.85	5.25
	6.8	2.95	2.75	2.8	6.05	5.25	5.05
	6.55	3.2	2.95	2.55	5.05	5.15	5.45
	6.45	2.95	2.95	2.15	5.1	4.8	5.05
	6.85	3.25	3.2	3.05	5.05	5.15	5.15
	6.7	3.05	3.35	2.85	5.15	5.25	5
	6.2	2.9	3.05	2.6	5.2	5.1	5.25
	6.55	3.1	3.4	2.45	5.15	4.95	5.15
5 μM ABA	1.15	0.65	0.5	0.15	1.85	1.75	1.2
	1.2	0.3	0.3	0.05	1.9	1.15	1.15
	1.5	0.15	0.25	0.4	1.45	1.6	1.85
	1.35	0.2	0.15	0.2	1.5	1.2	1.05
	1.45	0.4	0.2	0.3	1.6	1.05	1.1
	1.2	0.25	0.45	0.65	1.05	0.95	1.05
	1.8	0.5	0.4	0.35	2.1	1.2	1.55
	1.45	0.1	0.2	0.2	1.85	0.85	0.85
	1.8	0.45	0.3	0.15	1.25	0.9	1.75
	1.5	0.25	0.25	0.25	1.1	1.2	1.05
Fig. 2p
	WT	OE-7#	OE-8#	OE-16#	KO-2#	KO-7#	KO-9#
Mock	8.7	3.9	4.25	4.75	9.15	8.95	8.9	9.42116e-21	3.56437e-18	5.89194e-19	0.077245	0.785954	0.473637
	8.85	4.15	4.15	4.4	8.65	8.5	9.05
	8.95	4.25	4.75	3.85	9.05	8.65	8.35
	8.35	4.05	4.1	4.15	8.6	8.75	8.95
	8.75	4.25	4.05	4.1	8.75	8.8	8.85
	8.8	3.85	4.15	4.3	9.15	8.95	8.4
	8.6	4.05	4.75	3.95	8.95	8.05	8.45
	8.6	3.85	3.8	4.05	9.1	8.45	8.5
	8.65	4.35	3.95	4.1	8.45	8.55	8.1
	8.25	3.8	3.85	3.75	8.65	8.55	7.95
1 μM ABA	4.7	1.9	2.1	1.85	4.2	4.35	4.15	2.80998e-18	2.47975e-16	3.65962e-18	1.00813e-05	0.000171434	7.21082e-06
	4.5	2.15	1.75	1.95	4.15	4.2	4.25
	4.65	2.15	2.2	1.8	3.95	3.95	4.1
	4.8	1.9	1.85	2.05	4.35	4.45	4.05
	4.65	2.25	1.95	1.85	3.6	4.15	4.45
	4.35	1.95	1.95	2.15	4.25	3.85	4.1
	4.85	2.15	1.85	1.9	4.05	4.4	4.15
	4.6	2.05	2.35	1.8	4.1	4.15	4
	4.35	1.9	2.15	2.15	3.9	4.3	4.2
	4.4	2.1	2.4	1.7	3.85	3.9	4.05
5 μM ABA	1.4	0.15	0.1	0.1	1.4	2	1.1	4.57429e-15	7.52681e-15	1.08551e-14	0.0902888	0.00789555	0.0226902
	1.25	0.1	0.1	0.1	1.55	1.7	1.2
	1.5	0.15	0.05	0.15	1.45	1.95	1.8
	1.45	0.1	0.05	0.1	1.25	1.9	1.1
	1.6	0.1	0.2	0.25	1.2	1.55	1.1
	1.35	0.05	0.15	0.1	1.05	2.05	1.05
	1.8	0.05	0.1	0.05	2	1.9	1.55
	1.55	0.1	0.1	0.2	1.35	2.25	0.85
	1.8	0.15	0.05	0.05	1.15	1.3	1.7
	1.7	0.1	0.2	0.15	1.1	1.9	1.05

## Sheet: Figure 3
Figure 3. CCAAT-box variation affects the expression level of BnaA9.NF-YA7.
Fig. 3d								Fig. 3g
promoter fragment	protein(mg)	Fluorescence value	ΔT	GUS enzyme activity	Mean	SD		ID	RLUs1	RLUs2	Ratio	Mean	SD
D1	1.25	0.95	15	234.338	231.91	2.38996		VC+proHap3	732576	399730208	0.0018
	1.51	1.12	15	229.56					2642050	338402176	0.0078
	0.95	0.72	15	231.845					1103395	545501696	0.002	0.00386667	0.00340783
D2	3.21	2.48	15	241.849	240.02	4.44053		VC+proHap4	2339916	465963104	0.005
	2.49	1.94	15	243.261					3274458	690691904	0.0047
	2.82	2.12	15	234.961					2347645	503421536	0.0047	0.0048	0.000173205
D3	0.45	0.31	15	201.58	198.62	2.87573		BnaA6.NF-YA5+proHap3	5503195	1013712448	0.0054
	0.56	0.37	15	195.836					4492320	648237696	0.0069
	0.68	0.45	15	198.448					4581908	933042368	0.0049	0.00573333	0.00104083
D4	1.78	1.18	15	205.389	200.46	4.86254		BnaA6.NF-YA5+proHap4	953067	178275952	0.0053
	1.62	1.05	15	200.32					1070726	174545376	0.0061
	1.82	1.15	15	195.667					935164	172808144	0.0054	0.0056	0.00043589
D5	1.12	0.78	15	213.58	215.43	1.6431		BnaC5.NF-YA9+proHap3	5588209	706102464	0.0079
	1.06	0.75	15	216.728					4617909	793477440	0.0058
	1.21	0.85	15	215.973					4572090	698592896	0.0065	0.00673333	0.00106927
D6	0.32	0.12	15	95.8728	95.82	0.8947		BnaC5.NF-YA9+proHap4	942081	163831168	0.0058
	0.29	0.11	15	94.8957					412778	68296400	0.006
	0.35	0.13	15	96.6825					734317	85336112	0.0086	0.0068	0.00156205
D7	1.32	0.73	15	169.252	168.03	1.14104		BnaA9.NF-YB2/BnaA6.NF-YC9+proHap3	9923319	1901188352	0.0052
	1.35	0.74	15	167.831					11220059	1801053952	0.0062
	1.3	0.71	15	166.995					10203818	1382644864	0.0074	0.00626667	0.00110151
D8	0.32	0.07	15	46.5047	46.16	0.9501		BnaA9.NF-YB2/BnaA6.NF-YC9+proHap4	1186097	206332768	0.0057
	0.26	0.06	15	45.0845					1799744	296172960	0.0061
	0.25	0.06	15	46.8878					2756092	366702688	0.0075	0.00643333	0.000945163
D9	0.78	0.42	15	160.854	158.83	1.98446		BnaA6.NF-YA5/BnaA9.NF-YB2/BnaA6.NF-YC9+proHap3	9222092	374103104	0.0247
	0.85	0.45	15	158.758					10081577	407384448	0.0247
	0.84	0.44	15	156.887					9068688	388504384	0.0233	0.0242333	0.00080829
D10	0.99	0.54	15	165.031	166.17	3.05673		BnaA6.NF-YA5/BnaA9.NF-YB2/BnaA6.NF-YC9+proHap4	3228416	377249504	0.0086
	0.87	0.49	15	169.636					4169138	482733088	0.0086
	0.92	0.5	15	163.851					2686213	347560096	0.0077	0.0083	0.000519615
D11	0.41	0.11	15	67.1213	65.69	1.51336		BnaC5.NF-YA9/BnaA9.NF-YB2/BnaA6.NF-YC9+proHap3	6858	320247	0.0214
	0.38	0.1	15	64.1058					4283	294176	0.0146
	0.37	0.1	15	65.8384					4488	312212	0.0144	0.0168	0.00398497
								BnaC5.NF-YA9/BnaA9.NF-YB2/BnaA6.NF-YC9+proHap4	5247555	646611648	0.0081
									3575125	471746208	0.0076
									4378971	516935360	0.0085	0.00806667	0.000450925
								BnaA9.NF-YA7G/BnaA9.NF-YB2/BnaA6.NF-YC9+proHap3	12068003	824087104	0.0146
									11299373	794264000	0.0142
									13799116	897154688	0.0154	0.0147333	0.00061101
								BnaA9.NF-YA7G/BnaA9.NF-YB2/BnaA6.NF-YC9+proHap4	14972059	2376374241	0.0063
									14860620	2264789283	0.0066
									15083370	2333629127	0.0065	0.00646667	0.000152753
								BnaA9.NF-YA7C/BnaA9.NF-YB2/BnaA6.NF-YC9+proHap3	4876252	599368704	0.0081
									4829428	616787360	0.0078
									4456082	593622224	0.0075	0.0078	0.0003
								BnaA9.NF-YA7C/BnaA9.NF-YB2/BnaA6.NF-YC9+proHap4	2332652	371173568	0.0063
									2094575	345799552	0.0061
									2406025	377895542	0.0064	0.00626667	0.000152753

## Sheet: Figure 4
Figure 4. BnaABF3/4s directly upregulates the transcription of BnaA9.NF-YA7.
Fig. 4f					Fig. 4g					Fig. 4i
locus	Sample	Cq			locus	Sample	Cq				RLUS1	RLUS2	Ratio	Mean	SD
F1	input-1	9.44754			F1	input-1	9.02666			VC/proHap3	7069801	484240064	0.0146
F1	input-1	9.25731			F1	input-1	9.16799				5498833	440323104	0.0125
F1	input-1	9.63777			F1	input-1	9.16342				6550242	391585664	0.0167
F1	IgG-1	27.2915			F1	IgG-1	27.1659				6553459	436923392	0.015
F1	IgG-1	27.1648			F1	IgG-1	27.0339				5885364	444967552	0.0132
F1	IgG-1	27.4183			F1	IgG-1	27.3681				6576357	411125056	0.016	0.0146667	0.00160458
F1	IP-1	21.0794			F1	IP-1	23.2352			BnaC7.ABF3/proHap3	10852182	263917056	0.0411
F1	IP-1	22.0957			F1	IP-1	22.0435				13218569	309636064	0.0427
F1	IP-1	21.3244			F1	IP-1	23.4268				12315092	301972992	0.0408
F1	Flag-1	23.0776			F1	Flag-1	24.7475				10959295	280890848	0.039
F1	Flag-1	22.3443			F1	Flag-1	23.5739				13553976	316051584	0.0429
F1	Flag-1	23.2909			F1	Flag-1	23.9211				14055637	325653664	0.0432	0.0416167	0.00161916
F1	input-2	9.50109			F1	input-2	8.79274			BnaA3.ABF4/proHap3	8746765	399969088	0.0219
F1	input-2	9.66733			F1	input-2	9.35758				9414669	407195072	0.0231
F1	input-2	9.33485			F1	input-2	9.05813				8985721	418557984	0.0215
F1	IgG-2	25.6601			F1	IgG-2	27.0537				9360884	407098256	0.023
F1	IgG-2	25.8813			F1	IgG-2	27.1983				7416486	390317744	0.019
F1	IgG-2	25.4389			F1	IgG-2	26.9092				9669877	402885920	0.024	0.0220833	0.00175661
F1	IP-2	21.3485			F1	IP-2	23.008			ABF3/ABF4/proHap3	33313042	489991680	0.068
F1	IP-2	21.7737			F1	IP-2	22.1869				31067684	477165024	0.0651
F1	IP-2	21.6232			F1	IP-2	23.8292				31358568	497879360	0.063
F1	Flag-2	23.0286			F1	Flag-2	23.1905				27071488	483020953	0.056
F1	Flag-2	22.2115			F1	Flag-2	23.4156				34927095	492135131	0.071
F1	Flag-2	22.8457			F1	Flag-2	22.9654				32517812	471953632	0.0689	0.0653333	0.00537686
F1	input-3	9.57412			F1	input-3	9.26058			VC/proHap4	3877033	281835904	0.0138
F1	input-3	9.24056			F1	input-3	9.04863				4253427	302947776	0.014
F1	input-3	9.62349			F1	input-3	9.37765				3757760	280093392	0.0134
F1	IgG-3	26.9899			F1	IgG-3	27.0816				3756612	302750368	0.0124
F1	IgG-3	26.949			F1	IgG-3	26.8836				3963889	300946720	0.0132
F1	IgG-3	27.2549			F1	IgG-3	27.2796				3894868	308481088	0.0126	0.0132333	0.000637704
F1	IP-3	21.494			F1	IP-3	22.3848			BnaC7.ABF3/proHap4	14389429	359184128	0.0401
F1	IP-3	21.5933			F1	IP-3	21.6528				15196376	377780960	0.0402
F1	IP-3	21.2948			F1	IP-3	22.0168				14900903	367660016	0.0405
F1	Flag-3	22.5469			F1	Flag-3	24.8207				15599818	385804800	0.0404
F1	Flag-3	22.3942			F1	Flag-3	24.6373				15220581	375813632	0.0405
F1	Flag-3	22.734			F1	Flag-3	24.0042				14710573	364843523	0.0403	0.0403333	0.000163299
F2	input-1	9.64238			F2	input-1	9.44838			BnaA3.ABF4/proHap4	8953810	370691904	0.0242
F2	input-1	9.77686			F2	input-1	9.29051				8485478	354378880	0.0239
F2	input-1	9.75819			F2	input-1	9.37523				8935197	362495840	0.0246
F2	IgG-1	31.7056			F2	IgG-1	22.0742				8648774	358286528	0.0241
F2	IgG-1	31.5011			F2	IgG-1	21.9709				8990984	367646400	0.0245
F2	IgG-1	31.8972			F2	IgG-1	22.1775				8801932	356217216	0.0247	0.0243333	0.000314113
F2	IP-1	15.4042			F2	IP-1	14.1788			ABF3/ABF4/proHap4	24265931	352484984	0.0688
F2	IP-1	15.4809			F2	IP-1	14.3885				23416590	342402112	0.0684
F2	IP-1	15.6875			F2	IP-1	14.799				25627460	370079968	0.0692
F2	Flag-1	26.1947			F2	Flag-1	25.5784				24965430	361668496	0.069
F2	Flag-1	26.6789			F2	Flag-1	25.0622				25072332	369893952	0.0678
F2	Flag-1	26.9104			F2	Flag-1	25.8945				24479969	355167856	0.0689	0.0686833	0.000507609
F2	input-2	9.64754			F2	input-2	9.27341
F2	input-2	9.90986			F2	input-2	9.47979
F2	input-2	9.62349			F2	input-2	9.25578
F2	IgG-2	30.6246			F2	IgG-2	21.9615
F2	IgG-2	30.8689			F2	IgG-2	22.1442
F2	IgG-2	30.4458			F2	IgG-2	21.7788
F2	IP-2	15.5169			F2	IP-2	14.7313
F2	IP-2	15.283			F2	IP-2	14.5892
F2	IP-2	15.5239			F2	IP-2	14.4733
F2	Flag-2	26.1473			F2	Flag-2	26.2349
F2	Flag-2	26.8266			F2	Flag-2	25.1045
F2	Flag-2	26.8572			F2	Flag-2	26.0653
F2	input-3	10.0305			F2	input-3	9.62335
F2	input-3	9.64387			F2	input-3	9.10122
F2	input-3	9.89289			F2	input-3	9.49468
F2	IgG-3	31.8736			F2	IgG-3	22.1748
F2	IgG-3	31.6671			F2	IgG-3	22.0189
F2	IgG-3	32.0309			F2	IgG-3	22.3306
F2	IP-3	15.3055			F2	IP-3	14.7914
F2	IP-3	15.466			F2	IP-3	14.3919
F2	IP-3	15.2851			F2	IP-3	14.5809
F2	Flag-3	26.0904			F2	Flag-3	25.0769
F2	Flag-3	26.4434			F2	Flag-3	24.893
F2	Flag-3	26.9375			F2	Flag-3	25.7607
F3	input-1	13.9612			F3	input-1	10.0285
F3	input-1	14.3755			F3	input-1	9.7873
F3	input-1	14.0282			F3	input-1	10.2697
F3	IgG-1	21.3978			F3	IgG-1	26.1011
F3	IgG-1	21.5294			F3	IgG-1	25.8418
F3	IgG-1	21.6454			F3	IgG-1	26.3605
F3	IP-1	23.4894			F3	IP-1	20.1617
F3	IP-1	23.1864			F3	IP-1	20.2422
F3	IP-1	24.0524			F3	IP-1	20.1811
F3	Flag-1	26.9917			F3	Flag-1	22.1318
F3	Flag-1	26.8156			F3	Flag-1	22.5907
F3	Flag-1	27.1678			F3	Flag-1	23.073
F3	input-2	13.6375			F3	input-2	9.95677
F3	input-2	13.2919			F3	input-2	10.1187
F3	input-2	13.3241			F3	input-2	9.79483
F3	IgG-2	20.6735			F3	IgG-2	26.8371
F3	IgG-2	20.8347			F3	IgG-2	26.9747
F3	IgG-2	20.5124			F3	IgG-2	26.6995
F3	IP-2	22.3564			F3	IP-2	20.1658
F3	IP-2	22.2811			F3	IP-2	20.4247
F3	IP-2	22.1317			F3	IP-2	19.8068
F3	Flag-2	27.1973			F3	Flag-2	21.6528
F3	Flag-2	26.3739			F3	Flag-2	22.8015
F3	Flag-2	27.0348			F3	Flag-2	23.1041
F4	input-1	9.41074			F4	input-1	9.23804
F4	input-1	9.40014			F4	input-1	9.00134
F4	input-1	9.49183			F4	input-1	9.47475
F4	IgG-1	31.731			F4	IgG-1	24.9834
F4	IgG-1	31.584			F4	IgG-1	24.8467
F4	IgG-1	31.8779			F4	IgG-1	25.1201
F4	IP-1	19.2072			F4	IP-1	20.431
F4	IP-1	19.4476			F4	IP-1	21.4984
F4	IP-1	19.7669			F4	IP-1	20.5636
F4	Flag-1	22.2852			F4	Flag-1	23.3248
F4	Flag-1	23.0434			F4	Flag-1	23.1823
F4	Flag-1	22.4224			F4	Flag-1	23.4672
F4	input-2	9.16195			F4	input-2	9.01624
F4	input-2	9.58626			F4	input-2	9.23256
F4	input-2	9.33103			F4	input-2	8.79992
F4	IgG-2	32.748			F4	IgG-2	24.3814
F4	IgG-2	32.871			F4	IgG-2	24.6369
F4	IgG-2	32.6251			F4	IgG-2	24.1259
F4	IP-2	19.1317			F4	IP-2	20.5346
F4	IP-2	19.6446			F4	IP-2	21.609
F4	IP-2	19.3355			F4	IP-2	21.0351
F4	Flag-2	22.4892			F4	Flag-2	23.6888
F4	Flag-2	22.7479			F4	Flag-2	23.0691
F4	Flag-2	22.2306			F4	Flag-2	23.5085
F4	input-3	9.65954			F4	input-3	9.12114
F4	input-3	9.21401			F4	input-3	8.99893
F4	input-3	9.65263			F4	input-3	9.24335
F4	IgG-3	35.4842			F4	IgG-3	25.1928
F4	IgG-3	35.2645			F4	IgG-3	25.0077
F4	IgG-3	35.7039			F4	IgG-3	25.4522
F4	IP-3	18.717			F4	IP-3	20.3311
F4	IP-3	18.9385			F4	IP-3	21.6738
F4	IP-3	19.2956			F4	IP-3	20.5883
F4	Flag-3	21.7693			F4	Flag-3	23.7624
F4	Flag-3	21.922			F4	Flag-3	23.0974
F4	Flag-3	21.9166			F4	Flag-3	23.9275
F5	input-1	13.9678			F5	input-1	9.59529
F5	input-1	13.9973			F5	input-1	9.43361
F5	input-1	13.8506			F5	input-1	9.18498
F5	IgG-1	31.0841			F5	IgG-1	25.5789
F5	IgG-1	30.8973			F5	IgG-1	25.3308
F5	IgG-1	31.2709			F5	IgG-1	25.7072
F5	IP-1	25.8315			F5	IP-1	21.3549
F5	IP-1	24.7941			F5	IP-1	21.1952
F5	IP-1	25.9689			F5	IP-1	21.5145
F5	Flag-1	27.0065			F5	Flag-1	23.7017
F5	Flag-1	27.3486			F5	Flag-1	23.854
F5	Flag-1	27.6644			F5	Flag-1	24.1453
F5	input-2	13.8477			F5	input-2	9.38309
F5	input-2	14.1047			F5	input-2	9.67713
F5	input-2	13.6351			F5	input-2	9.18498
F5	IgG-2	31.426			F5	IgG-2	27.5302
F5	IgG-2	31.6131			F5	IgG-2	27.7349
F5	IgG-2	31.2389			F5	IgG-2	27.3256
F5	IP-2	25.5938			F5	IP-2	22.7461
F5	IP-2	25.0493			F5	IP-2	22.0021
F5	IP-2	25.2867			F5	IP-2	21.525
F5	Flag-2	26.7813			F5	Flag-2	23.8975
F5	Flag-2	27.3341			F5	Flag-2	24.3174
F5	Flag-2	27.5284			F5	Flag-2	23.6777
F5	input-3	14.0878			F5	input-3	9.80749
F5	input-3	13.8566			F5	input-3	9.19008
F5	input-3	14.0662			F5	input-3	9.55522
F5	IgG-3	31.0737			F5	IgG-3	27.5032
F5	IgG-3	30.9661			F5	IgG-3	27.2607
F5	IgG-3	31.1813			F5	IgG-3	27.7457
F5	IP-3	25.7595			F5	IP-3	21.6131
F5	IP-3	24.5886			F5	IP-3	21.4438
F5	IP-3	25.8904			F5	IP-3	21.7825
F5	Flag-3	26.2651			F5	Flag-3	23.0627
F5	Flag-3	26.0773			F5	Flag-3	23.9506
F5	Flag-3	26.4529			F5	Flag-3	23.1747
F3	input-3	12.4232			F3	input-3	11.7233
F3	input-3	12.6479			F3	input-3	11.5674
F3	input-3	12.6504			F3	input-3	11.8792
F3	IgG-3	22.2381			F3	IgG-3	27.0177
F3	IgG-3	21.9789			F3	IgG-3	27.0249
F3	IgG-3	22.4973			F3	IgG-3	27.4252
F3	IP-3	22.478			F3	IP-3	20.0094
F3	IP-3	22.2334			F3	IP-3	20.3327
F3	IP-3	22.5227			F3	IP-3	19.8862
F3	Flag-3	26.8665			F3	Flag-3	22.0507
F3	Flag-3	25.6141			F3	Flag-3	22.7411
F3	Flag-3	26.7189			F3	Flag-3	23.3741

## Sheet: Figure 5
Figure 5. BnaA9.NF-YA7 directly targets BnaABF3s.
Fig. 5c									Fig. 5g
									WT	BnaA9.NF-YA7-OE	DO	BnaC7.ABF3-OE
									20	6	42	62
									28	4	40	58
									18	6	46	56
									26	8	44	60
									20	2	42	54
									24	4	38	56
									24	6	48	58
									22	4	44	60
									26	8	46	56
									18	6	42	58
									Fig. 5h
									WT	BnaA9.NF-YA7-OE	DO	BnaC7.ABF3-OE
									4.73014	5.37122	4.2551	3.73677
									4.36296	5.51625	3.98764	3.38778
									4.48561	5.45906	3.94161	3.28189
Fig. 5d

## Sheet: Figure 6
Figure 6. BnaA9.NF-YA7 regulates drought responses via regulation of the histone H3 lysine 36 trimethylation (H3K36me3) status of the BnaABF3s locus.
Fig. 6a																	Fig. 6b
																		H3K36me3	H3	H3K4me3	H3	H3K27me3	H3
																	WT	14031	17451.9	23251.4	23831.7	20513.1	20939.1
																	KO-2#	20968.1	19727.5	21524.3	20997.4	24165.1	21300.3
																	KO-7#	21786.3	19065.4	26644.5	25361.9	23917.4	23060.8
																	KO-9#	21024.3	18969.2	24559.5	23909.7	24043	21201.2
																	OE-7#	13069.9	19250.8	20574	24895.4	21499.8	26994.9
																	OE-8#	11436.2	20271.4	22385.1	24491.9	20973	25559.3
																	OE-16#	12861.1	20033.5	21758.4	24355.5	20301.4	20577.1
																	Fig. 6d
																		IN-WT	IN-OE7	IN-OE8	IN-KO2	IN-KO7	K36-WT	K36-OE7	K36-OE8	K36-KO2	K36-KO7
																	A	29.1801	29.0057	29.6791	29.6659	30.6834	31.0687	34.7185	34.6984	31.7683	32.5847
																		29.2771	29.0077	29.8356	29.8432	30.4675	31.316	34.9595	NA	31.4199	NA
																		NA	29.2288	29.6304	30.0739	30.7285	31.2622	33.3348	36.013	31.3946	32.5102
																	B	30.7919	30.7844	30.098	32.3909	30.7727	33.2491	35.6458	34.9762	33.0769	32.3309
																		31.0045	30.6635	30.0705	32.389	31.0266	32.4366	35.6969	34.9507	33.8444	32.7433
																		30.5955	30.8075	30.9752	31.2587	31.3564	32.4207	34.5417	34.7969	33.06	31.999
																	C	31.2	31.9934	33.7889	32.7009	31.4217	34.2148	34.0969	36.4176	34.4815	33.8913
																		31.3225	31.6179	34.0544	32.2005	31.5002	33.0988	34.623	NA	34.5386	33.5379
																		31.3376	31.9666	34.0139	32.9617	31.7177	33.5125	34.7854	NA	35.2136	33.4467
																	D	29.6491	27.0673	24.6334	31.3959	33.6942	29.2484	28.4722	25.6091	30.1188	32.1127
																		29.4223	27.4408	24.0521	31.813	33.3136	NA	28.1825	25.7977	30.5844	32.2211
																		29.5827	26.7955	25.0501	31.7271	32.9943	NA	29.0943	26.2821	NA	NA
																	E	26.2976	25.1988	26.1331	26.5125	26.373	28.0208	30.4448	31.4215	33.4832	31.9152
																		26.1946	25.3419	26.1007	26.4241	26.4862	28.2122	32.2024	30.8757	30.5114	30.38
																		26.1353	25.3519	26.2677	26.3632	26.5515	27.8473	32.6225	32.1965	30.9127	35.7868
																	F	29.7333	29.2736	29.693	30.2362	29.0459	31.5376	34.615	34.0633	33.5249	32.9253
																		29.4225	29.2905	29.6704	30.1299	29.6598	31.4931	33.6674	33.8113	34.0234	33.2649
																		29.4198	29.1884	29.4083	29.7665	28.7443	31.7169	33.4203	34.1493	33.4482	32.6338
																	G	29.0359	28.7717	28.8508	29.6251	28.1681	30.9135	34.351	36.3513	33.6653	34.256
																		28.8089	28.5952	29.725	29.2241	28.2888	30.7759	33.38	36.0707	32.8882	32.692
																		28.864	28.6752	29.3809	29.3389	28.1597	30.8197	NA	35.2703	33.4842	32.961
Fig. 6e
	IN-WT	IN-OE7	IN-OE8	IN-KO2	IN-KO7	K36-WT	K36-OE7	K36-OE8	K36-KO2	K36-KO7
A	30.1607	30.6596	30.1052	31.014	31.16	32.4137	36.1554	36.4189	NA	34.1193
	NA	29.806	30.3397	30.0297	31.1989	32.3291	NA	36.8894	32.9654	35.4308
	30.4815	30.2356	30.2436	30.5264	31.2278	32.7071	35.775	NA	36.1066	34.0057
B	27.9847	27.9071	28.1007	28.7098	28.9302	28.494	28.5993	28.3507	28.2053	28.5586
	28.4801	28.0966	27.8604	28.8319	28.8489	27.3777	29.1418	28.6246	28.4129	28.571
	28.3695	27.8993	27.6473	28.7714	28.7873	28.437	NA	29.0056	28.8058	28.566
C	27.5418	27.7254	27.4831	27.8176	28.1729	28.16	28.1079	28.4593	28.609	28.3024
	28.1373	27.6622	27.9246	28.2514	28.2139	28.2443	28.4584	28.5931	28.186	28.4158
	27.9151	27.8151	28.4207	28.0435	28.3203	29.4575	28.6362	28.4246	28.0831	28.4658
D	29.0881	29.2025	28.8744	29.024	28.9933	NA	30.0322	29.2442	28.1408	28.5823
	28.7236	29.1759	28.8068	29.0381	29.1252	28.6413	29.4629	29.2907	28.2085	28.3068
	28.6395	28.8161	28.1611	29.0016	29.3892	27.9833	29.2133	28.8763	28.3931	28.5734
E	26.0123	27.0537	NA	27.1533	27.0799	26.7451	27.8661	27.6304	27.1567	27.1282
	26.7762	27.2052	27.1248	27.1421	27.1241	27.2392	27.5298	27.1504	26.7912	27.0365
	27.0767	27.1939	27.2526	27.0131	27.0367	27.1072	27.3069	27.2432	27.257	27.0481
F	28.2116	28.576	28.2292	28.7896	28.3334	28.9563	29.7717	29.5042	29.1178	29.1366
	28.2453	28.2177	28.4541	28.472	28.3404	28.8165	29.3773	29.3478	29.2269	29.1834
	28.2159	28.5196	28.4917	28.4395	28.2897	28.6175	29.1564	28.8187	29.1308	28.0727
G	28.0831	28.7683	28.5534	29.0046	28.1633	28.8102	28.8242	28.5645	28.4113	28.4122
	26.992	28.497	28.9609	28.823	28.1508	28.6357	28.4694	28.8228	28.3519	28.4534
	28.3991	28.4849	28.5715	28.5111	28.3095	29.0932	28.7608	28.5993	28.3542	28.4006
H	27.3117	26.9111	28.092	27.2362	27.3781	26.9928	26.7917	27.0945	27.0263	26.7712
	27.8634	28.1117	26.6591	27.3211	28.2942	26.628	27.6993	27.1074	26.9301	27.1541
	26.6756	28.0745	27.7014	26.7131	27.2295	27.179	26.8825	27.2306	26.8225	26.9923

## Sheet: Figure 7
Figure 7. BnaA9.NF-YA7 induces BnaA4.DOR under drought stress, thereby increasing the rate of water loss.
Fig. 7d								Fig. 7i				Fig. 7j
	RLUS1	RLUS2	Ratio	Mean	SD			TRV2	TRV2-BnaA4.DOR			TRV2	TRV2-BnaA4.DOR
VC+proDOR	740345	68339912	0.0108					0.628912	0.383284			1.47282	0.941479
	858991	77991464	0.011					0.632949	0.382674			1.47841	0.94104
	758817	68952388	0.011	0.0109333	0.00011547			0.707567	0.505576			1.62322	1.14522
BnaA9.NF-YA7G+proDOR	1835082	132981440	0.0138					0.714205	0.505076			1.62994	1.14681
	1973200	147626272	0.0134					0.632592	0.508552			1.95876	1.41875
	1261040	112171344	0.0112	0.0128	0.0014			0.636672	0.509594			1.96389	1.41978
BnaA9.NF-YA7C+proDOR	313204	24936110	0.0126					0.620955	0.374489			2.13052	1.41547
	248382	21598794	0.0115					0.621931	0.376143			2.13194	1.41842
	301853	21989018	0.0137	0.0126	0.0011			0.634915	0.332983			2.06448	1.29664
BnaA6.NF-YC4/BnaA9.NF-YB2+proDOR	3181053	209820176	0.0152					0.635735	0.335677			2.06527	1.30323
	2993326	204646496	0.0146						0.469232				1.6547
	2839609	207107792	0.0137	0.0145	0.000754983				0.471671				1.65952
BnaA6.NF-YC4/BnaA9.NF-YB2/BnaA9.NF-YA7G+proDOR	13613515	150258032	0.0906						0.407745				1.81389
	15323526	143359560	0.1069						0.408383				1.81531
	13846483	147407744	0.0939	0.0971333	0.00861762				0.494852				1.98459
BnaA6.NF-YC4/BnaA9.NF-YB2/BnaA9.NF-YA7C+proDOR	1114490	16782926	0.0664						0.496913				1.98833
	1179062	17248948	0.0684						0.25345				1.49858
	1104079	17202660	0.0642	0.0663333	0.00210079				0.253764				1.50051
BnaA6.NF-YC4/BnaA9.NF-YB2/BnaA6.NF-YA5+proDOR	1908347	106036400	0.018						0.248324				1.33305
	1852913	112086704	0.0165						0.251384				1.34557
	1872278	104897614	0.0178	0.0174333	0.000814453
BnaA6.NF-YC4/BnaA9.NF-YB2/BnaC5.NF-YA9+proDOR	2355347	137765056	0.0171
	1581094	106594064	0.0148
	2057417	118938122	0.0173	0.0164	0.00138924
Fig. 7f
TRV2-BnaA4.DOR	TRV2
38(76%)	12(24%)
41(82%)	10(20%)
42(84%)	8(16%)
40(80%)	9(18%)
39(78%)	11(22%)
Fig. 7g
TRV2-BnaA4.DOR	TRV2
72.56	56.55
74.56	60.21
74.92	57.86
70.25	55.45
71.36	58.92
69.85	59.42
68.54	59.56
73.56	60.12
72.95	54.38
71.84	57.55
70.68
75.55
77.84
63.55
68.12
82.45
62.18
74.44
69.59
72.58
79.85
65.45
69.56
78.56
80.56
69.23
73.45
63.23
81.15
72.94

## Sheet: Supplementary Figure 2
Supplementary Figure 2. S9_19159584 is associated with drought tolerance.
Supplementary Fig. 2a									Supplementary Fig. 2e						Supplementary Fig. 2f						Supplementary Fig. 2g						Supplementary Fig. 2h
SNP	Chromosome	Position	BLINK	CMLM	FarmCPU	GLM	MLM		Hap1	Hap2	Hap3	Hap4	Hap5		Hap1	Hap2	Hap3	Hap4	Hap5		Hap1	Hap2	Hap3	Hap4	Hap5		Hap1	Hap2	Hap3	Hap4	Hap5
S9_19156587	9	1	0.152368	0.853576	0.259691	0.723961	0.853576		2897.53	8270.68	3206.92	5969.06	2613.76		85.1	83.85	79.79	80.46	82.64		10.0433	11.13	8.78667	9.66667	8.035		1555.19	2598.82	2775.63	4830.28	1435.67
S9_19156597	9	11	0.610155	0.43771	0.920287	0.672861	0.43771		4208.72	4651.08	1813.36	6286.1	529.852		83.9	84.92	84.35	83.89	85.71		9.51333	8.72667	9.32667	8.51667	8.55333		3608.06	1622.37	2362.06	2327.41	2260.59
S9_19156698	9	112	0.978839	0.701784	0.7996	0.452872	0.701784		4076.76	3587.03	2166.36	4150.11	2407.49		86.03	83.37	79.58	85.15	86.41		11.7433	10.0667	9.7	12.0767	9.4		2772.23	1952.21	1957.61	2954.21	1118.81
S9_19156761	9	175	0.272891	0.213972	0.268001	0.000870791	0.213972		10492.8	607.171	3217.27	2155.05	3193.98		85.16	81.52	83.62	88.95	83.27		12.2167	12.37	6.43	17.99	10.57		1666.13	1373.96	1646.02	2516.56	2674.42
S9_19156767	9	181	0.0191332	0.00814544	0.0216098	5.01844e-05	0.00814544		2369.93	3878.64	3815.87	5184.12	2324.41		84.63	83.68	78.95	89.15	85.5		11.4567	7.17333	8.01	15.2267	8.365		2445.15	3836.18	1943.6	2514.29	1551.02
S9_19156776	9	190	0.0455946	0.0340728	0.0470319	0.000449433	0.0340728		6840.11	3444.79	3336.77	2113.93	2360.2		87.06	86.82	72.95	87.81	81.48		11.56	10.0267	6.83333	13.29	7.04		2988.03	4209.29	1453.85	1639.28	1650.59
S9_19156921	9	335	0.503615	0.58058	0.501848	0.966731	0.58058		3928.95	7942.95	3363.15	4412.67	1974.41		83.7	85.02	71.88	84.89	90.23		10.5333	10.6133	4.495	17.2167	10.07		3154.55	3577.77	1313.79	2025.26	1297.18
S9_19157298	9	712	0.93578	0.368599	0.948093	0.821128	0.368599		5243.91	3771	862.134	2415.14	2180.59		83.17	83.47	83.69	87.73	82.68		15.08	11.19	7.15	12.7467	6.48		2305.2	3230.83	1250.88	2311.26	1176.25
S9_19157496	9	910	0.310273	0.951649	0.197021	0.194136	0.951649		1896.92	1434.45	2172.62	7991.28	1004.74		84.13	85.6	83.56	82.79	83.34		9.97333	14.03	8.37	8.81667	5.16667		1297.57	4083.3	1462.67	3909.52	1969.02
S9_19157857	9	1271	0.726874	0.511959	0.623166	0.647862	0.511959		692.744	3143.37	1618.05		2474.87		87.18	84.96	81.68		71.35		9.17333	10.4867	4.76		5.93667		2197.24	2029.03	1907.84		1403.66
S9_19157921	9	1335	0.446797	0.64894	0.51883	0.475041	0.64894		2779.83	3175.33	1756.97		2496.88		85.93	81.62	75.96		79.26		12.1	13.1267	5.94		6.89		2411.3	3258.06	1461.8		1609.79
S9_19158011	9	1425	0.346205	0.433754	0.371473	0.575685	0.433754		3275.61	3137.99	1573.4				86.47	79.57	77.18				11.915	9.68333	6.00667				2336.92	2103.54	2401.49
S9_19158050	9	1464	0.404296	0.454383	0.427212	0.361023	0.454383		5103.01	4766.78	3071.74				82.82	84.08	83.04				8.35	11.9233	4.60667				1814.03	2113.67	1936.1
S9_19158074	9	1488	0.86976	0.286633	0.977644	0.974172	0.286633		4418.08	5501.16	4689.71				84.61	87.3	79.31				13.2533	9.84	5.48667				1882.88	3866.67	2285.64
S9_19158273	9	1687	0.0287677	0.0444053	0.0164445	0.0139702	0.0444053		8080.77	7507.29					84.45	85.89					10.9967	12.825					1900.77	2807.96
S9_19158318	9	1732	0.83562	0.772299	0.647944	0.309468	0.772299		3683.14	6009.08					85.98	87.04					12.6267	9.42333					1910.03	1839.15
S9_19158424	9	1838	0.188939	0.589893	0.300811	0.651669	0.589893		5394.96	5811.75					89.45	83.02					10.89	10.54					2450.89	2150.63
S9_19158550	9	1964	0.0141279	0.541321	0.0275424	0.0293822	0.541321		1255.23	4300.14					87.78	84.3					12.93	9.87					2061.66	2208.76
S9_19158671	9	2085	0.913722	0.145557	0.597194	0.169482	0.145557		2401.18	2476.63					89.57	87.19					15.1867	10.6233					1512.46	1487.42
S9_19158884	9	2298	0.68504	0.724477	0.595409	0.547509	0.724477		4430.69	4965.62					83.32	79.12					7.11667	15.75					1987.04	2928.7
S9_19159584	9	2998	1.99802e-06	0.000196501	9.5734e-07	1.3041e-05	0.000196501		2946.63	4074.2					87.81	81.78					12.6133	10.1167					2114.93	2153.32
S9_19159838	9	3252	0.107762	0.0979674	0.141837	0.407318	0.0979674		4232.01	5353.3					86.26	84.17					7.72667	10.1733					1852.13	1924.53
S9_19159873	9	3287	0.350924	0.833995	0.580833	0.406599	0.833995		3895.87	3555.19					90.18	83.28					8.40667	10.1667					3474.83	2071.23
S9_19159880	9	3294	0.178291	0.0428902	0.317348	0.118419	0.0428902		3571.11	5955.58					89.41	84.17					12.45	11.7					1454.94	1897.08
S9_19160069	9	3483	0.154531	0.501911	0.359076	0.067731	0.501911		4014	5068.26					81.41	84.54					6.78	10.08					1964.42	1596.95
S9_19160109	9	3523	0.172058	0.334084	0.0620079	0.606275	0.334084		1911.96	3128.78					78.35	84.53					6.87667	8.26					1850.4	1130.09
S9_19160266	9	3680	0.288192	0.236646	0.404101	0.0733574	0.236646		3354.29	2010.23					87.36	83.74					10.2433	9.02667					1840.82	2492.69
										2656.94						85						9.68						1990.05
										2769.86						85.72						9.31333						993.333
Supplementary Fig. 2b										5174.35						86.02						10.2933						2955.17
SNP	Chromosome	Position	BLINK	CMLM	FarmCPU	GLM	MLM			5431.83						84.51						11.0367						3587.94
S9_19156587	9	1	0.648159	0.421996	0.815579	0.32766	0.421996			4589.51						84.43						9.87						2222.13
S9_19156597	9	11	0.518667	0.422342	0.678571	0.344214	0.422342			5865.55						85.76						9.415						1490.53
S9_19156698	9	112	0.410437	0.23866	0.430311	0.197676	0.23866			2280.61						86.73						8.79667						2069.58
S9_19156761	9	175	0.493758	0.0467886	0.648739	0.00251233	0.0467886			4733.66						83.8						8.28667						1929.98
S9_19156767	9	181	0.40722	0.0546255	0.552603	0.00378409	0.0546255			4310.24						84.99						10.8433						1631.65
S9_19156776	9	190	0.00364377	0.000306461	0.0101233	4.1212e-05	0.000306461			3588.2						87.22						10.6						1926.6
S9_19156921	9	335	0.336162	0.966484	0.300961	0.812554	0.966484			2680.87						84.36						8.95667						1490.7
S9_19157298	9	712	0.833897	0.721319	0.981884	0.842677	0.721319			2807.66						84.55						8.28						1927.24
S9_19157496	9	910	0.0758988	0.475315	0.194732	0.193851	0.475315			3487.84						88.86						9.73						1282.04
S9_19157857	9	1271	0.109841	0.489312	0.138929	0.706072	0.489312			4066.15						81.88						10.6667						1698.95
S9_19157921	9	1335	0.330495	0.942244	0.5326	0.48598	0.942244			8613.23						86.87						11.4667						2327.58
S9_19158011	9	1425	0.451242	0.36403	0.51104	0.351771	0.36403			4937.7						81.86						9.92						1731.55
S9_19158050	9	1464	0.0991849	0.346372	0.103401	0.0895911	0.346372			6258.07						81.74						8.23333						1947.8
S9_19158074	9	1488	0.423776	0.773248	0.537064	0.555932	0.773248			3540.55						84.58						10.8433						2478.08
S9_19158273	9	1687	0.466843	0.467914	0.544893	0.426699	0.467914			3729.72						81.66						9.81						1474.94
S9_19158318	9	1732	0.15093	0.210585	0.218391	0.0756909	0.210585			3632.13						83.62						11.3733						1949.44
S9_19158424	9	1838	0.99498	0.746444	0.937566	0.62055	0.746444			4604.99						81.78						9.86						2249.46
S9_19158550	9	1964	0.790028	0.805384	0.967981	0.881596	0.805384			2270.58						86.56						10.5667						2326.06
S9_19158671	9	2085	0.0861673	0.0190665	0.17005	0.0272737	0.0190665			2129.51						85.46						9.54333						906.452
S9_19158884	9	2298	7.51093e-05	0.00562967	0.000195497	0.000934603	0.00562967			3364.1						84.43						8.19667						1724.4
S9_19159584	9	2998	6.99309e-08	3.03251e-05	2.21978e-07	2.77953e-06	3.03251e-05			1080.25						86.05						7.79667						1800.2
S9_19159838	9	3252	0.496226	0.638967	0.280733	0.682658	0.638967			4205.72						88.53						11.9						985.502
S9_19159873	9	3287	0.36469	0.450712	0.641035	0.442201	0.450712			3702.69						82.05						7.50333						2462.79
S9_19159880	9	3294	0.978191	0.883939	0.849569	0.6208	0.883939			4266.44						79.06						8.53333						1936.04
S9_19160069	9	3483	0.959653	0.777964	0.944071	0.261589	0.777964			1795.85						78.91						9.26667						1464.65
S9_19160109	9	3523	0.806818	0.572191	0.732582	0.329958	0.572191			3816.67						82.85						7.16333						2222.84
S9_19160266	9	3680	0.0402172	0.0136333	0.0311486	0.00236332	0.0136333			4838.65						84.87						9.20333						951.933
										1968.73						88.67						9.85667						2024.13
										3318.88						83.21						7.44						708.122
										3223.58						85.5						6.21333						2233.45
										2573.24						84.99						7.40667						2262.72
										3124.69						79.28						7.75						1553.79
										7004.51						81.34						9.69667						2511.88
										1670.66						82.62						10.53						2870.77
										4272.97						87.27						11.7						2878.38
										9076.25						81.02						9.88						1294.17
										1225.71						84.03						11.4433						2119.72
										5338.03						88.66						10.1633						1038.24
										3092.02						85.49						8.25333						2082.09
										2878.75						80.02						8.99333						1666.69
										3063.76						80.01						10.0467						2684.03
										4032.45						81.17						6.89						2964.29
										3286.13						83.97						8.30333						1302.45
										7933.01						80.92						7.17						1529.25
										2810.51						83.07						8.71						1939.15
										3947.91						84.4						11.5667						1726.39
										6009.73						84.6						8.92						2653.12
										1121.27						83.58						9.8						1821.3
										391.479						82.14						10.9833						2087.87
										1943.1						81.93						9						3003.73
										2783.51						80.31						7.56						1201.65
										2466.01						86.45						11.1067						2858.31
										2383.34						83.78						6.08						2546.43
										1683.69						79.9						6.88						2311.04
										3019						89.15						8.48667						3119.22
										6328.13						85.42						9.68333						1687.5
										1347.12						86.17						6.72667						1406.27
										3277.68						85.98						8.51333						1698.45
										2723.55						81.12						8.26						2731.85
										1868.13						89.75						6.60333						1495.52
										2901.3						88.34						7.29						1829.85
										1229.69						85.37						7.10333						1453.45
										6559.18						87.68						8.3						1195.5
										1130.81						85.46						6.01						1016.15
										1608.55						76.64						5.08333						1481.4
										1962.16						82.71						8.69						2206.1
										2415.72						81.06						8.02						2073.93
										1159.02						79.13						10.1033						2031.66
										277.232						79.82						7.29667						1693.83
										772.417						84.83						10.575						4006.23
										2251.91						88.22						8.95333						2475.14
										1627.31						81.2						5.97						1536.93
										504.262						79.01						7.14						1929.34
										3660.43						84.81						6.18						1970.21
										1131.65						87.11						7.00333						1271.76
										2245.49						83.33						8.12						1664.85
										3282.41						87.9						6.47						2123.02
										3288.73						85.98						9.06333						1467.21
										3610.11						85.17						5.63						1334.09
										4238.1						81.48						6.64						1327.04
										3190.51						81.55						7.70667						888.709
										4126.93						81.21						8						1005.78
										4056.9						82.6						6.81667						1017.75
										2797.96						87.25						8.11667						1855.82
										2980.24						80						6.77667						1635.66
										7270.94						76.53						5.50333						2042.73
										4842.58						83.35						8.82						4910.37
										7762.34						82.32						9.19333						3133.64
										2488.71						81.02						6.79667						2185.43
										2412.55						83.49						6.87						1204.68
										1555.25						68.95						5.55333						1824.39
										2785.41						86.05						8.90667						1762.38
										5616.21						86.38						11.1167						2259.52
										2813.61						82.61						8.39						2001.05
										3460.44						86.53						7.26667						4671.28
										1875.85						74.84						7.54						1641.16
										844.964						86.88						5.80333						1793.48
										254.014						76.76						5.24						3326.54
										2096.75						81.15						7.03						1945.01
										1322.74						78.73						7.94333						1339.58
										1608.81						85.98						9.03333						4004.6
										4404.65						80.61						8.46333						2511.56
										1251.35						80.15						6.54						1524.89
										4018.72						83.52						8.9						1485.37
										2809.04						82.43						10.7267						2127.06
										4189.07						82.36						7.55						2712.33
										3738.04						79.95						5.05667						985.307
										2567.29						78.94						6.97333						1557.88
										4047.14						84.34						5.94667						1105.28
										1772.22						76.16						6.09667						2619.36
										3653.8						79.93						5.79667						2374.52
										3327.02						83						7.15333						2471.44
										3790.75						79.28						8.59						2177.5
										4919.86						84.23						8.81						2635.51
										3622.25						84.53						7.18333						1516.01
										5360.09						81.15						6.37667						1891.66
										5460.08						78.88						13.0733						898.346
										4759.48						78.59						6.34333						1312.96
										2478.31						81.06						6.45						1348.19
										7709.72						79.6						5.88						1456.19
										6154.94						76.99						5.77667						1882.55
										4427.96						80.64						5.28667						1420.89
										3927.65						80.78						7.24667						2502.06
										3148.94						84.8						8.94333						2054.33
										6645.17						75.18						6.81						1873.6
										1956.17						83.99						5.09667						2852.85
										7199.76						74.65						6.71333						1222.36
										1905.14						82.22						5.71333						1623.11
										2808.73						79.99						6.12667						1273.71
										4904.16						78.48						6.03333						2495.29
										1326.59						79.64						7.11						895.906
										2489.84						80.53						4.64667						2240.55
										2015.45						79.04						6.87333						1972.08
										887.237						79.48						4.47667						1139.05
										962.601						79.27						4.33333						2557
										5561.16						71.62						5.97667						1721.51
										4745.34						82.31						6.20333						3209.11
										4023.75						80.04						4.89667						2021.22
										7154.93						75.55						4.32667						1753.5
										2712.27						76.41						4.68333						3037.16
										8003.26						81.92						5.82667						1937.64
										3863.27						79.84						9.41667						1900.3
										2165.67						81.57						6.94667						1910.69
										3795.1						78.12						7.89667						1851.1
										5587.7						84.86						7.24						1218.2
										3187.42						82.9						11.1233						1118.24
										2678.93						84						6.65667						1466.27
										7083.08						82.72						8.38333						777.837
										3429.99						79.89						12.09						2520.17
										3393.29						83.25						11.3967						1223.04
										4862.56						78.45						4.83						2344.44
										5557.47						83.69						7.83						2008.86
										2435.4						83.09						7.75667						2020.97
										2707.62						81						9.505						1579
										3056.72						78.24						5.48						1635.54
										2633.57						79.05						5.69667						1484.24
										895.422						83						4.86						856.99

## Sheet: Supplementary Figure 3
Supplementary Figure 3. Characteristics of BnaA9.NF-YA7 protein.
Supplementary Fig. 3c													Supplementary Fig. 3e
ID	OD600	T1	T2	Time(T2-T1)	OD420	OD550	V(ml)	Miller Units	Mean	sd				RLUS1	RLUS2	Ratio	Mean	SD
BnaA9.NF-YA7G	1.256	0.677778	0.734722	82	0.944	0.022	0.5	17.5839					VC	32412	145592	0.2226
	1.278	0.677778	0.734722	82	0.935	0.023	0.5	17.076						20874	155551	0.1342
	1.317	0.678472	0.734722	81	0.941	0.021	0.5	16.953	17.2043	0.334417				23411	165398	0.1415	0.1661	0.0490664
BnaA9.NF-YA7C	1.06	0.678472	0.747917	100	0.863	0.031	0.5	15.2594					BnaA9.NF-YA7G	177052	218175	0.8115
	1.114	0.679167	0.748611	100	0.871	0.029	0.5	14.7262						208520	241444	0.8636
	1.046	0.679167	0.749306	101	0.872	0.035	0.5	15.3484	15.1114	0.336501				200870	260486	0.7711	0.8154	0.0463732
103-183.aa	1.719	0.680556	0.8	172	0.662	0.228	0.5	1.77902					BnaA9.NF-YA7C	99555	242528	0.4105
	1.704	0.680556	0.8	172	0.708	0.233	0.5	2.04887						116801	257224	0.4541
	1.702	0.68125	0.800694	172	0.673	0.226	0.5	1.89585	1.90792	0.135329				109387	264568	0.413	0.425867	0.0244827
1-43.aa	1.587	0.681944	0.803472	175	0.563	0.249	0.5	0.916374					103-183.aa	34845	217641	0.1601
	1.607	0.682639	0.804167	175	0.571	0.251	0.5	0.936972						29137	207811	0.1402
	1.628	0.682639	0.803472	175	0.562	0.247	0.5	0.910846	0.921397	0.0137685				33225	206233	0.1611	0.1538	0.0117886
1-95.aa G	1.261	0.683333	0.759722	110	0.743	0.129	0.5	7.45801					1-43.aa	54816	333302	0.1645
	1.248	0.684028	0.761806	112	0.758	0.132	0.5	7.54064						37251	250829	0.1485
	1.255	0.684028	0.760417	110	0.784	0.131	0.5	8.03694	7.67853	0.313134				39961	259968	0.1537	0.155567	0.0081617
1-95.aa C	1.254	0.684722	0.768056	120	0.674	0.096	0.5	6.72515					1-95.aa G	110503	296211	0.3731
	1.261	0.685417	0.76875	120	0.665	0.094	0.5	6.61512						114772	294808	0.3893
	1.257	0.686111	0.770139	121	0.676	0.094	0.5	6.72597	6.68875	0.0637629				116231	334842	0.3471	0.369833	0.0212888
													1-95.aa C	121148	389274	0.3112
														96921	310974	0.317
														92198	322206	0.2861	0.304767	0.0164239

## Sheet: Supplementary Figure 4
Supplementary Figure 4. Phylogram of BnaA9.NF-YA7.
Supplementary Fig. 4b
Chromosome	Bin start position (bp)	Bin end position (bp)	Mean FST
C05	1	100000	0.232951
C05	10001	110000	0.227309
C05	20001	120000	0.227267
C05	30001	130000	0.226437
C05	40001	140000	0.231891
C05	50001	150000	0.21698
C05	60001	160000	0.228909
C05	70001	170000	0.235301
C05	80001	180000	0.225084
C05	90001	190000	0.223229
C05	100001	200000	0.218447
C05	110001	210000	0.216933
C05	120001	220000	0.222891
C05	130001	230000	0.226304
C05	140001	240000	0.230006
C05	150001	250000	0.218645
C05	160001	260000	0.227154
C05	170001	270000	0.234597
C05	180001	280000	0.256868
C05	190001	290000	0.264176
C05	200001	300000	0.26636
C05	210001	310000	0.3259
C05	220001	320000	0.343939
C05	230001	330000	0.398154
C05	240001	340000	0.395667
C05	250001	350000	0.386672
C05	260001	360000	0.375156
C05	270001	370000	0.361879
C05	280001	380000	0.354991
C05	290001	390000	0.347433
C05	300001	400000	0.339527
C05	310001	410000	0.305133
C05	320001	420000	0.297618
C05	330001	430000	0.26117
C05	340001	440000	0.244888
C05	350001	450000	0.240746
C05	360001	460000	0.249918
C05	370001	470000	0.24566
C05	380001	480000	0.244591
C05	390001	490000	0.296364
C05	400001	500000	0.330202
C05	410001	510000	0.319817
C05	420001	520000	0.311744
C05	430001	530000	0.303356
C05	440001	540000	0.321223
C05	450001	550000	0.351761
C05	460001	560000	0.370027
C05	470001	570000	0.408347
C05	480001	580000	0.425208
C05	490001	590000	0.445358
C05	500001	600000	0.450409
C05	510001	610000	0.462798
C05	520001	620000	0.477474
C05	530001	630000	0.472147
C05	540001	640000	0.481908
C05	550001	650000	0.503428
C05	560001	660000	0.487631
C05	570001	670000	0.469224
C05	580001	680000	0.457381
C05	590001	690000	0.428851
C05	600001	700000	0.428017
C05	610001	710000	0.411208
C05	620001	720000	0.418971
C05	630001	730000	0.420718
C05	640001	740000	0.416214
C05	650001	750000	0.406072
C05	660001	760000	0.413438
C05	670001	770000	0.383958
C05	680001	780000	0.384218
C05	690001	790000	0.368419
C05	700001	800000	0.340283
C05	710001	810000	0.33659
C05	720001	820000	0.323748
C05	730001	830000	0.303476
C05	740001	840000	0.288216
C05	750001	850000	0.278741
C05	760001	860000	0.298353
C05	770001	870000	0.302281
C05	780001	880000	0.28359
C05	790001	890000	0.266608
C05	800001	900000	0.267744
C05	810001	910000	0.27279
C05	820001	920000	0.279764
C05	830001	930000	0.310525
C05	840001	940000	0.29668
C05	850001	950000	0.262593
C05	860001	960000	0.196724
C05	870001	970000	0.188721
C05	880001	980000	0.194492
C05	890001	990000	0.175848
C05	900001	1000000	0.173995
C05	910001	1010000	0.166341
C05	920001	1020000	0.142737
C05	930001	1030000	0.141875
C05	940001	1040000	0.150807
C05	950001	1050000	0.177886
C05	960001	1060000	0.182413
C05	970001	1070000	0.18219
C05	980001	1080000	0.198287
C05	990001	1090000	0.232581
C05	1000001	1100000	0.260727
C05	1010001	1110000	0.278601
C05	1020001	1120000	0.356758
C05	1030001	1130000	0.37743
C05	1040001	1140000	0.389646
C05	1050001	1150000	0.371296
C05	1060001	1160000	0.364567
C05	1070001	1170000	0.361115
C05	1080001	1180000	0.355076
C05	1090001	1190000	0.340616
C05	1100001	1200000	0.338152
C05	1110001	1210000	0.32894
C05	1120001	1220000	0.277613
C05	1130001	1230000	0.278899
C05	1140001	1240000	0.252511
C05	1150001	1250000	0.27573
C05	1160001	1260000	0.276858
C05	1170001	1270000	0.268395
C05	1180001	1280000	0.26451
C05	1190001	1290000	0.278288
C05	1200001	1300000	0.284253
C05	1210001	1310000	0.292292
C05	1220001	1320000	0.319899
C05	1230001	1330000	0.292195
C05	1240001	1340000	0.307925
C05	1250001	1350000	0.2725
C05	1260001	1360000	0.272159
C05	1270001	1370000	0.294893
C05	1280001	1380000	0.293137
C05	1290001	1390000	0.255431
C05	1300001	1400000	0.220385
C05	1310001	1410000	0.207141
C05	1320001	1420000	0.179411
C05	1330001	1430000	0.201623
C05	1340001	1440000	0.2144
C05	1350001	1450000	0.196177
C05	1360001	1460000	0.170975
C05	1370001	1470000	0.151708
C05	1380001	1480000	0.144036
C05	1390001	1490000	0.184773
C05	1400001	1500000	0.21051
C05	1410001	1510000	0.238968
C05	1420001	1520000	0.216934
C05	1430001	1530000	0.215173
C05	1440001	1540000	0.209839
C05	1450001	1550000	0.240121
C05	1460001	1560000	0.294259
C05	1470001	1570000	0.285593
C05	1480001	1580000	0.27855
C05	1490001	1590000	0.268776
C05	1500001	1600000	0.251658
C05	1510001	1610000	0.245734
C05	1520001	1620000	0.27103
C05	1530001	1630000	0.262908
C05	1540001	1640000	0.252182
C05	1550001	1650000	0.240827
C05	1560001	1660000	0.206105
C05	1570001	1670000	0.219389
C05	1580001	1680000	0.22854
C05	1590001	1690000	0.230008
C05	1600001	1700000	0.221298
C05	1610001	1710000	0.197011
C05	1620001	1720000	0.197203
C05	1630001	1730000	0.211279
C05	1640001	1740000	0.239833
C05	1650001	1750000	0.229982
C05	1660001	1760000	0.225418
C05	1670001	1770000	0.205143
C05	1680001	1780000	0.193845
C05	1690001	1790000	0.194468
C05	1700001	1800000	0.216676
C05	1710001	1810000	0.263082
C05	1720001	1820000	0.254625
C05	1730001	1830000	0.229705
C05	1740001	1840000	0.191084
C05	1750001	1850000	0.204394
C05	1760001	1860000	0.230589
C05	1770001	1870000	0.254073
C05	1780001	1880000	0.272581
C05	1790001	1890000	0.266312
C05	1800001	1900000	0.271831
C05	1810001	1910000	0.169428
C05	1820001	1920000	0.162366
C05	1830001	1930000	0.161571
C05	1840001	1940000	0.163991
C05	1850001	1950000	0.178365
C05	1860001	1960000	0.163044
C05	1870001	1970000	0.154337
C05	1880001	1980000	0.134374
C05	1890001	1990000	0.123419
C05	1900001	2000000	0.0967479
C05	1910001	2010000	0.105123
C05	1920001	2020000	0.126293
C05	1930001	2030000	0.139834
C05	1940001	2040000	0.141865
C05	1950001	2050000	0.13823
C05	1960001	2060000	0.138901
C05	1970001	2070000	0.133848
C05	1980001	2080000	0.128868
C05	1990001	2090000	0.117894
C05	2000001	2100000	0.116173
C05	2010001	2110000	0.121319
C05	2020001	2120000	0.115699
C05	2030001	2130000	0.106796
C05	2040001	2140000	0.0945219
C05	2050001	2150000	0.05791
C05	2060001	2160000	0.156561
C05	2070001	2170000	0.186001
C05	2080001	2180000	0.270251
C05	2090001	2190000	0.366197
C05	2100001	2200000	0.448357
C05	2110001	2210000	0.488643
C05	2120001	2220000	0.506478
C05	2130001	2230000	0.484104
C05	2140001	2240000	0.481125
C05	2150001	2250000	0.515931
C05	2160001	2260000	0.519063
C05	2170001	2270000	0.524683
C05	2180001	2280000	0.493354
C05	2190001	2290000	0.450531
C05	2200001	2300000	0.409225
C05	2210001	2310000	0.333568
C05	2220001	2320000	0.304389
C05	2230001	2330000	0.30897
C05	2240001	2340000	0.283815
C05	2250001	2350000	0.25862
C05	2260001	2360000	0.212686
C05	2270001	2370000	0.232573
C05	2280001	2380000	0.198056
C05	2290001	2390000	0.201952
C05	2300001	2400000	0.207487
C05	2310001	2410000	0.213833
C05	2320001	2420000	0.18759
C05	2330001	2430000	0.178538
C05	2340001	2440000	0.161814
C05	2350001	2450000	0.165379
C05	2360001	2460000	0.164077
C05	2370001	2470000	0.129767
C05	2380001	2480000	0.139133
C05	2390001	2490000	0.123736
C05	2400001	2500000	0.1349
C05	2410001	2510000	0.134545
C05	2420001	2520000	0.147061
C05	2430001	2530000	0.152309
C05	2440001	2540000	0.169086
C05	2450001	2550000	0.198035
C05	2460001	2560000	0.203451
C05	2470001	2570000	0.221085
C05	2480001	2580000	0.219785
C05	2490001	2590000	0.216979
C05	2500001	2600000	0.220648
C05	2510001	2610000	0.287399
C05	2520001	2620000	0.305581
C05	2530001	2630000	0.310124
C05	2540001	2640000	0.321562
C05	2550001	2650000	0.293376
C05	2560001	2660000	0.302327
C05	2570001	2670000	0.286875
C05	2580001	2680000	0.299167
C05	2590001	2690000	0.316032
C05	2600001	2700000	0.314988
C05	2610001	2710000	0.278731
C05	2620001	2720000	0.335421
C05	2630001	2730000	0.389938
C05	2640001	2740000	0.424446
C05	2650001	2750000	0.470768
C05	2660001	2760000	0.508557
C05	2670001	2770000	0.500225
C05	2680001	2780000	0.520331
C05	2690001	2790000	0.515848
C05	2700001	2800000	0.523216
C05	2710001	2810000	0.517019
C05	2720001	2820000	0.499694
C05	2730001	2830000	0.451422
C05	2740001	2840000	0.426104
C05	2750001	2850000	0.415027
C05	2760001	2860000	0.443693
C05	2770001	2870000	0.461991
C05	2780001	2880000	0.46681
C05	2790001	2890000	0.513767
C05	2800001	2900000	0.536131
C05	2810001	2910000	0.562794
C05	2820001	2920000	0.568884
C05	2830001	2930000	0.619016
C05	2840001	2940000	0.619072
C05	2850001	2950000	0.573708
C05	2860001	2960000	0.491121
C05	2870001	2970000	0.425649
C05	2880001	2980000	0.399884
C05	2890001	2990000	0.318043
C05	2900001	3000000	0.262705
C05	2910001	3010000	0.222549
C05	2920001	3020000	0.22301
C05	2930001	3030000	0.201674
C05	2940001	3040000	0.206061
C05	2950001	3050000	0.193585
C05	2960001	3060000	0.201011
C05	2970001	3070000	0.191391
C05	2980001	3080000	0.153607
C05	2990001	3090000	0.139024
C05	3000001	3100000	0.134617
C05	3010001	3110000	0.120511
C05	3020001	3120000	0.0887948
C05	3030001	3130000	0.0589465
C05	3040001	3140000	0.0552821
C05	3050001	3150000	0.0784022
C05	3060001	3160000	0.0879733
C05	3070001	3170000	0.0937774
C05	3080001	3180000	0.102439
C05	3090001	3190000	0.115091
C05	3100001	3200000	0.118187
C05	3110001	3210000	0.114078
C05	3120001	3220000	0.121797
C05	3130001	3230000	0.152334
C05	3140001	3240000	0.156992
C05	3150001	3250000	0.140708
C05	3160001	3260000	0.137083
C05	3170001	3270000	0.13593
C05	3180001	3280000	0.13782
C05	3190001	3290000	0.123917
C05	3200001	3300000	0.12488
C05	3210001	3310000	0.141127
C05	3220001	3320000	0.152987
C05	3230001	3330000	0.13908
C05	3240001	3340000	0.156697
C05	3250001	3350000	0.225608
C05	3260001	3360000	0.29611
C05	3270001	3370000	0.344094
C05	3280001	3380000	0.341427
C05	3290001	3390000	0.346326
C05	3300001	3400000	0.340708
C05	3310001	3410000	0.337071
C05	3320001	3420000	0.352077
C05	3330001	3430000	0.362659
C05	3340001	3440000	0.36459
C05	3350001	3450000	0.322624
C05	3360001	3460000	0.226577
C05	3370001	3470000	0.135371
C05	3380001	3480000	0.142189
C05	3390001	3490000	0.149709
C05	3400001	3500000	0.176386
C05	3410001	3510000	0.233823
C05	3420001	3520000	0.277018
C05	3430001	3530000	0.30525
C05	3440001	3540000	0.340697
C05	3450001	3550000	0.332071
C05	3460001	3560000	0.3393
C05	3470001	3570000	0.315788
C05	3480001	3580000	0.304027
C05	3490001	3590000	0.282903
C05	3500001	3600000	0.25993
C05	3510001	3610000	0.213781
C05	3520001	3620000	0.173133
C05	3530001	3630000	0.139817
C05	3540001	3640000	0.156147
C05	3550001	3650000	0.166613
C05	3560001	3660000	0.189206
C05	3570001	3670000	0.196081
C05	3580001	3680000	0.199467
C05	3590001	3690000	0.211793
C05	3600001	3700000	0.233175
C05	3610001	3710000	0.259733
C05	3620001	3720000	0.267579
C05	3630001	3730000	0.274941
C05	3640001	3740000	0.252421
C05	3650001	3750000	0.227566
C05	3660001	3760000	0.213719
C05	3670001	3770000	0.216557
C05	3680001	3780000	0.220572
C05	3690001	3790000	0.227092
C05	3700001	3800000	0.213761
C05	3710001	3810000	0.215329
C05	3720001	3820000	0.240563
C05	3730001	3830000	0.249816
C05	3740001	3840000	0.252024
C05	3750001	3850000	0.264602
C05	3760001	3860000	0.27403
C05	3770001	3870000	0.279528
C05	3780001	3880000	0.272659
C05	3790001	3890000	0.260395
C05	3800001	3900000	0.272343
C05	3810001	3910000	0.278395
C05	3820001	3920000	0.251974
C05	3830001	3930000	0.19038
C05	3840001	3940000	0.18879
C05	3850001	3950000	0.185841
C05	3860001	3960000	0.182112
C05	3870001	3970000	0.230349
C05	3880001	3980000	0.247948
C05	3890001	3990000	0.277208
C05	3900001	4000000	0.2967
C05	3910001	4010000	0.308829
C05	3920001	4020000	0.35691
C05	3930001	4030000	0.453111
C05	3940001	4040000	0.460914
C05	3950001	4050000	0.519838
C05	3960001	4060000	0.598221
C05	3970001	4070000	0.630752
C05	3980001	4080000	0.675345
C05	3990001	4090000	0.67371
C05	4000001	4100000	0.690893
C05	4010001	4110000	0.691267
C05	4020001	4120000	0.694543
C05	4030001	4130000	0.59321
C05	4040001	4140000	0.595305
C05	4050001	4150000	0.572048
C05	4060001	4160000	0.554107
C05	4070001	4170000	0.525828
C05	4080001	4180000	0.485625
C05	4090001	4190000	0.464114
C05	4100001	4200000	0.401792
C05	4110001	4210000	0.363511
C05	4120001	4220000	0.326775
C05	4130001	4230000	0.3869
C05	4140001	4240000	0.409697
C05	4150001	4250000	0.381143
C05	4160001	4260000	0.379528
C05	4170001	4270000	0.364282
C05	4180001	4280000	0.362997
C05	4190001	4290000	0.348307
C05	4200001	4300000	0.350425
C05	4210001	4310000	0.322587
C05	4220001	4320000	0.270823
C05	4230001	4330000	0.230554
C05	4240001	4340000	0.201695
C05	4250001	4350000	0.200706
C05	4260001	4360000	0.195339
C05	4270001	4370000	0.192042
C05	4280001	4380000	0.188128
C05	4290001	4390000	0.182261
C05	4300001	4400000	0.180446
C05	4310001	4410000	0.190177
C05	4320001	4420000	0.199572
C05	4330001	4430000	0.20825
C05	4340001	4440000	0.208299
C05	4350001	4450000	0.21581
C05	4360001	4460000	0.217222
C05	4370001	4470000	0.207974
C05	4380001	4480000	0.209589
C05	4390001	4490000	0.212523
C05	4400001	4500000	0.207732
C05	4410001	4510000	0.143682
C05	4420001	4520000	0.0871307
C05	4430001	4530000	0.0917314
C05	4440001	4540000	0.102211
C05	4450001	4550000	0.102653
C05	4460001	4560000	0.109986
C05	4470001	4570000	0.13675
C05	4480001	4580000	0.142635
C05	4490001	4590000	0.138603
C05	4500001	4600000	0.166271
C05	4510001	4610000	0.202341
C05	4520001	4620000	0.171861
C05	4530001	4630000	0.179352
C05	4540001	4640000	0.15454
C05	4550001	4650000	0.167748
C05	4560001	4660000	0.187762
C05	4570001	4670000	0.180876
C05	4580001	4680000	0.15508
C05	4590001	4690000	0.183869
C05	4600001	4700000	0.158176
C05	4610001	4710000	0.151301
C05	4620001	4720000	0.153928
C05	4630001	4730000	0.150718
C05	4640001	4740000	0.155579
C05	4650001	4750000	0.159278
C05	4660001	4760000	0.157629
C05	4670001	4770000	0.157898
C05	4680001	4780000	0.203613
C05	4690001	4790000	0.183876
C05	4700001	4800000	0.211479
C05	4710001	4810000	0.263928
C05	4720001	4820000	0.259061
C05	4730001	4830000	0.301993
C05	4740001	4840000	0.298441
C05	4750001	4850000	0.298121
C05	4760001	4860000	0.236694
C05	4770001	4870000	0.236694
C05	4780001	4880000	0.214021
C05	4790001	4890000	0.243219
C05	4800001	4900000	0.224232
C05	4810001	4910000	0.206473
C05	4820001	4920000	0.163991
C05	4830001	4930000	0.15978
C05	4840001	4940000	0.149117
C05	4850001	4950000	0.147798
C05	4860001	4960000	0.165094
C05	4870001	4970000	0.166766
C05	4880001	4980000	0.162325
C05	4890001	4990000	0.156066
C05	4900001	5000000	0.25275
C05	4910001	5010000	0.260631
C05	4920001	5020000	0.260468
C05	4930001	5030000	0.256569
C05	4940001	5040000	0.24561
C05	4950001	5050000	0.237986
C05	4960001	5060000	0.215262
C05	4970001	5070000	0.210951
C05	4980001	5080000	0.197836
C05	4990001	5090000	0.20486
C05	5000001	5100000	0.188007
C05	5010001	5110000	0.20107
C05	5020001	5120000	0.219949
C05	5030001	5130000	0.222801
C05	5040001	5140000	0.249
C05	5050001	5150000	0.241438
C05	5060001	5160000	0.28093
C05	5070001	5170000	0.284147
C05	5080001	5180000	0.31017
C05	5090001	5190000	0.315001
C05	5100001	5200000	0.298192
C05	5110001	5210000	0.286732
C05	5120001	5220000	0.302055
C05	5130001	5230000	0.335939
C05	5140001	5240000	0.374575
C05	5150001	5250000	0.411962
C05	5160001	5260000	0.403268
C05	5170001	5270000	0.42017
C05	5180001	5280000	0.400689
C05	5190001	5290000	0.403988
C05	5200001	5300000	0.425275
C05	5210001	5310000	0.412853
C05	5220001	5320000	0.386077
C05	5230001	5330000	0.349126
C05	5240001	5340000	0.271417
C05	5250001	5350000	0.250789
C05	5260001	5360000	0.253929
C05	5270001	5370000	0.237583
C05	5280001	5380000	0.225236
C05	5290001	5390000	0.232782
C05	5300001	5400000	0.271326
C05	5310001	5410000	0.309149
C05	5320001	5420000	0.320978
C05	5330001	5430000	0.327656
C05	5340001	5440000	0.360122
C05	5350001	5450000	0.397178
C05	5360001	5460000	0.386514
C05	5370001	5470000	0.40441
C05	5380001	5480000	0.458187
C05	5390001	5490000	0.505241
C05	5400001	5500000	0.479026
C05	5410001	5510000	0.517978
C05	5420001	5520000	0.52466
C05	5430001	5530000	0.564445
C05	5440001	5540000	0.635604
C05	5450001	5550000	0.658128
C05	5460001	5560000	0.629222
C05	5470001	5570000	0.641092
C05	5480001	5580000	0.669519
C05	5490001	5590000	0.639349
C05	5500001	5600000	0.646909
C05	5510001	5610000	0.491481
C05	5520001	5620000	0.536857
C05	5530001	5630000	0.53651
C05	5540001	5640000	0.519289
C05	5550001	5650000	0.533122
C05	5560001	5660000	0.53302
C05	5570001	5670000	0.51172
C05	5580001	5680000	0.495768
C05	5590001	5690000	0.507726
C05	5600001	5700000	0.495696
C05	5610001	5710000	0.54803
C05	5620001	5720000	0.502354
C05	5630001	5730000	0.4544
C05	5640001	5740000	0.43367
C05	5650001	5750000	0.340198
C05	5660001	5760000	0.352266
C05	5670001	5770000	0.388762
C05	5680001	5780000	0.355887
C05	5690001	5790000	0.342345
C05	5700001	5800000	0.339847
C05	5710001	5810000	0.364885
C05	5720001	5820000	0.384894
C05	5730001	5830000	0.416536
C05	5740001	5840000	0.441211
C05	5750001	5850000	0.430792
C05	5760001	5860000	0.420761
C05	5770001	5870000	0.421528
C05	5780001	5880000	0.425315
C05	5790001	5890000	0.421512
C05	5800001	5900000	0.41686
C05	5810001	5910000	0.4005
C05	5820001	5920000	0.391532
C05	5830001	5930000	0.363084
C05	5840001	5940000	0.308293
C05	5850001	5950000	0.28632
C05	5860001	5960000	0.288772
C05	5870001	5970000	0.254086
C05	5880001	5980000	0.231078
C05	5890001	5990000	0.23848
C05	5900001	6000000	0.288823
C05	5910001	6010000	0.264392
C05	5920001	6020000	0.226303
C05	5930001	6030000	0.21307
C05	5940001	6040000	0.212363
C05	5950001	6050000	0.214443
C05	5960001	6060000	0.207874
C05	5970001	6070000	0.220414
C05	5980001	6080000	0.232051
C05	5990001	6090000	0.251233
C05	6000001	6100000	0.227316
C05	6010001	6110000	0.253316
C05	6020001	6120000	0.263228
C05	6030001	6130000	0.279341
C05	6040001	6140000	0.263826
C05	6050001	6150000	0.246079
C05	6060001	6160000	0.228781
C05	6070001	6170000	0.220446
C05	6080001	6180000	0.216239
C05	6090001	6190000	0.188778
C05	6100001	6200000	0.187659
C05	6110001	6210000	0.18827
C05	6120001	6220000	0.189023
C05	6130001	6230000	0.159781
C05	6140001	6240000	0.172624
C05	6150001	6250000	0.194183
C05	6160001	6260000	0.215849
C05	6170001	6270000	0.215621
C05	6180001	6280000	0.202327
C05	6190001	6290000	0.220997
C05	6200001	6300000	0.218473
C05	6210001	6310000	0.158367
C05	6220001	6320000	0.141834
C05	6230001	6330000	0.162544
C05	6240001	6340000	0.19029
C05	6250001	6350000	0.199096
C05	6260001	6360000	0.205735
C05	6270001	6370000	0.217748
C05	6280001	6380000	0.230816
C05	6290001	6390000	0.240991
C05	6300001	6400000	0.259145
C05	6310001	6410000	0.290778
C05	6320001	6420000	0.334902
C05	6330001	6430000	0.346638
C05	6340001	6440000	0.334943
C05	6350001	6450000	0.376369
C05	6360001	6460000	0.376196
C05	6370001	6470000	0.382631
C05	6380001	6480000	0.399845
C05	6390001	6490000	0.409988
C05	6400001	6500000	0.410485
C05	6410001	6510000	0.379326
C05	6420001	6520000	0.422948
C05	6430001	6530000	0.427006
C05	6440001	6540000	0.420687
C05	6450001	6550000	0.387749
C05	6460001	6560000	0.370151
C05	6470001	6570000	0.358685
C05	6480001	6580000	0.361702
C05	6490001	6590000	0.347428
C05	6500001	6600000	0.337323
C05	6510001	6610000	0.426802
C05	6520001	6620000	0.429783
C05	6530001	6630000	0.4476
C05	6540001	6640000	0.52225
C05	6550001	6650000	0.563422
C05	6560001	6660000	0.640798
C05	6570001	6670000	0.698458
C05	6580001	6680000	0.686516
C05	6590001	6690000	0.662454
C05	6600001	6700000	0.690607
C05	6610001	6710000	0.661999
C05	6620001	6720000	0.632317
C05	6630001	6730000	0.621756
C05	6640001	6740000	0.600925
C05	6650001	6750000	0.596048
C05	6660001	6760000	0.581386
C05	6670001	6770000	0.512217
C05	6680001	6780000	0.513274
C05	6690001	6790000	0.527296
C05	6700001	6800000	0.431916
C05	6710001	6810000	0.48269
C05	6720001	6820000	0.571296
C05	6730001	6830000	0.58664
C05	6740001	6840000	0.595181
C05	6750001	6850000	0.595181
C05	6760001	6860000	0.613322
C05	6770001	6870000	0.706727
C05	6780001	6880000	0.772219
C05	6790001	6890000	0.829207
C05	6800001	6900000	0.859375
C05	6810001	6910000	0.900429
C05	6820001	6920000	0.859015
C05	6830001	6930000	0.770646
C05	6840001	6940000	0.788837
C05	6850001	6950000	0.798365
C05	6860001	6960000	0.813359
C05	6870001	6970000	0.812373
C05	6880001	6980000	0.812348
C05	6890001	6990000	0.804168
C05	6900001	7000000	0.810759
C05	6910001	7010000	0.785167
C05	6920001	7020000	0.733011
C05	6930001	7030000	0.743156
C05	6940001	7040000	0.662441
C05	6950001	7050000	0.582895
C05	6960001	7060000	0.545023
C05	6970001	7070000	0.533534
C05	6980001	7080000	0.438511
C05	6990001	7090000	0.363792
C05	7000001	7100000	0.3214
C05	7010001	7110000	0.261331
C05	7020001	7120000	0.249593
C05	7030001	7130000	0.2306
C05	7040001	7140000	0.216239
C05	7050001	7150000	0.224992
C05	7060001	7160000	0.217858
C05	7070001	7170000	0.217491
C05	7080001	7180000	0.213288
C05	7090001	7190000	0.207747
C05	7100001	7200000	0.210449
C05	7110001	7210000	0.202515
C05	7120001	7220000	0.179711
C05	7130001	7230000	0.166557
C05	7140001	7240000	0.141161
C05	7150001	7250000	0.114297
C05	7160001	7260000	0.120452
C05	7170001	7270000	0.105531
C05	7180001	7280000	0.114945
C05	7190001	7290000	0.111438
C05	7200001	7300000	0.107478
C05	7210001	7310000	0.11952
C05	7220001	7320000	0.128337
C05	7230001	7330000	0.148295
C05	7240001	7340000	0.13326
C05	7250001	7350000	0.134941
C05	7260001	7360000	0.129926
C05	7270001	7370000	0.141735
C05	7280001	7380000	0.146935
C05	7290001	7390000	0.16728
C05	7300001	7400000	0.170018
C05	7310001	7410000	0.171082
C05	7320001	7420000	0.168863
C05	7330001	7430000	0.173854
C05	7340001	7440000	0.176787
C05	7350001	7450000	0.169614
C05	7360001	7460000	0.171171
C05	7370001	7470000	0.170367
C05	7380001	7480000	0.174526
C05	7390001	7490000	0.172469
C05	7400001	7500000	0.150586
C05	7410001	7510000	0.144967
C05	7420001	7520000	0.141464
C05	7430001	7530000	0.138702
C05	7440001	7540000	0.135601
C05	7450001	7550000	0.116632
C05	7460001	7560000	0.112
C05	7470001	7570000	0.10141
C05	7480001	7580000	0.0918491
C05	7490001	7590000	0.0805403
C05	7500001	7600000	0.0840261
C05	7510001	7610000	0.0849039
C05	7520001	7620000	0.0846901
C05	7530001	7630000	0.0861008
C05	7540001	7640000	0.0921393
C05	7550001	7650000	0.115638
C05	7560001	7660000	0.136207
C05	7570001	7670000	0.14635
C05	7580001	7680000	0.156795
C05	7590001	7690000	0.161735
C05	7600001	7700000	0.166715
C05	7610001	7710000	0.18123
C05	7620001	7720000	0.192106
C05	7630001	7730000	0.19238
C05	7640001	7740000	0.185588
C05	7650001	7750000	0.201221
C05	7660001	7760000	0.157127
C05	7670001	7770000	0.154431
C05	7680001	7780000	0.150974
C05	7690001	7790000	0.148374
C05	7700001	7800000	0.143874
C05	7710001	7810000	0.139771
C05	7720001	7820000	0.133809
C05	7730001	7830000	0.142649
C05	7740001	7840000	0.145581
C05	7750001	7850000	0.120363
C05	7760001	7860000	0.138493
C05	7770001	7870000	0.139401
C05	7780001	7880000	0.136756
C05	7790001	7890000	0.139692
C05	7800001	7900000	0.141552
C05	7810001	7910000	0.145648
C05	7820001	7920000	0.169841
C05	7830001	7930000	0.20933
C05	7840001	7940000	0.177407
C05	7850001	7950000	0.188908
C05	7860001	7960000	0.181363
C05	7870001	7970000	0.173599
C05	7880001	7980000	0.17497
C05	7890001	7990000	0.170688
C05	7900001	8000000	0.161087
C05	7910001	8010000	0.161933
C05	7920001	8020000	0.149345
C05	7930001	8030000	0.11861
C05	7940001	8040000	0.131755
C05	7950001	8050000	0.137146
C05	7960001	8060000	0.144551
C05	7970001	8070000	0.152852
C05	7980001	8080000	0.151484
C05	7990001	8090000	0.156778
C05	8000001	8100000	0.186074
C05	8010001	8110000	0.174898
C05	8020001	8120000	0.208474
C05	8030001	8130000	0.221789
C05	8040001	8140000	0.221294
C05	8050001	8150000	0.235006
C05	8060001	8160000	0.237544
C05	8070001	8170000	0.238951
C05	8080001	8180000	0.253368
C05	8090001	8190000	0.259328
C05	8100001	8200000	0.2817
C05	8110001	8210000	0.305014
C05	8120001	8220000	0.3077
C05	8130001	8230000	0.31971
C05	8140001	8240000	0.300924
C05	8150001	8250000	0.292795
C05	8160001	8260000	0.301012
C05	8170001	8270000	0.297127
C05	8180001	8280000	0.284336
C05	8190001	8290000	0.280164
C05	8200001	8300000	0.263441
C05	8210001	8310000	0.25533
C05	8220001	8320000	0.216674
C05	8230001	8330000	0.189339
C05	8240001	8340000	0.196641
C05	8250001	8350000	0.186452
C05	8260001	8360000	0.187036
C05	8270001	8370000	0.196791
C05	8280001	8380000	0.253708
C05	8290001	8390000	0.276163
C05	8300001	8400000	0.277048
C05	8310001	8410000	0.278025
C05	8320001	8420000	0.279847
C05	8330001	8430000	0.311217
C05	8340001	8440000	0.318098
C05	8350001	8450000	0.240158
C05	8360001	8460000	0.218603
C05	8370001	8470000	0.208853
C05	8380001	8480000	0.16912
C05	8390001	8490000	0.151557
C05	8400001	8500000	0.150449
C05	8410001	8510000	0.149088
C05	8420001	8520000	0.163616
C05	8430001	8530000	0.115617
C05	8440001	8540000	0.112424
C05	8450001	8550000	0.107103
C05	8460001	8560000	0.108112
C05	8470001	8570000	0.114667
C05	8480001	8580000	0.116812
C05	8490001	8590000	0.126264
C05	8500001	8600000	0.135212
C05	8510001	8610000	0.148801
C05	8520001	8620000	0.144252
C05	8530001	8630000	0.19053
C05	8540001	8640000	0.202195
C05	8550001	8650000	0.203412
C05	8560001	8660000	0.194875
C05	8570001	8670000	0.187867
C05	8580001	8680000	0.135936
C05	8590001	8690000	0.128165
C05	8600001	8700000	0.111844
C05	8610001	8710000	0.0922356
C05	8620001	8720000	0.0860517
C05	8630001	8730000	0.0791965
C05	8640001	8740000	0.075738
C05	8650001	8750000	0.0742719
C05	8660001	8760000	0.0798324
C05	8670001	8770000	0.0788441
C05	8680001	8780000	0.0992913
C05	8690001	8790000	0.0899422
C05	8700001	8800000	0.0911047
C05	8710001	8810000	0.104136
C05	8720001	8820000	0.100187
C05	8730001	8830000	0.0979436
C05	8740001	8840000	0.101104
C05	8750001	8850000	0.103543
C05	8760001	8860000	0.096115
C05	8770001	8870000	0.114896
C05	8780001	8880000	0.114149
C05	8790001	8890000	0.122907
C05	8800001	8900000	0.124359
C05	8810001	8910000	0.126848
C05	8820001	8920000	0.136556
C05	8830001	8930000	0.157799
C05	8840001	8940000	0.172655
C05	8850001	8950000	0.171481
C05	8860001	8960000	0.181863
C05	8870001	8970000	0.196704
C05	8880001	8980000	0.198015
C05	8890001	8990000	0.198697
C05	8900001	9000000	0.230137
C05	8910001	9010000	0.241642
C05	8920001	9020000	0.250166
C05	8930001	9030000	0.252554
C05	8940001	9040000	0.29895
C05	8950001	9050000	0.366422
C05	8960001	9060000	0.336415
C05	8970001	9070000	0.348516
C05	8980001	9080000	0.338436
C05	8990001	9090000	0.32665
C05	9000001	9100000	0.311481
C05	9010001	9110000	0.323802
C05	9020001	9120000	0.311084
C05	9030001	9130000	0.294926
C05	9040001	9140000	0.29409
C05	9050001	9150000	0.302084
C05	9060001	9160000	0.269669
C05	9070001	9170000	0.234515
C05	9080001	9180000	0.212572
C05	9090001	9190000	0.235102
C05	9100001	9200000	0.243985
C05	9110001	9210000	0.258343
C05	9120001	9220000	0.250368
C05	9130001	9230000	0.26666
C05	9140001	9240000	0.255415
C05	9150001	9250000	0.208307
C05	9160001	9260000	0.208727
C05	9170001	9270000	0.21602
C05	9180001	9280000	0.226328
C05	9190001	9290000	0.220428
C05	9200001	9300000	0.214405
C05	9210001	9310000	0.214117
C05	9220001	9320000	0.221218
C05	9230001	9330000	0.22281
C05	9240001	9340000	0.238812
C05	9250001	9350000	0.294185
C05	9260001	9360000	0.326804
C05	9270001	9370000	0.341687
C05	9280001	9380000	0.342403
C05	9290001	9390000	0.336396
C05	9300001	9400000	0.348108
C05	9310001	9410000	0.344652
C05	9320001	9420000	0.359161
C05	9330001	9430000	0.345288
C05	9340001	9440000	0.28319
C05	9350001	9450000	0.300682
C05	9360001	9460000	0.302616
C05	9370001	9470000	0.322604
C05	9380001	9480000	0.320781
C05	9390001	9490000	0.331383
C05	9400001	9500000	0.333108
C05	9410001	9510000	0.332117
C05	9420001	9520000	0.3335
C05	9430001	9530000	0.344474
C05	9440001	9540000	0.403604
C05	9450001	9550000	0.410939
C05	9460001	9560000	0.412488
C05	9470001	9570000	0.355971
C05	9480001	9580000	0.369799
C05	9490001	9590000	0.374753
C05	9500001	9600000	0.372461
C05	9510001	9610000	0.395086
C05	9520001	9620000	0.402291
C05	9530001	9630000	0.402236
C05	9540001	9640000	0.398745
C05	9550001	9650000	0.40688
C05	9560001	9660000	0.454009
C05	9570001	9670000	0.518974
C05	9580001	9680000	0.503933
C05	9590001	9690000	0.498212
C05	9600001	9700000	0.50629
C05	9610001	9710000	0.488511
C05	9620001	9720000	0.477679
C05	9630001	9730000	0.474454
C05	9640001	9740000	0.475344
C05	9650001	9750000	0.455429
C05	9660001	9760000	0.401986
C05	9670001	9770000	0.379679
C05	9680001	9780000	0.387123
C05	9690001	9790000	0.395942
C05	9700001	9800000	0.405794
C05	9710001	9810000	0.392571
C05	9720001	9820000	0.386202
C05	9730001	9830000	0.388523
C05	9740001	9840000	0.377979
C05	9750001	9850000	0.372362
C05	9760001	9860000	0.336081
C05	9770001	9870000	0.340948
C05	9780001	9880000	0.331219
C05	9790001	9890000	0.325184
C05	9800001	9900000	0.320028
C05	9810001	9910000	0.357442
C05	9820001	9920000	0.370784
C05	9830001	9930000	0.367302
C05	9840001	9940000	0.373543
C05	9850001	9950000	0.380397
C05	9860001	9960000	0.398162
C05	9870001	9970000	0.463988
C05	9880001	9980000	0.471787
C05	9890001	9990000	0.472364
C05	9900001	10000000	0.478658
C05	9910001	10010000	0.489049
C05	9920001	10020000	0.501115
C05	9930001	10030000	0.517344
C05	9940001	10040000	0.519389
C05	9950001	10050000	0.521288
C05	9960001	10060000	0.502934
C05	9970001	10070000	0.481616
C05	9980001	10080000	0.468646
C05	9990001	10090000	0.466064
C05	10000001	10100000	0.454002
C05	10010001	10110000	0.433087
C05	10020001	10120000	0.424349
C05	10030001	10130000	0.398017
C05	10040001	10140000	0.389543
C05	10050001	10150000	0.385297
C05	10060001	10160000	0.423549
C05	10070001	10170000	0.413771
C05	10080001	10180000	0.418339
C05	10090001	10190000	0.417686
C05	10100001	10200000	0.406545
C05	10110001	10210000	0.404425
C05	10120001	10220000	0.331354
C05	10130001	10230000	0.35475
C05	10140001	10240000	0.326987
C05	10150001	10250000	0.324428
C05	10160001	10260000	0.327533
C05	10170001	10270000	0.312817
C05	10180001	10280000	0.302395
C05	10190001	10290000	0.308351
C05	10200001	10300000	0.305217
C05	10210001	10310000	0.277018
C05	10220001	10320000	0.318914
C05	10230001	10330000	0.301612
C05	10240001	10340000	0.32225
C05	10250001	10350000	0.331345
C05	10260001	10360000	0.313761
C05	10270001	10370000	0.344678
C05	10280001	10380000	0.381279
C05	10290001	10390000	0.398651
C05	10300001	10400000	0.421516
C05	10310001	10410000	0.440284
C05	10320001	10420000	0.445876
C05	10330001	10430000	0.455494
C05	10340001	10440000	0.508115
C05	10350001	10450000	0.495625
C05	10360001	10460000	0.488732
C05	10370001	10470000	0.460381
C05	10380001	10480000	0.438514
C05	10390001	10490000	0.370378
C05	10400001	10500000	0.349041
C05	10410001	10510000	0.344702
C05	10420001	10520000	0.332709
C05	10430001	10530000	0.318023
C05	10440001	10540000	0.292916
C05	10450001	10550000	0.264599
C05	10460001	10560000	0.283762
C05	10470001	10570000	0.292176
C05	10480001	10580000	0.273125
C05	10490001	10590000	0.296965
C05	10500001	10600000	0.297364
C05	10510001	10610000	0.293817
C05	10520001	10620000	0.294828
C05	10530001	10630000	0.292982
C05	10540001	10640000	0.275632
C05	10550001	10650000	0.295655
C05	10560001	10660000	0.261031
C05	10570001	10670000	0.248454
C05	10580001	10680000	0.253934
C05	10590001	10690000	0.245938
C05	10600001	10700000	0.256426
C05	10610001	10710000	0.272246
C05	10620001	10720000	0.2787
C05	10630001	10730000	0.280876
C05	10640001	10740000	0.293721
C05	10650001	10750000	0.314214
C05	10660001	10760000	0.31937
C05	10670001	10770000	0.291202
C05	10680001	10780000	0.293563
C05	10690001	10790000	0.291411
C05	10700001	10800000	0.344814
C05	10710001	10810000	0.347073
C05	10720001	10820000	0.330354
C05	10730001	10830000	0.338194
C05	10740001	10840000	0.364184
C05	10750001	10850000	0.333625
C05	10760001	10860000	0.3378
C05	10770001	10870000	0.367513
C05	10780001	10880000	0.401462
C05	10790001	10890000	0.432278
C05	10800001	10900000	0.37131
C05	10810001	10910000	0.378876
C05	10820001	10920000	0.446472
C05	10830001	10930000	0.469664
C05	10840001	10940000	0.415773
C05	10850001	10950000	0.510616
C05	10860001	10960000	0.455476
C05	10870001	10970000	0.371848
C05	10880001	10980000	0.337144
C05	10890001	10990000	0.322438
C05	10900001	11000000	0.320242
C05	10910001	11010000	0.331744
C05	10920001	11020000	0.341398
C05	10930001	11030000	0.326301
C05	10940001	11040000	0.311181
C05	10950001	11050000	0.301834
C05	10960001	11060000	0.335143
C05	10970001	11070000	0.389795
C05	10980001	11080000	0.410801
C05	10990001	11090000	0.442466
C05	11000001	11100000	0.482381
C05	11010001	11110000	0.492042
C05	11020001	11120000	0.470127
C05	11030001	11130000	0.478815
C05	11040001	11140000	0.563822
C05	11050001	11150000	0.614761
C05	11060001	11160000	0.598203
C05	11070001	11170000	0.613272
C05	11080001	11180000	0.525969
C05	11090001	11190000	0.529488
C05	11100001	11200000	0.493151
C05	11110001	11210000	0.469474
C05	11120001	11220000	0.487337
C05	11130001	11230000	0.485798
C05	11140001	11240000	0.440596
C05	11150001	11250000	0.429265
C05	11160001	11260000	0.478422
C05	11170001	11270000	0.403895
C05	11180001	11280000	0.509092
C05	11190001	11290000	0.525194
C05	11200001	11300000	0.594755
C05	11210001	11310000	0.643732
C05	11220001	11320000	0.599744
C05	11230001	11330000	0.566743
C05	11240001	11340000	0.570393
C05	11250001	11350000	0.614535
C05	11260001	11360000	0.60168
C05	11270001	11370000	0.714325
C05	11280001	11380000	0.714437
C05	11290001	11390000	0.752465
C05	11300001	11400000	0.768775
C05	11310001	11410000	0.747135
C05	11320001	11420000	0.7709
C05	11330001	11430000	0.824525
C05	11340001	11440000	0.787021
C05	11350001	11450000	0.695722
C05	11360001	11460000	0.588018
C05	11370001	11470000	0.571279
C05	11380001	11480000	0.566041
C05	11390001	11490000	0.525291
C05	11400001	11500000	0.471853
C05	11410001	11510000	0.447648
C05	11420001	11520000	0.442259
C05	11430001	11530000	0.430903
C05	11440001	11540000	0.459783
C05	11450001	11550000	0.472987
C05	11460001	11560000	0.581228
C05	11470001	11570000	0.567786
C05	11480001	11580000	0.569907
C05	11490001	11590000	0.510994
C05	11500001	11600000	0.513754
C05	11510001	11610000	0.536911
C05	11520001	11620000	0.46407
C05	11530001	11630000	0.440208
C05	11540001	11640000	0.377328
C05	11550001	11650000	0.359407
C05	11560001	11660000	0.280241
C05	11570001	11670000	0.224284
C05	11580001	11680000	0.101652
C05	11590001	11690000	0.115607
C05	11600001	11700000	0.105459
C05	11610001	11710000	0.0932389
C05	11620001	11720000	0.10054
C05	11630001	11730000	0.0975629
C05	11640001	11740000	0.0925226
C05	11650001	11750000	0.10025
C05	11660001	11760000	0.0966905
C05	11670001	11770000	0.0777906
C05	11680001	11780000	0.0841515
C05	11690001	11790000	0.0933474
C05	11700001	11800000	0.0954087
C05	11710001	11810000	0.0886097
C05	11720001	11820000	0.089208
C05	11730001	11830000	0.0943841
C05	11740001	11840000	0.102024
C05	11750001	11850000	0.0833605
C05	11760001	11860000	0.141913
C05	11770001	11870000	0.153025
C05	11780001	11880000	0.164408
C05	11790001	11890000	0.154504
C05	11800001	11900000	0.160615
C05	11810001	11910000	0.164866
C05	11820001	11920000	0.177782
C05	11830001	11930000	0.163548
C05	11840001	11940000	0.161004
C05	11850001	11950000	0.164766
C05	11860001	11960000	0.117577
C05	11870001	11970000	0.101351
C05	11880001	11980000	0.0986264
C05	11890001	11990000	0.0986588
C05	11900001	12000000	0.103455
C05	11910001	12010000	0.124717
C05	11920001	12020000	0.124665
C05	11930001	12030000	0.139759
C05	11940001	12040000	0.1396
C05	11950001	12050000	0.13854
C05	11960001	12060000	0.152115
C05	11970001	12070000	0.186257
C05	11980001	12080000	0.177972
C05	11990001	12090000	0.215043
C05	12000001	12100000	0.224267
C05	12010001	12110000	0.203711
C05	12020001	12120000	0.202604
C05	12030001	12130000	0.197403
C05	12040001	12140000	0.203125
C05	12050001	12150000	0.237646
C05	12060001	12160000	0.21857
C05	12070001	12170000	0.198659
C05	12080001	12180000	0.233145
C05	12090001	12190000	0.167765
C05	12100001	12200000	0.147157
C05	12110001	12210000	0.135888
C05	12120001	12220000	0.119937
C05	12130001	12230000	0.140848
C05	12140001	12240000	0.17114
C05	12150001	12250000	0.278428
C05	12160001	12260000	0.291607
C05	12170001	12270000	0.316345
C05	12180001	12280000	0.306971
C05	12190001	12290000	0.333524
C05	12200001	12300000	0.339699
C05	12210001	12310000	0.332739
C05	12220001	12320000	0.34435
C05	12230001	12330000	0.343255
C05	12240001	12340000	0.34631
C05	12250001	12350000	0.318432
C05	12260001	12360000	0.32986
C05	12270001	12370000	0.2982
C05	12280001	12380000	0.324
C05	12290001	12390000	0.296762
C05	12300001	12400000	0.289137
C05	12310001	12410000	0.308207
C05	12320001	12420000	0.300269
C05	12330001	12430000	0.29841
C05	12340001	12440000	0.286587
C05	12350001	12450000	0.278897
C05	12360001	12460000	0.241401
C05	12370001	12470000	0.252028
C05	12380001	12480000	0.210513
C05	12390001	12490000	0.192452
C05	12400001	12500000	0.167924
C05	12410001	12510000	0.159583
C05	12420001	12520000	0.121665
C05	12430001	12530000	0.116405
C05	12440001	12540000	0.121244
C05	12450001	12550000	0.10413
C05	12460001	12560000	0.0905321
C05	12470001	12570000	0.0799356
C05	12480001	12580000	0.0831859
C05	12490001	12590000	0.0905475
C05	12500001	12600000	0.0981855
C05	12510001	12610000	0.104264
C05	12520001	12620000	0.129341
C05	12530001	12630000	0.134143
C05	12540001	12640000	0.135832
C05	12550001	12650000	0.128983
C05	12560001	12660000	0.144464
C05	12570001	12670000	0.170418
C05	12580001	12680000	0.181359
C05	12590001	12690000	0.174145
C05	12600001	12700000	0.167135
C05	12610001	12710000	0.18387
C05	12620001	12720000	0.188792
C05	12630001	12730000	0.182682
C05	12640001	12740000	0.185565
C05	12650001	12750000	0.21198
C05	12660001	12760000	0.212794
C05	12670001	12770000	0.189474
C05	12680001	12780000	0.196084
C05	12690001	12790000	0.188255
C05	12700001	12800000	0.189653
C05	12710001	12810000	0.187315
C05	12720001	12820000	0.156286
C05	12730001	12830000	0.16258
C05	12740001	12840000	0.143665
C05	12750001	12850000	0.135677
C05	12760001	12860000	0.129703
C05	12770001	12870000	0.143396
C05	12780001	12880000	0.127152
C05	12790001	12890000	0.115535
C05	12800001	12900000	0.119209
C05	12810001	12910000	0.115387
C05	12820001	12920000	0.119422
C05	12830001	12930000	0.109647
C05	12840001	12940000	0.115806
C05	12850001	12950000	0.132729
C05	12860001	12960000	0.143083
C05	12870001	12970000	0.133201
C05	12880001	12980000	0.139254
C05	12890001	12990000	0.158561
C05	12900001	13000000	0.162134
C05	12910001	13010000	0.167929
C05	12920001	13020000	0.181796
C05	12930001	13030000	0.201349
C05	12940001	13040000	0.156962
C05	12950001	13050000	0.139548
C05	12960001	13060000	0.126471
C05	12970001	13070000	0.122485
C05	12980001	13080000	0.114032
C05	12990001	13090000	0.0906733
C05	13000001	13100000	0.0797661
C05	13010001	13110000	0.0712627
C05	13020001	13120000	0.0714139
C05	13030001	13130000	0.0613303
C05	13040001	13140000	0.0727619
C05	13050001	13150000	0.0690649
C05	13060001	13160000	0.102751
C05	13070001	13170000	0.110906
C05	13080001	13180000	0.133261
C05	13090001	13190000	0.160057
C05	13100001	13200000	0.172846
C05	13110001	13210000	0.174095
C05	13120001	13220000	0.178241
C05	13130001	13230000	0.159991
C05	13140001	13240000	0.165176
C05	13150001	13250000	0.170731
C05	13160001	13260000	0.160085
C05	13170001	13270000	0.170987
C05	13180001	13280000	0.154991
C05	13190001	13290000	0.150778
C05	13200001	13300000	0.145136
C05	13210001	13310000	0.157445
C05	13220001	13320000	0.183438
C05	13230001	13330000	0.285681
C05	13240001	13340000	0.26829
C05	13250001	13350000	0.283198
C05	13260001	13360000	0.291187
C05	13270001	13370000	0.277622
C05	13280001	13380000	0.276869
C05	13290001	13390000	0.270681
C05	13300001	13400000	0.276055
C05	13310001	13410000	0.280099
C05	13320001	13420000	0.281451
C05	13330001	13430000	0.271782
C05	13340001	13440000	0.273816
C05	13350001	13450000	0.268515
C05	13360001	13460000	0.265037
C05	13370001	13470000	0.2721
C05	13380001	13480000	0.270547
C05	13390001	13490000	0.271288
C05	13400001	13500000	0.266844
C05	13410001	13510000	0.24949
C05	13420001	13520000	0.249905
C05	13430001	13530000	0.249223
C05	13440001	13540000	0.240293
C05	13450001	13550000	0.239596
C05	13460001	13560000	0.243721
C05	13470001	13570000	0.242502
C05	13480001	13580000	0.242086
C05	13490001	13590000	0.239732
C05	13500001	13600000	0.24151
C05	13510001	13610000	0.252771
C05	13520001	13620000	0.253921
C05	13530001	13630000	0.250187
C05	13540001	13640000	0.259288
C05	13550001	13650000	0.261286
C05	13560001	13660000	0.259292
C05	13570001	13670000	0.259804
C05	13580001	13680000	0.259804
C05	13590001	13690000	0.260791
C05	13600001	13700000	0.262757
C05	13610001	13710000	0.246855
C05	13620001	13720000	0.244286
C05	13630001	13730000	0.234777
C05	13640001	13740000	0.208705
C05	13650001	13750000	0.252601
C05	13660001	13760000	0.25218
C05	13670001	13770000	0.278348
C05	13680001	13780000	0.287281
C05	13690001	13790000	0.265489
C05	13700001	13800000	0.256371
C05	13710001	13810000	0.272756
C05	13720001	13820000	0.286126
C05	13730001	13830000	0.330928
C05	13740001	13840000	0.400528
C05	13750001	13850000	0.376393
C05	13760001	13860000	0.368893
C05	13770001	13870000	0.343015
C05	13780001	13880000	0.337811
C05	13790001	13890000	0.339717
C05	13800001	13900000	0.332059
C05	13810001	13910000	0.311564
C05	13820001	13920000	0.248366
C05	13830001	13930000	0.18648
C05	13840001	13940000	0.121957
C05	13850001	13950000	0.105854
C05	13860001	13960000	0.106993
C05	13870001	13970000	0.10187
C05	13880001	13980000	0.0982952
C05	13890001	13990000	0.0909096
C05	13900001	14000000	0.0857865
C05	13910001	14010000	0.0794698
C05	13920001	14020000	0.0835984
C05	13930001	14030000	0.0862989
C05	13940001	14040000	0.0864119
C05	13950001	14050000	0.0706565
C05	13960001	14060000	0.0657424
C05	13970001	14070000	0.0589158
C05	13980001	14080000	0.0540728
C05	13990001	14090000	0.062824
C05	14000001	14100000	0.0691098
C05	14010001	14110000	0.108386
C05	14020001	14120000	0.135457
C05	14030001	14130000	0.171755
C05	14040001	14140000	0.198464
C05	14050001	14150000	0.271076
C05	14060001	14160000	0.28136
C05	14070001	14170000	0.33498
C05	14080001	14180000	0.350137
C05	14090001	14190000	0.360465
C05	14100001	14200000	0.377077
C05	14110001	14210000	0.364887
C05	14120001	14220000	0.335814
C05	14130001	14230000	0.309131
C05	14140001	14240000	0.284844
C05	14150001	14250000	0.222269
C05	14160001	14260000	0.207828
C05	14170001	14270000	0.186997
C05	14180001	14280000	0.175691
C05	14190001	14290000	0.169499
C05	14200001	14300000	0.154188
C05	14210001	14310000	0.14498
C05	14220001	14320000	0.144698
C05	14230001	14330000	0.12108
C05	14240001	14340000	0.114417
C05	14250001	14350000	0.114575
C05	14260001	14360000	0.106014
C05	14270001	14370000	0.0973086
C05	14280001	14380000	0.0938704
C05	14290001	14390000	0.0775881
C05	14300001	14400000	0.0754207
C05	14310001	14410000	0.0816551
C05	14320001	14420000	0.0950669
C05	14330001	14430000	0.124213
C05	14340001	14440000	0.149143
C05	14350001	14450000	0.161069
C05	14360001	14460000	0.185996
C05	14370001	14470000	0.224343
C05	14380001	14480000	0.249994
C05	14390001	14490000	0.259693
C05	14400001	14500000	0.247212
C05	14410001	14510000	0.245795
C05	14420001	14520000	0.252985
C05	14430001	14530000	0.253635
C05	14440001	14540000	0.249929
C05	14450001	14550000	0.242467
C05	14460001	14560000	0.227247
C05	14470001	14570000	0.214394
C05	14480001	14580000	0.194437
C05	14490001	14590000	0.189274
C05	14500001	14600000	0.194189
C05	14510001	14610000	0.194786
C05	14520001	14620000	0.188905
C05	14530001	14630000	0.174204
C05	14540001	14640000	0.155475
C05	14550001	14650000	0.157126
C05	14560001	14660000	0.168586
C05	14570001	14670000	0.180901
C05	14580001	14680000	0.198501
C05	14590001	14690000	0.20757
C05	14600001	14700000	0.216682
C05	14610001	14710000	0.223716
C05	14620001	14720000	0.238423
C05	14630001	14730000	0.256938
C05	14640001	14740000	0.27903
C05	14650001	14750000	0.292656
C05	14660001	14760000	0.310299
C05	14670001	14770000	0.315541
C05	14680001	14780000	0.305779
C05	14690001	14790000	0.309058
C05	14700001	14800000	0.374622
C05	14710001	14810000	0.396931
C05	14720001	14820000	0.415423
C05	14730001	14830000	0.434051
C05	14740001	14840000	0.443617
C05	14750001	14850000	0.431665
C05	14760001	14860000	0.431887
C05	14770001	14870000	0.43583
C05	14780001	14880000	0.44521
C05	14790001	14890000	0.438283
C05	14800001	14900000	0.499726
C05	14810001	14910000	0.544002
C05	14820001	14920000	0.554053
C05	14830001	14930000	0.537404
C05	14840001	14940000	0.56066
C05	14850001	14950000	0.567384
C05	14860001	14960000	0.563024
C05	14870001	14970000	0.587501
C05	14880001	14980000	0.588944
C05	14890001	14990000	0.597491
C05	14900001	15000000	0.556434
C05	14910001	15010000	0.510191
C05	14920001	15020000	0.520141
C05	14930001	15030000	0.55422
C05	14940001	15040000	0.574236
C05	14950001	15050000	0.549784
C05	14960001	15060000	0.535235
C05	14970001	15070000	0.499339
C05	14980001	15080000	0.49803
C05	14990001	15090000	0.494975
C05	15000001	15100000	0.491677
C05	15010001	15110000	0.481937
C05	15020001	15120000	0.442699
C05	15030001	15130000	0.400521
C05	15040001	15140000	0.347533
C05	15050001	15150000	0.359649
C05	15060001	15160000	0.406186
C05	15070001	15170000	0.427045
C05	15080001	15180000	0.424717
C05	15090001	15190000	0.442585
C05	15100001	15200000	0.469108
C05	15110001	15210000	0.50474
C05	15120001	15220000	0.556399
C05	15130001	15230000	0.592795
C05	15140001	15240000	0.623892
C05	15150001	15250000	0.60777
C05	15160001	15260000	0.575377
C05	15170001	15270000	0.556659
C05	15180001	15280000	0.53845
C05	15190001	15290000	0.527276
C05	15200001	15300000	0.468689
C05	15210001	15310000	0.448155
C05	15220001	15320000	0.378953
C05	15230001	15330000	0.363122
C05	15240001	15340000	0.408285
C05	15250001	15350000	0.424404
C05	15260001	15360000	0.433706
C05	15270001	15370000	0.429389
C05	15280001	15380000	0.423555
C05	15290001	15390000	0.410503
C05	15300001	15400000	0.429962
C05	15310001	15410000	0.414727
C05	15320001	15420000	0.406961
C05	15330001	15430000	0.39376
C05	15340001	15440000	0.247984
C05	15350001	15450000	0.220635
C05	15360001	15460000	0.217778
C05	15370001	15470000	0.157309
C05	15380001	15480000	0.115619
C05	15390001	15490000	0.11053
C05	15400001	15500000	0.120012
C05	15410001	15510000	0.121966
C05	15420001	15520000	0.121484
C05	15430001	15530000	0.125127
C05	15440001	15540000	0.123376
C05	15450001	15550000	0.120927
C05	15460001	15560000	0.107366
C05	15470001	15570000	0.113961
C05	15480001	15580000	0.113263
C05	15490001	15590000	0.126278
C05	15500001	15600000	0.111145
C05	15510001	15610000	0.117652
C05	15520001	15620000	0.116763
C05	15530001	15630000	0.109482
C05	15540001	15640000	0.111007
C05	15550001	15650000	0.110258
C05	15560001	15660000	0.132764
C05	15570001	15670000	0.118364
C05	15580001	15680000	0.116303
C05	15590001	15690000	0.104855
C05	15600001	15700000	0.0901158
C05	15610001	15710000	0.0833343
C05	15620001	15720000	0.0874051
C05	15630001	15730000	0.0869564
C05	15640001	15740000	0.0856378
C05	15650001	15750000	0.087425
C05	15660001	15760000	0.0765528
C05	15670001	15770000	0.0587152
C05	15680001	15780000	0.0527012
C05	15690001	15790000	0.0517163
C05	15700001	15800000	0.0516944
C05	15710001	15810000	0.0485947
C05	15720001	15820000	0.0464757
C05	15730001	15830000	0.0491254
C05	15740001	15840000	0.0492235
C05	15750001	15850000	0.0516505
C05	15760001	15860000	0.0526421
C05	15770001	15870000	0.0537519
C05	15780001	15880000	0.0649814
C05	15790001	15890000	0.0613064
C05	15800001	15900000	0.0583144
C05	15810001	15910000	0.0576977
C05	15820001	15920000	0.057396
C05	15830001	15930000	0.0544681
C05	15840001	15940000	0.058907
C05	15850001	15950000	0.0552786
C05	15860001	15960000	0.0610474
C05	15870001	15970000	0.0603526
C05	15880001	15980000	0.0576472
C05	15890001	15990000	0.0631652
C05	15900001	16000000	0.0954918
C05	15910001	16010000	0.106659
C05	15920001	16020000	0.11115
C05	15930001	16030000	0.0966374
C05	15940001	16040000	0.100011
C05	15950001	16050000	0.109709
C05	15960001	16060000	0.103335
C05	15970001	16070000	0.113653
C05	15980001	16080000	0.115302
C05	15990001	16090000	0.146715
C05	16000001	16100000	0.152761
C05	16010001	16110000	0.153681
C05	16020001	16120000	0.171619
C05	16030001	16130000	0.186493
C05	16040001	16140000	0.185887
C05	16050001	16150000	0.193181
C05	16060001	16160000	0.19557
C05	16070001	16170000	0.210632
C05	16080001	16180000	0.213033
C05	16090001	16190000	0.22684
C05	16100001	16200000	0.215717
C05	16110001	16210000	0.247932
C05	16120001	16220000	0.263729
C05	16130001	16230000	0.273951
C05	16140001	16240000	0.263618
C05	16150001	16250000	0.263516
C05	16160001	16260000	0.267444
C05	16170001	16270000	0.231356
C05	16180001	16280000	0.23152
C05	16190001	16290000	0.223079
C05	16200001	16300000	0.238442
C05	16210001	16310000	0.177124
C05	16220001	16320000	0.156919
C05	16230001	16330000	0.148141
C05	16240001	16340000	0.151981
C05	16250001	16350000	0.158704
C05	16260001	16360000	0.148471
C05	16270001	16370000	0.174648
C05	16280001	16380000	0.175548
C05	16290001	16390000	0.176027
C05	16300001	16400000	0.178235
C05	16310001	16410000	0.216504
C05	16320001	16420000	0.214242
C05	16330001	16430000	0.224962
C05	16340001	16440000	0.217254
C05	16350001	16450000	0.219914
C05	16360001	16460000	0.233972
C05	16370001	16470000	0.195373
C05	16380001	16480000	0.195675
C05	16390001	16490000	0.189843
C05	16400001	16500000	0.182646
C05	16410001	16510000	0.171657
C05	16420001	16520000	0.162565
C05	16430001	16530000	0.155979
C05	16440001	16540000	0.1574
C05	16450001	16550000	0.154101
C05	16460001	16560000	0.157046
C05	16470001	16570000	0.162789
C05	16480001	16580000	0.152994
C05	16490001	16590000	0.154064
C05	16500001	16600000	0.156319
C05	16510001	16610000	0.155269
C05	16520001	16620000	0.15738
C05	16530001	16630000	0.153773
C05	16540001	16640000	0.143983
C05	16550001	16650000	0.144165
C05	16560001	16660000	0.143674
C05	16570001	16670000	0.138249
C05	16580001	16680000	0.136202
C05	16590001	16690000	0.123787
C05	16600001	16700000	0.149302
C05	16610001	16710000	0.134773
C05	16620001	16720000	0.129588
C05	16630001	16730000	0.143081
C05	16640001	16740000	0.154177
C05	16650001	16750000	0.161274
C05	16660001	16760000	0.164426
C05	16670001	16770000	0.160463
C05	16680001	16780000	0.166522
C05	16690001	16790000	0.169547
C05	16700001	16800000	0.158652
C05	16710001	16810000	0.155089
C05	16720001	16820000	0.144524
C05	16730001	16830000	0.149772
C05	16740001	16840000	0.156564
C05	16750001	16850000	0.17002
C05	16760001	16860000	0.169007
C05	16770001	16870000	0.184004
C05	16780001	16880000	0.192691
C05	16790001	16890000	0.203542
C05	16800001	16900000	0.204306
C05	16810001	16910000	0.22939
C05	16820001	16920000	0.26943
C05	16830001	16930000	0.274563
C05	16840001	16940000	0.278238
C05	16850001	16950000	0.267353
C05	16860001	16960000	0.259139
C05	16870001	16970000	0.245661
C05	16880001	16980000	0.2346
C05	16890001	16990000	0.229585
C05	16900001	17000000	0.226601
C05	16910001	17010000	0.224009
C05	16920001	17020000	0.21512
C05	16930001	17030000	0.195161
C05	16940001	17040000	0.185849
C05	16950001	17050000	0.18867
C05	16960001	17060000	0.206904
C05	16970001	17070000	0.226915
C05	16980001	17080000	0.230786
C05	16990001	17090000	0.234572
C05	17000001	17100000	0.24858
C05	17010001	17110000	0.250384
C05	17020001	17120000	0.242454
C05	17030001	17130000	0.23938
C05	17040001	17140000	0.248174
C05	17050001	17150000	0.235943
C05	17060001	17160000	0.226191
C05	17070001	17170000	0.186205
C05	17080001	17180000	0.166784
C05	17090001	17190000	0.139724
C05	17100001	17200000	0.12385
C05	17110001	17210000	0.106669
C05	17120001	17220000	0.0897205
C05	17130001	17230000	0.0613635
C05	17140001	17240000	0.0454385
C05	17150001	17250000	0.0379727
C05	17160001	17260000	0.0340163
C05	17170001	17270000	0.0305551
C05	17180001	17280000	0.0312655
C05	17190001	17290000	0.0275615
C05	17200001	17300000	0.0288367
C05	17210001	17310000	0.0289274
C05	17220001	17320000	0.027997
C05	17230001	17330000	0.0306313
C05	17240001	17340000	0.0340519
C05	17250001	17350000	0.037957
C05	17260001	17360000	0.0399293
C05	17270001	17370000	0.0453053
C05	17280001	17380000	0.049665
C05	17290001	17390000	0.0527657
C05	17300001	17400000	0.0462943
C05	17310001	17410000	0.0433074
C05	17320001	17420000	0.0449365
C05	17330001	17430000	0.0444617
C05	17340001	17440000	0.0421436
C05	17350001	17450000	0.0414455
C05	17360001	17460000	0.0470389
C05	17370001	17470000	0.04426
C05	17380001	17480000	0.0439107
C05	17390001	17490000	0.0441173
C05	17400001	17500000	0.0531584
C05	17410001	17510000	0.0736735
C05	17420001	17520000	0.0860982
C05	17430001	17530000	0.114946
C05	17440001	17540000	0.132777
C05	17450001	17550000	0.131845
C05	17460001	17560000	0.133438
C05	17470001	17570000	0.145097
C05	17480001	17580000	0.142426
C05	17490001	17590000	0.146997
C05	17500001	17600000	0.144756
C05	17510001	17610000	0.146095
C05	17520001	17620000	0.144202
C05	17530001	17630000	0.148272
C05	17540001	17640000	0.177714
C05	17550001	17650000	0.246731
C05	17560001	17660000	0.2936
C05	17570001	17670000	0.320297
C05	17580001	17680000	0.392234
C05	17590001	17690000	0.487765
C05	17600001	17700000	0.536977
C05	17610001	17710000	0.535409
C05	17620001	17720000	0.555756
C05	17630001	17730000	0.55523
C05	17640001	17740000	0.611082
C05	17650001	17750000	0.603107
C05	17660001	17760000	0.56481
C05	17670001	17770000	0.5464
C05	17680001	17780000	0.458073
C05	17690001	17790000	0.452177
C05	17700001	17800000	0.434508
C05	17710001	17810000	0.437806
C05	17720001	17820000	0.371234
C05	17730001	17830000	0.363503
C05	17740001	17840000	0.356816
C05	17750001	17850000	0.374033
C05	17760001	17860000	0.394322
C05	17770001	17870000	0.397001
C05	17780001	17880000	0.398984
C05	17790001	17890000	0.423171
C05	17800001	17900000	0.42424
C05	17810001	17910000	0.422254
C05	17820001	17920000	0.44342
C05	17830001	17930000	0.434879
C05	17840001	17940000	0.437948
C05	17850001	17950000	0.44816
C05	17860001	17960000	0.45033
C05	17870001	17970000	0.463795
C05	17880001	17980000	0.450722
C05	17890001	17990000	0.429591
C05	17900001	18000000	0.40537
C05	17910001	18010000	0.398171
C05	17920001	18020000	0.377042
C05	17930001	18030000	0.366576
C05	17940001	18040000	0.37541
C05	17950001	18050000	0.345225
C05	17960001	18060000	0.331367
C05	17970001	18070000	0.305412
C05	17980001	18080000	0.299026
C05	17990001	18090000	0.295533
C05	18000001	18100000	0.285383
C05	18010001	18110000	0.28089
C05	18020001	18120000	0.286533
C05	18030001	18130000	0.282956
C05	18040001	18140000	0.234924
C05	18050001	18150000	0.206857
C05	18060001	18160000	0.177058
C05	18070001	18170000	0.205142
C05	18080001	18180000	0.202086
C05	18090001	18190000	0.19632
C05	18100001	18200000	0.186516
C05	18110001	18210000	0.180998
C05	18120001	18220000	0.165565
C05	18130001	18230000	0.174675
C05	18140001	18240000	0.170657
C05	18150001	18250000	0.200114
C05	18160001	18260000	0.213836
C05	18170001	18270000	0.208979
C05	18180001	18280000	0.225768
C05	18190001	18290000	0.240662
C05	18200001	18300000	0.23007
C05	18210001	18310000	0.22304
C05	18220001	18320000	0.27202
C05	18230001	18330000	0.258689
C05	18240001	18340000	0.245494
C05	18250001	18350000	0.213317
C05	18260001	18360000	0.196753
C05	18270001	18370000	0.200545
C05	18280001	18380000	0.197443
C05	18290001	18390000	0.18084
C05	18300001	18400000	0.200618
C05	18310001	18410000	0.229078
C05	18320001	18420000	0.195062
C05	18330001	18430000	0.202827
C05	18340001	18440000	0.222981
C05	18350001	18450000	0.214017
C05	18360001	18460000	0.217106
C05	18370001	18470000	0.195742
C05	18380001	18480000	0.201109
C05	18390001	18490000	0.212796
C05	18400001	18500000	0.200147
C05	18410001	18510000	0.195067
C05	18420001	18520000	0.232008
C05	18430001	18530000	0.174185
C05	18440001	18540000	0.137485
C05	18450001	18550000	0.135711
C05	18460001	18560000	0.138289
C05	18470001	18570000	0.15032
C05	18480001	18580000	0.127602
C05	18490001	18590000	0.129305
C05	18500001	18600000	0.140985
C05	18510001	18610000	0.141626
C05	18520001	18620000	0.12809
C05	18530001	18630000	0.136171
C05	18540001	18640000	0.171699
C05	18550001	18650000	0.183525
C05	18560001	18660000	0.188723
C05	18570001	18670000	0.202412
C05	18580001	18680000	0.201638
C05	18590001	18690000	0.19911
C05	18600001	18700000	0.183343
C05	18610001	18710000	0.207351
C05	18620001	18720000	0.251778
C05	18630001	18730000	0.320637
C05	18640001	18740000	0.266766
C05	18650001	18750000	0.265651
C05	18660001	18760000	0.217563
C05	18670001	18770000	0.185755
C05	18680001	18780000	0.195766
C05	18690001	18790000	0.172053
C05	18700001	18800000	0.167272
C05	18710001	18810000	0.141673
C05	18720001	18820000	0.123229
C05	18730001	18830000	0.0995324
C05	18740001	18840000	0.0979149
C05	18750001	18850000	0.103104
C05	18760001	18860000	0.119859
C05	18770001	18870000	0.131903
C05	18780001	18880000	0.112008
C05	18790001	18890000	0.155595
C05	18800001	18900000	0.141802
C05	18810001	18910000	0.138995
C05	18820001	18920000	0.134043
C05	18830001	18930000	0.139486
C05	18840001	18940000	0.138624
C05	18850001	18950000	0.130291
C05	18860001	18960000	0.128814
C05	18870001	18970000	0.134289
C05	18880001	18980000	0.134165
C05	18890001	18990000	0.134347
C05	18900001	19000000	0.141614
C05	18910001	19010000	0.136755
C05	18920001	19020000	0.132423
C05	18930001	19030000	0.128173
C05	18940001	19040000	0.12776
C05	18950001	19050000	0.137135
C05	18960001	19060000	0.140709
C05	18970001	19070000	0.1376
C05	18980001	19080000	0.139382
C05	18990001	19090000	0.13412
C05	19000001	19100000	0.133147
C05	19010001	19110000	0.142882
C05	19020001	19120000	0.130494
C05	19030001	19130000	0.117958
C05	19040001	19140000	0.11801
C05	19050001	19150000	0.10542
C05	19060001	19160000	0.102794
C05	19070001	19170000	0.0991886
C05	19080001	19180000	0.0977697
C05	19090001	19190000	0.0941643
C05	19100001	19200000	0.0759097
C05	19110001	19210000	0.0671198
C05	19120001	19220000	0.0731654
C05	19130001	19230000	0.0729305
C05	19140001	19240000	0.0800239
C05	19150001	19250000	0.0914115
C05	19160001	19260000	0.0958385
C05	19170001	19270000	0.0954494
C05	19180001	19280000	0.0937177
C05	19190001	19290000	0.0975747
C05	19200001	19300000	0.10632
C05	19210001	19310000	0.104856
C05	19220001	19320000	0.106723
C05	19230001	19330000	0.108548
C05	19240001	19340000	0.103389
C05	19250001	19350000	0.102611
C05	19260001	19360000	0.0966491
C05	19270001	19370000	0.0949202
C05	19280001	19380000	0.102192
C05	19290001	19390000	0.101295
C05	19300001	19400000	0.0979143
C05	19310001	19410000	0.0979247
C05	19320001	19420000	0.100998
C05	19330001	19430000	0.0950023
C05	19340001	19440000	0.0937751
C05	19350001	19450000	0.0890115
C05	19360001	19460000	0.0907315
C05	19370001	19470000	0.0990308
C05	19380001	19480000	0.0940481
C05	19390001	19490000	0.0885502
C05	19400001	19500000	0.0903404
C05	19410001	19510000	0.0884679
C05	19420001	19520000	0.0834681
C05	19430001	19530000	0.0819674
C05	19440001	19540000	0.0866183
C05	19450001	19550000	0.0858698
C05	19460001	19560000	0.0853483
C05	19470001	19570000	0.0759659
C05	19480001	19580000	0.080635
C05	19490001	19590000	0.0866659
C05	19500001	19600000	0.081496
C05	19510001	19610000	0.0817985
C05	19520001	19620000	0.10073
C05	19530001	19630000	0.109443
C05	19540001	19640000	0.0961641
C05	19550001	19650000	0.102869
C05	19560001	19660000	0.123035
C05	19570001	19670000	0.126267
C05	19580001	19680000	0.124716
C05	19590001	19690000	0.125056
C05	19600001	19700000	0.139819
C05	19610001	19710000	0.153818
C05	19620001	19720000	0.154419
C05	19630001	19730000	0.184533
C05	19640001	19740000	0.196786
C05	19650001	19750000	0.187855
C05	19660001	19760000	0.194628
C05	19670001	19770000	0.200941
C05	19680001	19780000	0.23473
C05	19690001	19790000	0.275002
C05	19700001	19800000	0.329808
C05	19710001	19810000	0.364258
C05	19720001	19820000	0.336009
C05	19730001	19830000	0.324586
C05	19740001	19840000	0.414977
C05	19750001	19850000	0.548819
C05	19760001	19860000	0.306997
C05	19770001	19870000	0.280735
C05	19780001	19880000	0.235647
C05	19790001	19890000	0.231186
C05	19800001	19900000	0.204646
C05	19810001	19910000	0.164172
C05	19820001	19920000	0.166557
C05	19830001	19930000	0.149754
C05	19840001	19940000	0.122986
C05	19850001	19950000	0.119154
C05	19860001	19960000	0.152567
C05	19870001	19970000	0.162033
C05	19880001	19980000	0.166346
C05	19890001	19990000	0.178891
C05	19900001	20000000	0.167195
C05	19910001	20010000	0.176935
C05	19920001	20020000	0.182289
C05	19930001	20030000	0.182604
C05	19940001	20040000	0.191436
C05	19950001	20050000	0.186341
C05	19960001	20060000	0.203071
[truncated: 1,269 more rows]

[truncated: 8 more sheets: Supplementary Figure 5, Supplementary Figure 8, Supplementary Figure 12, Supplementary Figure 16, Supplementary Figure 18, Supplementary Figure 20, Supplementary Figure 21, Supplementary Figure 22]
